# Supplementary material for: A systems-biology analysis of isogenic megakaryocytic and granulocytic cultures identifies new molecular components of megakaryocytic apoptosis
Source: BMC Genomics. 2007 Oct 22;8:384. doi: 10.1186/1471-2164-8-384 (PMC2204013; doi:10.1186/1471-2164-8-384)
Supplement: Additional file 1 — Complete differentially expressed gene list. Listing of all genes that were differentially expressed either over the time-course of Mk cytokine-cocktail-stimulated mobilized peripheral blood CD34+ cell cultures or between equivalent time points of G and Mk cultures. [file 1471-2164-8-384-S1.xls]

## Sheet: Sheet1
Probe_ID	ShortName	Description
A_23_P93258	HIST1H3B	Histone 1, H3b (HIST1H3B), mRNA
A_23_P92972	TRPC7	Transient receptor potential cation channel, subfamily C, member 7 (TRPC7), mRNA
A_23_P143916	ATP2C1	ATPase, Ca++ transporting, type 2C, member 1 (ATP2C1), mRNA
A_23_P133217	NLN	Neurolysin (metallopeptidase M3 family) (NLN), mRNA
A_23_P26905	POLG2	Polymerase (DNA directed), gamma 2, accessory subunit (POLG2), mRNA
A_23_P23141	H3F3A	H3 histone, family 3A (H3F3A), mRNA
A_23_P155815	HCAP-G	Chromosome condensation protein G (HCAP-G), mRNA
A_23_P414420	WDR33	WD repeat domain 33 (WDR33), mRNA
A_23_P374677	PITPNC1	Phosphatidylinositol transfer protein, cytoplasmic 1 (PITPNC1), transcript variant 1, mRNA
A_23_P388670	LTA4H	Leukotriene A4 hydrolase (LTA4H), mRNA
A_23_P26457	HBA2	Hemoglobin, alpha 2 (HBA2), mRNA
A_23_P258714	VARS2	Valyl-tRNA synthetase 2 (VARS2), mRNA
A_23_P118888	PAFAH1B1	Platelet-activating factor acetylhydrolase, isoform Ib, alpha subunit 45kDa (PAFAH1B1), mRNA
A_23_P162228	NACA	Nascent-polypeptide-associated complex alpha polypeptide (NACA), mRNA
A_23_P215360	TAX1BP1	Tax1 (human T-cell leukemia virus type I) binding protein 1 (TAX1BP1), mRNA
A_23_P424513	RANBP9	RAN binding protein 9 (RANBP9), mRNA
A_23_P42575	CALD1	Caldesmon 1 (CALD1), transcript variant 4, mRNA
A_23_P146744	A_23_P146744	Unknown
A_23_P423472	TYSND1	Hypothetical protein MGC34695 (MGC34695), mRNA
A_23_P383227	S100A1	S100 calcium binding protein A1 (S100A1), mRNA
A_23_P61180	FLJ11323	Hypothetical protein FLJ11323 (FLJ11323), mRNA
A_23_P40670	CSNK1E	Casein kinase 1, epsilon (CSNK1E), transcript variant 1, mRNA
A_23_P166421	TBC1D10	TBC1 domain family, member 10 (TBC1D10), mRNA
A_23_P102870	CCT8	KIAA0002 mRNA, partial cds.
A_23_P147577	AK096677	CDNA FLJ39358 fis, clone PEBLM2004015.
A_23_P154345	HIBCH	3-hydroxyisobutyryl-Coenzyme A hydrolase (HIBCH), transcript variant 1, mRNA
A_23_P364534	DDX51	DEAD (Asp-Glu-Ala-Asp) box polypeptide 51 (DDX51), mRNA
A_23_P21150	MALAT1	MRNA; cDNA DKFZp686B0790 (from clone DKFZp686B0790); complete cds.
A_23_P147805	UPP1	Uridine phosphorylase 1, mRNA (cDNA clone MGC
A_23_P314591	NFYB	Nuclear transcription factor Y, beta (NFYB), mRNA
A_23_P117082	HEBP1	Heme binding protein 1 (HEBP1), mRNA
A_23_P39465	BST2	Bone marrow stromal cell antigen 2 (BST2), mRNA
A_23_P48121	ADIPOR2	Adiponectin receptor 2 (ADIPOR2), mRNA
A_23_P154442	A_23_P154442	Unknown
A_23_P41137	APEH	N-acylaminoacyl-peptide hydrolase (APEH), mRNA
A_23_P79622	FKBP7	FK506 binding protein 7 (FKBP7), transcript variant 1, mRNA
A_23_P7882	C6orf85	Chromosome 6 open reading frame 85 (C6orf85), mRNA
A_23_P91814	FLJ20551	Hypothetical protein FLJ20551 (FLJ20551), mRNA
A_23_P170534	FUT7	Fucosyltransferase 7 (alpha (1,3) fucosyltransferase) (FUT7), mRNA
A_23_P213344	DIAPH1	Diaphanous homolog 1 (Drosophila) (DIAPH1), mRNA
A_23_P146325	HSPC054	HSPC054 mRNA, complete cds.
A_23_P61123	C14orf112	Chromosome 14 open reading frame 112 (C14orf112), mRNA
A_23_P129389	ZDHHC7	Zinc finger, DHHC domain containing 7 (ZDHHC7), mRNA
A_23_P34956	MRPL9	Mitochondrial ribosomal protein L9 (MRPL9), nuclear gene encoding mitochondrial protein, mRNA
A_23_P114783	PARP1	ADP-ribosyltransferase (NAD+; poly (ADP-ribose) polymerase) (ADPRT), mRNA
A_23_P329133	GOT2	Glutamic-oxaloacetic transaminase 2, mitochondrial (aspartate aminotransferase 2) (GOT2), mRNA
A_23_P308073	SACS	Spastic ataxia of Charlevoix-Saguenay (sacsin) (SACS), mRNA
A_23_P151625	SUPT16H	Suppressor of Ty 16 homolog (S. cerevisiae) (SUPT16H), mRNA
A_23_P67198	CPAMD8	Alpha-2 macroglobulin family protein VIP (VIP), mRNA
A_23_P128036	MARS	Methionine-tRNA synthetase (MARS), mRNA
A_23_P418373	BCL2L2	BCL2-like 2 (BCL2L2), mRNA
A_23_P211580	LOC91689	Hypothetical gene supported by AL449243 (LOC91689), mRNA
A_23_P76841	C14orf120	Chromosome 14 open reading frame 120, mRNA (cDNA clone MGC
A_23_P251992	LRBA	LPS-responsive vesicle trafficking, beach and anchor containing (LRBA), mRNA
A_23_P60471	UBAP2	Ubiquitin associated protein 2 (UBAP2), transcript variant 1, mRNA
A_23_P155358	HDAC11	Histone deacetylase 11 (HDAC11), mRNA
A_23_P250735	CBX7	Chromobox homolog 7 (CBX7), mRNA
A_23_P78209	MAFG	Hypothetical protein MGC13090 (MGC13090), mRNA
A_23_P165408	MGC22679	Hypothetical protein MGC22679 (MGC22679), mRNA
A_23_P59147	LSM2	LSM2 homolog, U6 small nuclear RNA associated (S. cerevisiae) (LSM2), mRNA
A_23_P123234	A_23_P123234	Unknown
A_23_P371787	KIAA0247	KIAA0247 (KIAA0247), mRNA
A_23_P100790	STAT3	CDNA
A_23_P125025	PECAM1	Platelet/endothelial cell adhesion molecule (CD31 antigen) (PECAM1), mRNA
A_23_P95184	PSCD1	Pleckstrin homology, Sec7 and coiled-coil domains 1(cytohesin 1) (PSCD1), transcript variant 1, mRNA
A_23_P91683	DEPDC5	MRNA; cDNA DKFZp686N07205 (from clone DKFZp686N07205).
A_23_P116123	CHEK1	CHK1 checkpoint homolog (S. pombe) (CHEK1), mRNA
A_23_P251801	PRSSL1	Clone DNA62845 GLGL782 (UNQ782) mRNA, complete cds.
A_23_P8513	SNX10	Sorting nexin 10 (SNX10), mRNA
A_23_P253552	MRPL40	Mitochondrial ribosomal protein L40 (MRPL40), nuclear gene encoding mitochondrial protein, mRNA
A_23_P217049	FREQ	Frequenin homolog (Drosophila) (FREQ), mRNA
A_23_P324459	ZNF254	Zinc finger protein 254 (ZNF254), mRNA
A_23_P51253	CD84	CD84 antigen (leukocyte antigen) (CD84), mRNA
A_23_P200710	PIK3C2B	Phosphoinositide-3-kinase, class 2, beta polypeptide (PIK3C2B), mRNA
A_23_P118293	FAHD1	Hypothetical protein DKFZp566J2046 (DKFZP566J2046), mRNA
A_23_P51508	DUSP12	Dual specificity phosphatase 12 (DUSP12), mRNA
A_23_P3946	NT5M	5',3'-nucleotidase, mitochondrial (NT5M), nuclear gene encoding mitochondrial protein, mRNA
A_23_P65532	PELI2	Pellino homolog 2 (Drosophila) (PELI2), mRNA
A_23_P24870	CD44	CD44 antigen (homing function and Indian blood group system) (CD44), mRNA
A_23_P155257	FOXP1	Forkhead box P1 (FOXP1), mRNA
A_23_P59441	SLC35B4	Solute carrier family 35, member B4 (SLC35B4), mRNA
A_23_P54834	CGI-37	Comparative gene identification transcript 37 (CGI-37), mRNA
A_23_P323761	T3JAM	TRAF3-interacting Jun N-terminal kinase (JNK)-activating modulator (T3JAM), mRNA
A_23_P150455	XLKD1	Extracellular link domain containing 1 (XLKD1), mRNA
A_23_P136817	KNTC1	Kinetochore associated 1 (KNTC1), mRNA
A_23_P401568	MAT2A	Methionine adenosyltransferase II, alpha (MAT2A), mRNA
A_23_P411833	LOC197336	Similar to RIKEN cDNA 3230401M21 [Mus musculus] (LOC197336), mRNA
A_23_P109636	LRIG1	Leucine-rich repeats and immunoglobulin-like domains 1 (LRIG1), mRNA
A_23_P62948	PBX1	Pre-B-cell leukemia transcription factor 1 (PBX1), mRNA
A_23_P109427	GSTT2	Glutathione S-transferase theta 2 (GSTT2), mRNA
A_23_P134047	HMGN3	High mobility group nucleosomal binding domain 3 (HMGN3), transcript variant 1, mRNA
A_23_P169512	FLJ20989	Hypothetical protein FLJ20989 (FLJ20989), mRNA
A_23_P30378	DDX46	DEAD (Asp-Glu-Ala-Asp) box polypeptide 46 (DDX46), mRNA
A_23_P77847	GRB2	Growth factor receptor-bound protein 2 (GRB2), transcript variant 1, mRNA
A_23_P325010	ZNRF2	Zinc finger/RING finger 2 (ZNRF2), mRNA
A_23_P10761	EPS8L2	EPS8-like 2 (EPS8L2), mRNA
A_23_P114374	OPN1LW	Opsin 1 (cone pigments), long-wave-sensitive (color blindness, protan) (OPN1LW), mRNA
A_23_P64029	MGC5306	Hypothetical protein MGC5306 (MGC5306), mRNA
A_23_P406385	FBXL16	Hypothetical protein MGC33974 (MGC33974), mRNA
A_23_P170491	TRIP	TRAF interacting protein (TRIP), mRNA
A_23_P12257	FAM36A	Hypothetical protein LOC116228 (LOC116228), mRNA
A_23_P7679	NUP155	Nucleoporin 155kDa (NUP155), transcript variant 1, mRNA
A_23_P65883	SLC12A6	Solute carrier family 12 (potassium/chloride transporters), member 6 (SLC12A6), mRNA
A_23_P143981	FBLN2	Fibulin 2 (FBLN2), mRNA
A_23_P251633	HIST1H2AB	Histone 1, H2ab (HIST1H2AB), mRNA
A_23_P150350	C11orf1	Chromosome 11 open reading frame 1 (C11orf1), mRNA
A_23_P117662	HDC	Histidine decarboxylase (HDC), mRNA
A_23_P413761	SFRS3	Splicing factor, arginine/serine-rich 3 (SFRS3), mRNA
A_23_P25019	PRIM1	Primase, polypeptide 1, 49kDa (PRIM1), mRNA
A_23_P52986	FLJ32009	Hypothetical protein FLJ32009 (FLJ32009), mRNA
A_23_P161152	TPRT	Trans-prenyltransferase (TPRT), mRNA
A_23_P422900	MGC42493	Hypothetical protein MGC42493 (MGC42493), mRNA
A_23_P129695	LOC114990	Hypothetical protein BC013767 (LOC114990), mRNA
A_23_P152995	SLC6A4	Solute carrier family 6 (neurotransmitter transporter, serotonin), member 4 (SLC6A4), mRNA
A_23_P158621	LOC55974	Stromal cell protein (LOC55974), mRNA
A_23_P208393	A_23_P208393	Unknown
A_23_P320897	FLJ20054	Hypothetical protein FLJ20054 (FLJ20054), mRNA
A_23_P159907	MAGED4	Melanoma antigen, family D, 4 (MAGED4), transcript variant 1, mRNA
A_23_P116096	MRPL11	Mitochondrial ribosomal protein L11 (MRPL11), nuclear gene encoding mitochondrial protein, transcript variant 1, mRNA
A_23_P154876	BACE2	Beta-site APP-cleaving enzyme 2 (BACE2), transcript variant a, mRNA
A_23_P146765	RNF139	Ring finger protein 139 (RNF139), mRNA
A_23_P160237	ACP6	Lysophosphatidic acid phosphatase (ACP6), mRNA
A_23_P212160	MGC16471	CDNA FLJ35457 fis, clone SMINT2004589.
A_23_P18196	RFC4	Replication factor C (activator 1) 4, 37kDa (RFC4), transcript variant 1, mRNA
A_23_P203498	TRIM22	Tripartite motif-containing 22 (TRIM22), mRNA
A_23_P162525	DRIM	Down-regulated in metastasis (DRIM), mRNA
A_23_P89056	NUP93	Nucleoporin 93kDa (NUP93), mRNA
A_23_P139260	SLC22A18	Solute carrier family 22 (organic cation transporter), member 18 (SLC22A18), transcript variant 1, mRNA
A_23_P109864	GHSR	Growth hormone secretagogue receptor (GHSR), transcript variant 1b, mRNA
A_23_P375404	SLC25A19	Solute carrier family 25 (mitochondrial deoxynucleotide carrier), member 19 (SLC25A19), mRNA
A_23_P5831	HPCAL1	Hippocalcin-like 1 (HPCAL1), transcript variant 2, mRNA
A_23_P140256	NP	Nucleoside phosphorylase (NP), mRNA
A_23_P164057	MFAP4	Microfibrillar-associated protein 4 (MFAP4), mRNA
A_23_P200122	MKNK1	MAP kinase-interacting serine/threonine kinase 1 (MKNK1), mRNA
A_23_P52017	ASPM	Asp (abnormal spindle)-like, microcephaly associated (Drosophila) (ASPM), mRNA
A_23_P117623	TDP1	Tyrosyl-DNA phosphodiesterase 1 (TDP1), mRNA
A_23_P19754	CPA4	Carboxypeptidase A4 (CPA4), mRNA
A_23_P122001	MSH3	MutS homolog 3 (E. coli) (MSH3), mRNA
A_23_P9582	TUFM	Tu translation elongation factor, mitochondrial (TUFM), mRNA
A_23_P39682	ZAP70	Zeta-chain (TCR) associated protein kinase 70kDa (ZAP70), transcript variant 1, mRNA
A_23_P12874	GTPBP4	GTP binding protein 4 (GTPBP4), mRNA
A_23_P84929	SLC38A5	Solute carrier family 38, member 5 (SLC38A5), mRNA
A_23_P134176	SOD2	Superoxide dismutase 2, mitochondrial (SOD2), mRNA
A_23_P59268	RANBP9	RAN binding protein 9 (RANBP9), mRNA
A_23_P162486	PTPN6	Protein tyrosine phosphatase, non-receptor type 6 (PTPN6), transcript variant 3, mRNA
A_23_P88901	NTHL1	Nth endonuclease III-like 1 (E. coli) (NTHL1), mRNA
A_23_P1021	MFAP2	Microfibrillar-associated protein 2 (MFAP2), transcript variant 1, mRNA
A_23_P25674	CKB	Creatine kinase, brain (CKB), mRNA
A_23_P131096	POLRMT	Polymerase (RNA) mitochondrial (DNA directed) (POLRMT), nuclear gene encoding mitochondrial protein, mRNA
A_23_P154715	C20orf6	Chromosome 20 open reading frame 6 (C20orf6), mRNA
A_23_P92499	TLR2	Toll-like receptor 2 (TLR2), mRNA
A_23_P93671	FLJ10099	Hypothetical protein FLJ10099 (FLJ10099), mRNA
A_23_P98321	EI24	Etoposide induced 2.4 mRNA (EI24), mRNA
A_23_P13694	CGI-119	CGI-119 protein (CGI-119), mRNA
A_23_P114466	TBL1Y	Transducin (beta)-like 1Y-linked (TBL1Y), transcript variant 1, mRNA
A_23_P157809	LTB4DH	Leukotriene B4 12-hydroxydehydrogenase (LTB4DH), mRNA
A_23_P78269	C17orf25	CGI-150 protein (CGI-150), mRNA
A_23_P209607	THC1922661	Unknown
A_23_P34700	TNNT2	Troponin T2, cardiac (TNNT2), mRNA
A_23_P213877	FLJ13231	Hypothetical protein FLJ13231 (FLJ13231), mRNA
A_23_P320802	ZNF354A	Zinc finger protein 354A (ZNF354A), mRNA
A_23_P258272	SDCCAG3	Serologically defined colon cancer antigen 3 (SDCCAG3), mRNA
A_23_P60499	ZNF462	Zinc finger protein 462 (ZNF462), mRNA
A_23_P121137	HT001	HT001 protein (HT001), mRNA
A_23_P206183	NUSAP1	Nucleolar and spindle associated protein 1 (NUSAP1), mRNA
A_23_P112529	ZNF79	Zinc finger protein 79 (pT7) (ZNF79), mRNA
A_23_P12911	C11orf24	Chromosome 11 open reading frame 24 (C11orf24), mRNA
A_23_P16904	DHX57	DEAH (Asp-Glu-Ala-Asp/His) box polypeptide 57 (DHX57), transcript variant 2, mRNA
A_23_P34915	ATF3	Activating transcription factor 3 (ATF3), mRNA
A_23_P50108	KNTC2	Kinetochore associated 2 (KNTC2), mRNA
A_23_P106973	MSF	MLL septin-like fusion (MSF), mRNA
A_23_P103942	DNAJC11	Hypothetical protein FLJ10737 (FLJ10737), mRNA
A_23_P140450	SLC27A2	Solute carrier family 27 (fatty acid transporter), member 2 (SLC27A2), mRNA
A_23_P381954	EPOR	Erythropoietin receptor (EPOR), mRNA
A_23_P164047	MMD	Monocyte to macrophage differentiation-associated (MMD), mRNA
A_23_P334218	MGC21654	Unknown MGC21654 product (MGC21654), mRNA
A_23_P19313	TBP	TATA box binding protein (TBP), mRNA
A_23_P103864	TTC13	Tetratricopeptide repeat domain 13 (TTC13), mRNA
A_23_P317001	BNIP2	BCL2/adenovirus E1B 19kDa interacting protein 2 (BNIP2), mRNA
A_23_P28068	GTPBP3	GTP binding protein 3 (mitochondrial) (GTPBP3), mRNA
A_23_P382081	FLJ23577	KPL2 protein (FLJ23577), transcript variant 2, mRNA
A_23_P214037	NPM1	Nucleophosmin (nucleolar phosphoprotein B23, numatrin) (NPM1), mRNA
A_23_P205841	MYO9A	Myosin IXA (MYO9A), mRNA
A_23_P360804	CPNE5	Copine V (CPNE5), mRNA
A_23_P127220	DNAJC12	DnaJ (Hsp40) homolog, subfamily C, member 12 (DNAJC12), transcript variant 1, mRNA
A_23_P99172	MGC13183	Hypothetical protein MGC13183 (MGC13183), mRNA
A_23_P100088	PSMA4	Proteasome (prosome, macropain) subunit, alpha type, 4 (PSMA4), mRNA
A_23_P4041	PCTP	Phosphatidylcholine transfer protein (PCTP), mRNA
A_23_P6321	CLDN5	Claudin 5 (transmembrane protein deleted in velocardiofacial syndrome) (CLDN5), mRNA
A_23_P328740	LOC93082	Hypothetical protein BC012317 (LOC93082), mRNA
A_23_P63798	COPEB	Core promoter element binding protein (COPEB), mRNA
A_23_P374053	HA-1	Minor histocompatibility antigen HA-1 (HA-1), mRNA
A_23_P203488	SMPD1	Sphingomyelin phosphodiesterase 1, acid lysosomal (acid sphingomyelinase) (SMPD1), mRNA
A_23_P146565	NPDC1	Neural proliferation, differentiation and control, 1 (NPDC1), mRNA
A_23_P20193	ARPC1B	Actin related protein 2/3 complex, subunit 1B, 41kDa (ARPC1B), mRNA
A_23_P4909	SNRP70	Small nuclear ribonucleoprotein 70kDa polypeptide (RNP antigen) (SNRP70), mRNA
A_23_P18931	MAN2A1	Mannosidase, alpha, class 2A, member 1 (MAN2A1), mRNA
A_23_P59528	ACN9	ACN9 homolog (S. cerevisiae) (ACN9), mRNA
A_23_P396570	C19orf9	Chromosome 19 open reading frame 9, mRNA (cDNA clone MGC
A_23_P78330	CD226	CD226 antigen (CD226), mRNA
A_23_P17633	IFNAR1	Interferon (alpha, beta and omega) receptor 1 (IFNAR1), mRNA
A_23_P390172	RNASEL	Ribonuclease L (2',5'-oligoisoadenylate synthetase-dependent) (RNASEL), mRNA
A_23_P49792	PHOSPHO1	Phosphatase, orphan 1 (PHOSPHO1), mRNA
A_23_P77776	SFRS2	Splicing factor, arginine/serine-rich 2 (SFRS2), mRNA
A_23_P91870	CHCHD6	Coiled-coil-helix-coiled-coil-helix domain containing 6 (CHCHD6), mRNA
A_23_P100315	DECR2	2,4-dienoyl CoA reductase 2, peroxisomal (DECR2), mRNA
A_23_P117052	SLC16A7	Solute carrier family 16 (monocarboxylic acid transporters), member 7 (SLC16A7), mRNA
A_23_P136424	EPS8L2	EPS8-like 2 (EPS8L2), mRNA
A_23_P146284	SQLE	Squalene epoxidase (SQLE), mRNA
A_23_P252536	MRPS26	Mitochondrial ribosomal protein S26 (MRPS26), nuclear gene encoding mitochondrial protein, mRNA
A_23_P202469	STK32C	PKE protein kinase (PKE), mRNA
A_23_P71570	OSR2	Odd-skipped-related 2A protein (OSR2), mRNA
A_23_P29305	CGI-96	CGI-96 protein (CGI-96), mRNA
A_23_P30485	NOLA2	Nucleolar protein family A, member 2 (H/ACA small nucleolar RNPs) (NOLA2), mRNA
A_23_P251209	TUFM	Tu translation elongation factor, mitochondrial (TUFM), mRNA
A_23_P82412	WBSCR20B	Williams-Beuren Syndrome critical region protein 20 copy B (WBSCR20B), mRNA
A_23_P108514	STK16	Serine/threonine kinase 16, mRNA (cDNA clone MGC
A_23_P82588	HSPC268	Hypothetical protein HSPC268 (HSPC268), mRNA
A_23_P133684	RRAGD	Ras-related GTP binding D (RRAGD), mRNA
A_23_P64770	DDX23	DEAD (Asp-Glu-Ala-Asp) box polypeptide 23 (DDX23), mRNA
A_23_P164179	TOB1	Transducer of ERBB2, 1 (TOB1), mRNA
A_23_P209189	FLJ22329	Hypothetical protein FLJ22329 (FLJ22329), mRNA
A_23_P101342	APG4D	APG4 autophagy 4 homolog D (S. cerevisiae) (APG4D), mRNA
A_23_P216402	UCK1	Uridine-cytidine kinase 1 (UCK1), mRNA
A_23_P137909	HIST3H3	Histone 3, H3 (HIST3H3), mRNA
A_23_P76718	NEK3	NIMA (never in mitosis gene a)-related kinase 3 (NEK3), transcript variant 1, mRNA
A_23_P86088	BC018095	Clone IMAGE
A_23_P250714	ENDOGL1	Endonuclease G-like 1 (ENDOGL1), mRNA
A_23_P46365	RAB13	RAB13, member RAS oncogene family (RAB13), mRNA
A_23_P357104	ANXA6	Annexin A6 (ANXA6), transcript variant 1, mRNA
A_23_P34741	ZNF593	Zinc finger protein 593 (ZNF593), mRNA
A_23_P121215	CAMK1	Calcium/calmodulin-dependent protein kinase I (CAMK1), mRNA
A_23_P339079	ZNF573	Zinc finger protein 573 (ZNF573), mRNA
A_23_P128986	C14orf156	Hypothetical protein DC50 (DC50), mRNA
A_23_P215806	ZNF117	Zinc finger protein 117 (HPF9) (ZNF117), mRNA
A_23_P28625	WDR12	WD repeat domain 12 (WDR12), mRNA
A_23_P75921	TRAF6	TNF receptor-associated factor 6 (TRAF6), transcript variant 1, mRNA
A_23_P352484	DOK5L	Hypothetical protein MGC20785 (MGC20785), mRNA
A_23_P89801	ACAA2	Acetyl-Coenzyme A acyltransferase 2 (mitochondrial 3-oxoacyl-Coenzyme A thiolase) (ACAA2), nuclear gene encoding mitochondrial protein, mRNA
A_23_P28434	VAMP8	Vesicle-associated membrane protein 8 (endobrevin) (VAMP8), mRNA
A_23_P102927	PWP2H	PWP2 periodic tryptophan protein homolog (yeast) (PWP2H), mRNA
A_23_P380965	C14orf100	Chromosome 14 open reading frame 100 (C14orf100), mRNA
A_23_P167556	FLJ31951	Hypothetical protein FLJ31951 (FLJ31951), mRNA
A_23_P259521	WDR41	Hypothetical protein FLJ10904 (FLJ10904), mRNA
A_23_P420281	PRKCB1	Protein kinase C, beta 1 (PRKCB1), mRNA
A_23_P204840	LCP1	Lymphocyte cytosolic protein 1 (L-plastin) (LCP1), mRNA
A_23_P121264	PTK9L	PTK9L protein tyrosine kinase 9-like (A6-related protein) (PTK9L), mRNA
A_23_P211659	CERK	Ceramide kinase (CERK), transcript variant 1, mRNA
A_23_P53645	TMEM16F	MRNA; cDNA DKFZp313M0720 (from clone DKFZp313M0720).
A_23_P257532	RBBP9	Retinoblastoma binding protein 9 (RBBP9), transcript variant 1, mRNA
A_23_P86751	ADARB2	Adenosine deaminase, RNA-specific, B2 (RED2 homolog rat) (ADARB2), mRNA
A_23_P104351	FAM45B	Uncharacterized hypothalamus protein HT011 (HT011), mRNA
A_23_P156117	CYFIP2	Cytoplasmic FMR1 interacting protein 2 (CYFIP2), mRNA
A_23_P111860	FLJ10324	Hypothetical protein FLJ10324 (FLJ10324), mRNA
A_23_P256390	PSIP1	PC4 and SFRS1 interacting protein 1 (PSIP1), mRNA
A_23_P387548	RGS6	Regulator of G-protein signalling 6 (RGS6), mRNA
A_23_P218608	EIF5B	Eukaryotic translation initiation factor 5B (EIF5B), mRNA
A_23_P123529	FLJ10661	Hypothetical protein FLJ10661 (FLJ10661), mRNA
A_23_P1374	PRKCQ	Protein kinase C, theta (PRKCQ), mRNA
A_23_P52127	ACBD6	Acyl-Coenzyme A binding domain containing 6 (ACBD6), mRNA
A_23_P41255	G3BP2	Ras-GTPase activating protein SH3 domain-binding protein 2 (G3BP2), transcript variant 1, mRNA
A_23_P102832	CEP2	Centrosomal protein 2 (CEP2), mRNA
A_23_P38864	RABAC1	Rab acceptor 1 (prenylated) (RABAC1), mRNA
A_23_P115861	ZNF485	Zinc finger protein 485 (ZNF485), mRNA
A_23_P253531	NPR3	Natriuretic peptide receptor C/guanylate cyclase C (atrionatriuretic peptide receptor C) (NPR3), mRNA
A_23_P144816	VDAC1	Voltage-dependent anion channel 1 (VDAC1), mRNA
A_23_P215479	CYLN2	Cytoplasmic linker 2 (CYLN2), transcript variant 1, mRNA
A_23_P112406	GTF3C5	General transcription factor IIIC, polypeptide 5, 63kDa (GTF3C5), mRNA
A_23_P18246	XCR1	Chemokine (C motif) receptor 1 (XCR1), mRNA
A_23_P121956	ICF45	Interphase cyctoplasmic foci protein 45 (ICF45), mRNA
A_23_P202458	ZNF22	Zinc finger protein 22 (KOX 15) (ZNF22), mRNA
A_23_P135357	FLJ10581	Putative RNA methyltransferase (FLJ10581), mRNA
A_23_P217409	USP9X	Ubiquitin specific protease 9, X-linked (fat facets-like, Drosophila) (USP9X), transcript variant 1, mRNA
A_23_P23765	ITGB3BP	Integrin beta 3 binding protein (beta3-endonexin) (ITGB3BP), mRNA
A_23_P164237	HCA66	Hepatocellular carcinoma-associated antigen 66 (HCA66), mRNA
A_23_P204364	NOL1	Nucleolar protein 1, 120kDa (NOL1), mRNA
A_23_P143748	KIAA0153	KIAA0153 protein (KIAA0153), mRNA
A_23_P74359	CSRP1	Cysteine and glycine-rich protein 1 (CSRP1), mRNA
A_23_P75220	SLC25A28	Solute carrier family 25, member 28 (SLC25A28), mRNA
A_23_P133470	PJA2	Praja 2, RING-H2 motif containing (PJA2), mRNA
A_23_P45940	TFB2M	Transcription factor B2, mitochondrial (TFB2M), mRNA
A_23_P100868	MYOHD1	CDNA
A_23_P28042	THC2000697	ZN91_HUMAN Zinc finger protein 91 (Zinc finger protein HTF10) (HPF7). [Human] {Homo sapiens}, partial (13%)
A_23_P3453	RPAP1	RNA polymerase II associated protein 1 (RPAP1), mRNA
A_23_P133506	DOK3	Dok-like protein (FLJ22570), mRNA
A_23_P143811	GP5	Glycoprotein V (platelet) (GP5), mRNA
A_23_P31677	MGC40214	CDNA FLJ23887 fis, clone LNG14332.
A_23_P36464	FLJ10637	Hypothetical protein FLJ10637 (FLJ10637), mRNA
A_23_P501435	CSRP2BP	CSRP2 binding protein (CSRP2BP), transcript variant 1, mRNA
A_23_P136986	CXorf33	AAIR8193 (UNQ8193), mRNA
A_23_P258167	CORT	Cortistatin (CORT), transcript variant 1, mRNA
A_23_P24960	FLJ23441	Hypothetical protein FLJ23441 (FLJ23441), mRNA
A_23_P20752	CCRK	Cell cycle related kinase (CCRK), transcript variant 2, mRNA
A_23_P120533	RNF24	Ring finger protein 24 (RNF24), mRNA
A_23_P155335	PLD1	Phospholipase D1, phophatidylcholine-specific (PLD1), mRNA
A_23_P97865	LIPA	Lipase A, lysosomal acid, cholesterol esterase (Wolman disease) (LIPA), mRNA
A_23_P76851	SKB1	SKB1 homolog (S. pombe) (SKB1), mRNA
A_23_P106241	TRIP11	Thyroid hormone receptor interactor 11 (TRIP11), mRNA
A_23_P91076	THC1806955	Unknown
A_23_P207940	PTPN2	Protein tyrosine phosphatase, non-receptor type 2 (PTPN2), transcript variant 2, mRNA
A_23_P113623	MRPL45	Mitochondrial ribosomal protein L45 (MRPL45), nuclear gene encoding mitochondrial protein, mRNA
A_23_P84782	THAP4	THAP domain containing 4 (THAP4), mRNA
A_23_P428129	CDKN1C	Cyclin-dependent kinase inhibitor 1C (p57, Kip2) (CDKN1C), mRNA
A_23_P145085	HSPCB	Heat shock 90kDa protein 1, beta (HSPCB), mRNA
A_23_P134113	C6orf192	Chromosome 6 open reading frame 192 (C6orf192), mRNA
A_23_P85004	DIAPH2	Diaphanous homolog 2 (Drosophila) (DIAPH2), transcript variant 12C, mRNA
A_23_P26207	RCN2	Reticulocalbin 2, EF-hand calcium binding domain (RCN2), mRNA
A_23_P87351	RRM1	Ribonucleotide reductase M1 polypeptide (RRM1), mRNA
A_23_P6582	BX537558	MRNA; cDNA DKFZp686J1569 (from clone DKFZp686J1569).
A_23_P415443	BRRN1	Barren homolog (Drosophila) (BRRN1), mRNA
A_23_P200489	KIAA0792	MRNA for KIAA0792 protein, partial cds.
A_23_P90612	MCM6	MCM6 minichromosome maintenance deficient 6 (MIS5 homolog, S. pombe) (S. cerevisiae) (MCM6), mRNA
A_23_P162805	HMGB1	High-mobility group box 1 (HMGB1), mRNA
A_23_P158148	CCT6A	Chaperonin containing TCP1, subunit 6A (zeta 1) (CCT6A), mRNA
A_23_P58489	MGC5297	Hypothetical protein MGC5297 (MGC5297), mRNA
A_23_P7473	KIAA1985	CDNA FLJ13605 fis, clone PLACE1010562.
A_23_P93389	NUDT3	Nudix (nucleoside diphosphate linked moiety X)-type motif 3 (NUDT3), mRNA
A_23_P79107	ZFD25	Zinc finger protein (ZFD25) (ZFD25), mRNA
A_23_P10356	ADAM28	A disintegrin and metalloproteinase domain 28 (ADAM28), transcript variant 3, mRNA
A_23_P95736	FLJ90430	Hypothetical protein FLJ90430 (FLJ90430), mRNA
A_23_P256297	KIAA0179	KIAA0179 mRNA, complete cds.
A_23_P75204	C10orf86	Chromosome 10 open reading frame 86 (C10orf86), mRNA
A_23_P167951	C6orf108	Chromosome 6 open reading frame 108 (C6orf108), transcript variant 2, mRNA
A_23_P257956	ILF2	Interleukin enhancer binding factor 2, 45kDa (ILF2), mRNA
A_23_P33700	NET1	Neuroepithelial cell transforming gene 1 (NET1), mRNA
A_23_P328786	ZNF546	Zinc finger protein 546 (ZNF546), mRNA
A_23_P98431	HMBS	Hydroxymethylbilane synthase (HMBS), mRNA
A_23_P329198	FLJ22833	Hypothetical protein FLJ22833 (FLJ22833), mRNA
A_23_P96777	KIAA1185	KIAA1185 protein (KIAA1185), mRNA
A_23_P26413	RBL2	Retinoblastoma-like 2 (p130) (RBL2), mRNA
A_23_P118303	DNAJA3	DnaJ (Hsp40) homolog, subfamily A, member 3 (DNAJA3), mRNA
A_23_P413617	MRPL36	Mitochondrial ribosomal protein L36 (MRPL36), nuclear gene encoding mitochondrial protein, mRNA
A_23_P139558	TBC1D15	TBC1 domain family, member 15 (TBC1D15), mRNA
A_23_P320883	CDC42SE1	Small protein effector 1 of Cdc42 (SPEC1), mRNA
A_23_P90333	ZNF404	UI-E-EJ1-ajx-e-17-0-UI.r1 UI-E-EJ1 Homo sapiens cDNA clone UI-E-EJ1-ajx-e-17-0-UI 5', mRNA sequence
A_23_P50807	MRPS12	Mitochondrial ribosomal protein S12 (MRPS12), nuclear gene encoding mitochondrial protein, transcript variant 1, mRNA
A_23_P3450	76P	Gamma tubulin ring complex protein (76p gene) (76P), mRNA
A_23_P375517	LOC148213	Hypothetical protein FLJ31526 (LOC148213), mRNA
A_23_P67702	ZNF85	Zinc finger protein 85 (HPF4, HTF1) (ZNF85), mRNA
A_23_P303317	MGC11349	Hypothetical protein MGC11349 (MGC11349), mRNA
A_23_P217564	ACSL4	Acyl-CoA synthetase long-chain family member 4 (ACSL4), transcript variant 2, mRNA
A_23_P8481	CDC10	CDC10 cell division cycle 10 homolog (S. cerevisiae) (CDC10), mRNA
A_23_P251896	C7orf27	Chromosome 7 open reading frame 27 (C7orf27), mRNA
A_23_P390044	MAFG	V-maf musculoaponeurotic fibrosarcoma oncogene homolog G (avian) (MAFG), mRNA
A_23_P4536	EPB41L3	Erythrocyte membrane protein band 4.1-like 3 (EPB41L3), mRNA
A_23_P110585	MGC21644	Hypothetical protein MGC21644 (MGC21644), transcript variant 3, mRNA
A_23_P71290	YWHAZ	Tyrosine 3-monooxygenase/tryptophan 5-monooxygenase activation protein, zeta polypeptide (YWHAZ), transcript variant 2, mRNA
A_23_P116674	PA2G4	Proliferation-associated 2G4, 38kDa (PA2G4), mRNA
A_23_P202496	C10orf117	AD24 protein (AD24), mRNA
A_23_P37704	CDT1	DNA replication factor (CDT1), mRNA
A_23_P215382	A_23_P215382	Unknown
A_23_P43071	CGI-12	CGI-12 protein (CGI-12), mRNA
A_23_P115316	TOR3A	Torsin family 3, member A (TOR3A), mRNA
A_23_P83007	C9orf150	Similar to DNA segment, Chr 4, Brigham & Womens Genetics 0951 expressed (LOC286343), mRNA
A_23_P211058	C21orf66	Chromosome 21 open reading frame 66 (C21orf66), transcript variant 2, mRNA
A_23_P205997	PSFL	Anterior pharynx defective 1B-like (PSFL), mRNA
A_23_P110571	KIAA0303	Human mRNA for KIAA0303 gene, partial cds.
A_23_P61466	M160	Scavenger receptor cysteine-rich type 1 protein M160 (M160), mRNA
A_23_P65741	MGC4562	Hypothetical protein MGC4562 (MGC4562), mRNA
A_23_P213678	PAM	Peptidylglycine alpha-amidating monooxygenase (PAM), transcript variant 1, mRNA
A_23_P5551	NCL	Nucleolin (NCL), mRNA
A_23_P83781	PSCD1	Pleckstrin homology, Sec7 and coiled-coil domains 1(cytohesin 1) (PSCD1), transcript variant 1, mRNA
A_23_P157128	SCAP2	Src family associated phosphoprotein 2 (SCAP2), mRNA
A_23_P80891	USP4	Ubiquitin specific protease 4 (proto-oncogene) (USP4), transcript variant 1, mRNA
A_23_P206359	CDH1	Cadherin 1, type 1, E-cadherin (epithelial) (CDH1), mRNA
A_23_P90089	GCDH	Glutaryl-Coenzyme A dehydrogenase (GCDH), nuclear gene encoding mitochondrial protein, transcript variant 2, mRNA
A_23_P151321	RPL6	Ribosomal protein L6 (RPL6), mRNA
A_23_P208340	CTL2	CTL2 gene (CTL2), mRNA
A_23_P166677	FLJ14153	Hypothetical protein FLJ14153 (FLJ14153), mRNA
A_23_P34650	FCGR2C	Fc fragment of IgG, low affinity IIc, receptor for (CD32) (FCGR2C), mRNA
A_23_P43726	NUP160	Nup160 gene for nuclear pore protein, partial cds.
A_23_P152181	POLR3E	RNA polymerase III 80 kDa subunit RPC5 (RPC5), mRNA
A_23_P200001	NEXN	Nexilin (F actin binding protein) (NEXN), mRNA
A_23_P139767	TRPV4	Transient receptor potential cation channel, subfamily V, member 4 (TRPV4), transcript variant 2, mRNA
A_23_P130040	PHB	Prohibitin (PHB), mRNA
A_23_P171143	TM4SF6	Transmembrane 4 superfamily member 6 (TM4SF6), mRNA
A_23_P35316	AF242519	Zinc finger protein SBZF3 mRNA, complete cds.
A_23_P22671	SYBL1	Synaptobrevin-like 1 (SYBL1), mRNA
A_23_P124177	NP208644	potent brain type organic ion transporter
A_23_P62642	NESG1	Nasopharyngeal epithelium specific protein 1 (NESG1), mRNA
A_23_P370483	POFUT1	Protein O-fucosyltransferase 1 (POFUT1), transcript variant 1, mRNA
A_23_P87919	FBXL10	F-box and leucine-rich repeat protein 10 (FBXL10), mRNA
A_23_P206949	ACOX1	Acyl-Coenzyme A oxidase 1, palmitoyl (ACOX1), transcript variant 1, mRNA
A_23_P212782	THC2003872	SEP2_DROME Septin 2. [Fruit fly] {Drosophila melanogaster}, partial (12%)
A_23_P131207	NR4A2	Nuclear receptor subfamily 4, group A, member 2 (NR4A2), transcript variant 1, mRNA
A_23_P29237	APOL3	Apolipoprotein L, 3 (APOL3), transcript variant alpha/d, mRNA
A_23_P106532	D4ST1	Dermatan 4 sulfotransferase 1 (D4ST1), mRNA
A_23_P5724	INPP1	Inositol polyphosphate-1-phosphatase (INPP1), mRNA
A_23_P22027	INSIG1	Insulin induced gene 1 (INSIG1), transcript variant 1, mRNA
A_23_P51746	RAP1A	RAP1A, member of RAS oncogene family (RAP1A), mRNA
A_23_P127475	CCS	Copper chaperone for superoxide dismutase (CCS), mRNA
A_23_P145824	PPP1R9A	CDNA FLJ20068 fis, clone COL01755.
A_23_P92794	C5orf13	Chromosome 5 open reading frame 13 (C5orf13), mRNA
A_23_P1492	AVPI1	Arginine vasopressin-induced 1 (AVPI1), mRNA
A_23_P104563	CPT1A	Carnitine palmitoyltransferase 1A (liver) (CPT1A), nuclear gene encoding mitochondrial protein, mRNA
A_23_P119943	IGFBP2	Insulin-like growth factor binding protein 2 (36kD) (IGFBP2), mRNA
A_23_P125990	E2F2	E2F transcription factor 2 (E2F2), mRNA
A_23_P117683	HYPK	Huntingtin interacting protein K (HYPK), mRNA
A_23_P170587	SMYD2	SET and MYND domain containing 2 (SMYD2), mRNA
A_23_P112412	TEX10	Testis expressed gene 10 (TEX10), mRNA
A_23_P123814	RAB9P40	Rab9 effector p40 (RAB9P40), mRNA
A_23_P257365	GFI1	Growth factor independent 1 (GFI1), mRNA
A_23_P156852	PECI	Peroxisomal D3,D2-enoyl-CoA isomerase (PECI), transcript variant 1, mRNA
A_23_P380392	PRG2	Proteoglycan 2, bone marrow (natural killer cell activator, eosinophil granule major basic protein) (PRG2), mRNA
A_23_P501372	SMCR7	Smith-Magenis syndrome chromosome region, candidate 7 (SMCR7), transcript variant 1, mRNA
A_23_P50834	LOC148206	CDNA FLJ31444 fis, clone NT2NE2000809, moderately similar to ZINC FINGER PROTEIN 85.
A_23_P145194	BYSL	Bystin-like (BYSL), mRNA
A_23_P161336	PP	Pyrophosphatase (inorganic) (PP), mRNA
A_23_P10172	TSP50	Testes-specific protease 50 (TSP50), mRNA
A_23_P163782	MT1H	Metallothionein 1H (MT1H), mRNA
A_23_P7873	MCM3	MCM3 minichromosome maintenance deficient 3 (S. cerevisiae) (MCM3), mRNA
A_23_P120703	TTC3	Tetratricopeptide repeat domain 3 (TTC3), mRNA
A_23_P75780	A_23_P75780	Unknown
A_23_P71053	MPP6	Membrane protein, palmitoylated 6 (MAGUK p55 subfamily member 6) (MPP6), mRNA
A_23_P82748	e(y)2	E(y)2 protein (e(y)2), mRNA
A_23_P368896	SNX12	Sorting nexin 12 (SNX12), mRNA
A_23_P149301	HIST3H2A	Histone 3, H2a (HIST3H2A), mRNA
A_23_P405295	SPRL3A	Small proline rich-like (epidermal differentiation complex) 3A (SPRL3A), mRNA
A_23_P36867	Cep290	MRNA for KIAA0373 gene, partial cds.
A_23_P146736	THC1921307	SYQ_HUMAN Glutaminyl-tRNA synthetase(Glutamine--tRNA ligase) (GlnRS). [Human] {Homo sapiens}, partial (20%)
A_23_P136355	MART2	Melanoma antigen recognized by T cells 2 (MART2), mRNA
A_23_P258837	FLJ14466	Hypothetical protein FLJ14466 (FLJ14466), mRNA
A_23_P32558	WDR5	WD repeat domain 5 (WDR5), transcript variant 2, mRNA
A_23_P166609	DHX30	DEAH (Asp-Glu-Ala-His) box polypeptide 30 (DHX30), transcript variant 2, mRNA
A_23_P258931	ZNF623	MRNA for KIAA0628 protein, partial cds.
A_23_P59958	LOC83690	CocoaCrisp (LOC83690), mRNA
A_23_P89919	ZNF180	Zinc finger protein 180 (HHZ168) (ZNF180), mRNA
A_23_P214587	TRIM26	Tripartite motif-containing 26 (TRIM26), mRNA
A_23_P26704	ET	Hypothetical protein ET (ET), mRNA
A_23_P213001	WDR1	WD repeat domain 1 (WDR1), transcript variant 1, mRNA
A_23_P97749	DHX9	DEAH (Asp-Glu-Ala-His) box polypeptide 9 (DHX9), transcript variant 1, mRNA
A_23_P428381	AFTIPHILIN	Aftiphilin protein (AFTIPHILIN), transcript variant 1, mRNA
A_23_P21652	RUVBL1	RuvB-like 1 (E. coli) (RUVBL1), mRNA
A_23_P27035	DKFZP564K1964	DKFZP564K1964 protein (DKFZP564K1964), mRNA
A_23_P251621	SUPT3H	Suppressor of Ty 3 homolog (S. cerevisiae) (SUPT3H), mRNA
A_23_P255286	FLJ20297	Hypothetical protein FLJ20297 (FLJ20297), mRNA
A_23_P408830	CAMKK2	Calcium/calmodulin-dependent protein kinase kinase 2, beta (CAMKK2), transcript variant 6, mRNA
A_23_P371124	BTBD12	BTB (POZ) domain containing 12 (BTBD12), mRNA
A_23_P77430	PRMT7	Protein arginine N-methyltransferase 7 (PRMT7), mRNA
A_23_P365685	LIMS3	LIM and senescent cell antigen-like domains 3 (LIMS3), mRNA
A_23_P35456	AL833070	MRNA; cDNA DKFZp451A0419 (from clone DKFZp451A0419); complete cds.
A_23_P250813	WRN	Werner syndrome (WRN), mRNA
A_23_P1056	GPR89	Putative G-protein coupled receptor (SH120), mRNA
A_23_P106451	SCAMP2	CDNA FLJ39057 fis, clone NT2RP7013374, highly similar to SECRETORY CARRIER-ASSOCIATED MEMBRANE PROTEIN 2.
A_23_P211207	ADARB1	Adenosine deaminase, RNA-specific, B1 (RED1 homolog rat) (ADARB1), transcript variant DRABA2b, mRNA
A_23_P387630	STARD8	START domain containing 8 (STARD8), mRNA
A_23_P73661	SEDL	Spondyloepiphyseal dysplasia, late (SEDL), mRNA
A_23_P92261	MGC2408	Hypothetical protein MGC2408 (MGC2408), mRNA
A_23_P88439	MTAC2D1	Membrane targeting (tandem) C2 domain containing 1 (MTAC2D1), mRNA
A_23_P31073	MYB	V-myb myeloblastosis viral oncogene homolog (avian) (MYB), mRNA
A_23_P377830	ANAPC5	Anaphase promoting complex subunit 5 (ANAPC5), mRNA
A_23_P253571	PHF5A	PHD finger protein 5A (PHF5A), mRNA
A_23_P37144	C14orf126	CDNA FLJ30805 fis, clone FEBRA2001294.
A_23_P74697	ATAD3B	ATPase family, AAA domain containing 3B (ATAD3B), mRNA
A_23_P205519	ABHD4	Abhydrolase domain containing 4 (ABHD4), mRNA
A_23_P77049	SLC25A29	Solute carrier family 25, member 29 (SLC25A29), mRNA
A_23_P167096	VEGFC	Vascular endothelial growth factor C (VEGFC), mRNA
A_23_P52738	DCPS	MRNA decapping enzyme (DCPS), mRNA
A_23_P129246	pp9099	PH domain-containing protein (pp9099), mRNA
A_23_P143716	GRAP2	GRB2-related adaptor protein 2 (GRAP2), mRNA
A_23_P127642	ARHGEF12	Rho guanine nucleotide exchange factor (GEF) 12 (ARHGEF12), mRNA
A_23_P329357	C2orf32	DKFZP566K1924 protein (DKFZP566K1924), mRNA
A_23_P930	APH-1A	Likely ortholog of C. elegans anterior pharynx defective 1A (APH-1A), mRNA
A_23_P216756	FCN2	Ficolin (collagen/fibrinogen domain containing lectin) 2 (hucolin) (FCN2), transcript variant SV2, mRNA
A_23_P203900	SCARB1	Scavenger receptor class B, member 1 (SCARB1), mRNA
A_23_P80438	MGLL	Monoglyceride lipase (MGLL), mRNA
A_23_P158795	OPLAH	MRNA; cDNA DKFZp434H244 (from clone DKFZp434H244).
A_23_P87759	C2F	C2f protein (C2F), mRNA
A_23_P60943	AF152351	TIMM13a mRNA, complete cds.
A_23_P318296	FAPP2	Phosphoinositol 4-phosphate adaptor protein-2 (FAPP2), mRNA
A_23_P76480	A_23_P76480	Unknown
A_23_P17587	LOC400843	LOC400843 (LOC400843), mRNA
A_23_P367610	SESTD1	SEC14 and spectrin domains 1 (SESTD1), mRNA
A_23_P2793	ALOX5AP	Arachidonate 5-lipoxygenase-activating protein (ALOX5AP), mRNA
A_23_P95302	RFC5	Replication factor C (activator 1) 5, 36.5kDa (RFC5), transcript variant 2, mRNA
A_23_P142154	GRWD1	Glutamate-rich WD repeat containing 1 (GRWD1), mRNA
A_23_P34396	NPD014	NPD014 protein (NPD014), transcript variant 2, mRNA
A_23_P117494	MTHFD1	Methylenetetrahydrofolate dehydrogenase (NADP+ dependent), methenyltetrahydrofolate cyclohydrolase, formyltetrahydrofolate synthetase (MTHFD1), mRNA
A_23_P147525	A_23_P147525	Unknown
A_23_P171296	MPP1	Membrane protein, palmitoylated 1, 55kDa (MPP1), mRNA
A_23_P3574	MGC11335	Hypothetical protein MGC11335 (MGC11335), mRNA
A_23_P360232	MT1X	Metallothionein 1X (MT1X), mRNA
A_23_P37514	DKFZP434H132	CDNA FLJ46337 fis, clone TESTI4046245.
A_23_P110802	CENPH	Centromere protein H (CENPH), mRNA
A_23_P127353	NDUFV1	NADH dehydrogenase (ubiquinone) flavoprotein 1, 51kDa (NDUFV1), mRNA
A_23_P370993	MCM4	MCM4 minichromosome maintenance deficient 4 (S. cerevisiae) (MCM4), transcript variant 1, mRNA
A_23_P70989	JTV1	JTV1 gene (JTV1), mRNA
A_23_P404005	MGC29729	Hypothetical protein MGC29729 (MGC29729), mRNA
A_23_P205545	MAX	MAX protein (MAX), transcript variant 3, mRNA
A_23_P359154	FLJ32206	Hypothetical protein FLJ32206 (FLJ32206), mRNA
A_23_P56827	ASB3	Ankyrin repeat and SOCS box-containing 3 (ASB3), transcript variant 1, mRNA
A_23_P137025	EIF2S3	Eukaryotic translation initiation factor 2, subunit 3 gamma, 52kDa (EIF2S3), mRNA
A_23_P102471	MSH2	MutS homolog 2, colon cancer, nonpolyposis type 1 (E. coli) (MSH2), mRNA
A_23_P2998	OXA1L	Oxidase (cytochrome c) assembly 1-like (OXA1L), mRNA
A_23_P320862	C9orf43	Chromosome 9 open reading frame 43 (C9orf43), mRNA
A_23_P26649	HSCARG	HSCARG protein (HSCARG), mRNA
A_23_P254271	MGC4083	Tubulin beta MGC4083 (MGC4083), mRNA
A_23_P80252	EMID1	EMI domain containing 1 (EMID1), mRNA
A_23_P135347	QARS	Glutaminyl-tRNA synthetase (QARS), mRNA
A_23_P10346	MRPL12	Mitochondrial ribosomal protein L12 (MRPL12), nuclear gene encoding mitochondrial protein, mRNA
A_23_P44536	A_23_P44536	Unknown
A_23_P116743	LOC338799	Hypothetical protein LOC338799 (LOC338799), mRNA
A_23_P165479	DKFZp434N062	Hypothetical protein DKFZp434N062 (DKFZp434N062), mRNA
A_23_P55190	U5-116KD	U5 snRNP-specific protein, 116 kD (U5-116KD), mRNA
A_23_P169756	HIPK2	Homeodomain interacting protein kinase 2 (HIPK2), mRNA
A_23_P204593	LTA4H	Leukotriene A4 hydrolase (LTA4H), mRNA
A_23_P32323	C6orf149	Chromosome 6 open reading frame 149 (C6orf149), mRNA
A_23_P83328	ENG	Endoglin (Osler-Rendu-Weber syndrome 1) (ENG), mRNA
A_23_P37005	MTRF1	Mitochondrial translational release factor 1 (MTRF1), nuclear gene encoding mitochondrial protein, mRNA
A_23_P69988	RARS	Arginyl-tRNA synthetase (RARS), mRNA
A_23_P144497	RPS3A	Ribosomal protein S3A (RPS3A), mRNA
A_23_P218967	LARS	Leucyl-tRNA synthetase (LARS), mRNA
A_23_P257971	AKR1C1	Aldo-keto reductase family 1, member C1 (dihydrodiol dehydrogenase 1; 20-alpha (3-alpha)-hydroxysteroid dehydrogenase) (AKR1C1), mRNA
A_23_P25566	EBI2	Epstein-Barr virus induced gene 2 (lymphocyte-specific G protein-coupled receptor) (EBI2), mRNA
A_23_P66732	GSG2	Haspin (GSG2), mRNA
A_23_P201357	ATAD3A	ATPase family, AAA domain containing 3A (ATAD3A), mRNA
A_23_P87532	C1QDC1	C1q domain containing 1 (C1QDC1), transcript variant L, mRNA
A_23_P50198	LOC125893	MRNA; cDNA DKFZp434A1611 (from clone DKFZp434A1611).
A_23_P39116	LIG1	Ligase I, DNA, ATP-dependent (LIG1), mRNA
A_23_P50897	MKI67IP	MKI67 (FHA domain) interacting nucleolar phosphoprotein (MKI67IP), mRNA
A_23_P72068	GMDS	GDP-mannose 4,6-dehydratase (GMDS), mRNA
A_23_P405048	PTPRJ	Protein tyrosine phosphatase, receptor type, J (PTPRJ), mRNA
A_23_P15582	XYLT2	Xylosyltransferase II (XYLT2), mRNA
A_23_P61623	AL109695	MRNA full length insert cDNA clone EUROIMAGE 39820.
A_23_P359699	YPEL1	Yippee-like 1 (Drosophila) (YPEL1), mRNA
A_23_P122375	TEX27	Testis expressed sequence 27 (TEX27), mRNA
A_23_P256540	MRPL33	Mitochondrial ribosomal protein L33 (MRPL33), nuclear gene encoding mitochondrial protein, transcript variant 1, mRNA
A_23_P206806	ITGAL	Integrin, alpha L (antigen CD11A (p180), lymphocyte function-associated antigen 1; alpha polypeptide) (ITGAL), mRNA
A_23_P256375	STX4A	Syntaxin 4A (placental) (STX4A), mRNA
A_23_P153236	BC-2	Putative breast adenocarcinoma marker (32kD) (BC-2), transcript variant 1, mRNA
A_23_P35075	SESN2	Sestrin 2 (SESN2), mRNA
A_23_P414296	WRNIP1	Werner helicase interacting protein 1 (WRNIP1), transcript variant 2, mRNA
A_23_P370097	ALS2CR4	Amyotrophic lateral sclerosis 2 (juvenile) chromosome region, candidate 4 (ALS2CR4), mRNA
A_23_P213156	HNRPDL	Heterogeneous nuclear ribonucleoprotein D-like (HNRPDL), transcript variant 2, mRNA
A_23_P352402	C10orf47	Chromosome 10 open reading frame 47 (C10orf47), mRNA
A_23_P100092	FLJ35867	Hypothetical protein FLJ35867 (FLJ35867), mRNA
A_23_P91930	QTRTD1	Queuine tRNA-ribosyltransferase domain containing 1 (QTRTD1), mRNA
A_23_P129778	FLJ20345	Hypothetical protein FLJ20345 (FLJ20345), mRNA
A_23_P92517	NYD-SP14	NYD-SP14 protein (NYD-SP14), mRNA
A_23_P103932	FGR	Gardner-Rasheed feline sarcoma viral (v-fgr) oncogene homolog (FGR), mRNA
A_23_P81006	IL8	Interleukin 8 (IL8), mRNA
A_23_P145006	SCGB3A2	Secretoglobin, family 3A, member 2 (SCGB3A2), mRNA
A_23_P62932	ATP1B1	ATPase, Na+/K+ transporting, beta 1 polypeptide (ATP1B1), mRNA
A_23_P127522	FLJ32915	Hypothetical protein FLJ32915 (FLJ32915), mRNA
A_23_P256487	THC1818841	Unknown
A_23_P356466	AGPAT3	MRNA; cDNA DKFZp762M1415 (from clone DKFZp762M1415).
A_23_P113825	BTBD14A	BTB (POZ) domain containing 14A (BTBD14A), mRNA
A_23_P77117	TM6SF1	Transmembrane 6 superfamily member 1 (TM6SF1), mRNA
A_23_P48175	MGC5576	Hypothetical protein MGC5576 (MGC5576), mRNA
A_23_P81980	C6orf11	Chromosome 6 open reading frame 11 (C6orf11), mRNA
A_23_P130824	NALP2	NACHT, leucine rich repeat and PYD containing 2 (NALP2), mRNA
A_23_P54626	CIRH1A	Cirrhosis, autosomal recessive 1A (cirhin) (CIRH1A), mRNA
A_23_P164702	MRPL4	Mitochondrial ribosomal protein L4 (MRPL4), nuclear gene encoding mitochondrial protein, transcript variant 1, mRNA
A_23_P151649	APEX1	APEX nuclease (multifunctional DNA repair enzyme) 1 (APEX1), transcript variant 3, mRNA
A_23_P24244	C10orf18	CDNA FLJ20360 fis, clone HEP16677.
A_23_P147269	SF3A3	Splicing factor 3a, subunit 3, 60kDa (SF3A3), mRNA
A_23_P209678	PLEK	Pleckstrin (PLEK), mRNA
A_23_P20363	CGI-62	CGI-62 protein (CGI-62), mRNA
A_23_P321855	ARHGEF7	Rho guanine nucleotide exchange factor (GEF) 7 (ARHGEF7), transcript variant 1, mRNA
A_23_P67723	LMNB2	Lamin B2 (LMNB2), mRNA
A_23_P340909	C13orf3	Chromosome 13 open reading frame 3 (C13orf3), mRNA
A_23_P216836	CARD9	AGENCOURT_6499081 NIH_MGC_124 Homo sapiens cDNA clone IMAGE
A_23_P215096	UBE2H	Ubiquitin-conjugating enzyme E2H (UBC8 homolog, yeast) (UBE2H), transcript variant 1, mRNA
A_23_P166698	SS18L2	Synovial sarcoma translocation gene on chromosome 18-like 2 (SS18L2), mRNA
A_23_P314086	RNF126	Ring finger protein 126 (RNF126), transcript variant 1, mRNA
A_23_P98910	LRMP	Lymphoid-restricted membrane protein (LRMP), mRNA
A_23_P76998	KIAA1036	KIAA1036 (KIAA1036), mRNA
A_23_P69918	FLJ12595	Hypothetical protein FLJ12595 (FLJ12595), mRNA
A_23_P36157	FLJ10439	Hypothetical protein FLJ10439 (FLJ10439), mRNA
A_23_P56316	TIMM13	Translocase of inner mitochondrial membrane 13 homolog (yeast) (TIMM13), nuclear gene encoding mitochondrial protein, mRNA
A_23_P116193	THC1945130	Unknown
A_23_P90463	LSM7	LSM7 homolog, U6 small nuclear RNA associated (S. cerevisiae) (LSM7), mRNA
A_23_P81219	PLAC8	Placenta-specific 8 (PLAC8), mRNA
A_23_P81867	HIST1H2AH	Histone 1, H2ah (HIST1H2AH), mRNA
A_23_P205393	C14orf130	Chromosome 14 open reading frame 130 (C14orf130), mRNA
A_23_P76901	KIAA0599	MRNA for FLJ00242 protein.
A_23_P19624	BMP6	Bone morphogenetic protein 6 (BMP6), mRNA
A_23_P57347	PCNT2	Pericentrin 2 (kendrin) (PCNT2), mRNA
A_23_P160336	LEFTB	Left-right determination, factor B (LEFTB), mRNA
A_23_P141954	SERTAD3	SERTA domain containing 3 (SERTAD3), transcript variant 2, mRNA
A_23_P61487	LRRC20	Leucine rich repeat containing 20 (LRRC20), transcript variant 3, mRNA
A_23_P146444	CORO2A	MRNA; cDNA DKFZp686G19226 (from clone DKFZp686G19226).
A_23_P29803	POLR2H	Polymerase (RNA) II (DNA directed) polypeptide H (POLR2H), mRNA
A_23_P120667	JAM2	Junctional adhesion molecule 2 (JAM2), mRNA
A_23_P138834	CAPN1	Calpain 1, (mu/I) large subunit (CAPN1), mRNA
A_23_P413211	ADAMTSL1	ADAMTS-like 1 (ADAMTSL1), transcript variant 1, mRNA
A_23_P96990	NVL	Nuclear VCP-like (NVL), transcript variant 1, mRNA
A_23_P1594	VEGFB	Vascular endothelial growth factor B (VEGFB), mRNA
A_23_P11874	MPZL1	Myelin protein zero-like 1 (MPZL1), transcript variant 1, mRNA
A_23_P71537	FLJ22490	Hypothetical protein FLJ22490 (FLJ22490), mRNA
A_23_P45970	FLJ20508	Hypothetical protein FLJ20508 (FLJ20508), mRNA
A_23_P77630	MAP1LC3B	Microtubule-associated protein 1 light chain 3 beta (MAP1LC3B), mRNA
A_23_P63980	LRFN4	Leucine rich repeat and fibronectin type III domain containing 4 (LRFN4), mRNA
A_23_P86222	LYPLAL1	Lysophospholipase-like 1 (LYPLAL1), mRNA
A_23_P254512	EFNA1	Ephrin-A1 (EFNA1), transcript variant 1, mRNA
A_23_P115862	COMTD1	Hypothetical protein FLJ23841 (FLJ23841), mRNA
A_23_P116614	ME3	Malic enzyme 3, NADP(+)-dependent, mitochondrial (ME3), nuclear gene encoding mitochondrial protein, mRNA
A_23_P161474	MCM10	MCM10 minichromosome maintenance deficient 10 (S. cerevisiae) (MCM10), transcript variant 1, mRNA
A_23_P503200	PHF10	PHD finger protein 10 (PHF10), transcript variant 1, mRNA
A_23_P28869	PTPRA	Protein tyrosine phosphatase, receptor type, A (PTPRA), transcript variant 1, mRNA
A_23_P257482	GEMIN5	Gem (nuclear organelle) associated protein 5, mRNA (cDNA clone IMAGE
A_23_P93494	F13A1	Coagulation factor XIII, A1 polypeptide (F13A1), mRNA
A_23_P170570	SNAI3	Similar to snail homolog 3 (Drosophila), clone IMAGE
A_23_P202029	C10orf69	Chromosome 10 open reading frame 69 (C10orf69), mRNA
A_23_P88303	HSPA2	Heat shock 70kDa protein 2 (HSPA2), mRNA
A_23_P92765	THC1923293	ALU1_HUMAN Alu subfamily J sequence contamination warning entry. [Human] {Homo sapiens}, partial (7%)
A_23_P89365	FMNL1	Formin-like 1 (FMNL1), mRNA
A_23_P96556	GK	Glycerol kinase (GK), transcript variant 2, mRNA
A_23_P141606	BLMH	Bleomycin hydrolase (BLMH), mRNA
A_23_P216931	C9orf45	Chromosome 9 open reading frame 45 (C9orf45), mRNA
A_23_P7843	THC1836897	Unknown
A_23_P206585	PRKCB1	Protein kinase C, beta 1 (PRKCB1), mRNA
A_23_P90689	TRIB2	Tribbles homolog 2 (TRB2), mRNA
A_23_P216966	PTGS1	Prostaglandin-endoperoxide synthase 1 (prostaglandin G/H synthase and cyclooxygenase) (PTGS1), transcript variant 1, mRNA
A_23_P124934	ZNFN1A1	PRO0758 mRNA, complete cds.
A_23_P84367	SSX5	Synovial sarcoma, X breakpoint 5 (SSX5), transcript variant 1, mRNA
A_23_P5240	ZNF43	Zinc finger protein 43 (HTF6) (ZNF43), mRNA
A_23_P99360	RFP2	MRNA; cDNA DKFZp313I0334 (from clone DKFZp313I0334).
A_23_P88484	DUT	DUTP pyrophosphatase (DUT), mRNA
A_23_P127275	FAM35A	Hypothetical protein MGC5560 (MGC5560), mRNA
A_23_P131846	SNAI1	Snail homolog 1 (Drosophila) (SNAI1), mRNA
A_23_P111297	RPP40	Ribonuclease P 40kDa subunit (RPP40), mRNA
A_23_P97410	RFX5	Regulatory factor X, 5 (influences HLA class II expression) (RFX5), mRNA
A_23_P112801	CHP	Calcium binding protein P22 (CHP), mRNA
A_23_P258031	JMJD1A	Jumonji domain containing 1A (JMJD1A), mRNA
A_23_P202540	AL137667	MRNA; cDNA DKFZp434B231 (from clone DKFZp434B231).
A_23_P5442	ABCB6	ATP-binding cassette, sub-family B (MDR/TAP), member 6 (ABCB6), nuclear gene encoding mitochondrial protein, mRNA
A_23_P53736	FBXO21	F-box only protein 21 (FBXO21), transcript variant 1, mRNA
A_23_P138016	CORT	Cortistatin (CORT), transcript variant 5, mRNA
A_23_P55330	MGC32124	Hypothetical protein MGC32124 (MGC32124), mRNA
A_23_P98375	FDX1	Ferredoxin 1 (FDX1), nuclear gene encoding mitochondrial protein, mRNA
A_23_P256432	PPP2R5A	Protein phosphatase 2, regulatory subunit B (B56), alpha isoform (PPP2R5A), mRNA
A_23_P78053	LOC81558	C/EBP-induced protein (LOC81558), mRNA
A_23_P56304	ZNF430	Zinc finger protein 430 (ZNF430), mRNA
A_23_P167212	QDPR	Quinoid dihydropteridine reductase (QDPR), mRNA
A_23_P388867	ZNF141	Zinc finger protein 141 (clone pHZ-44) (ZNF141), mRNA
A_23_P66872	GEMIN4	Gem (nuclear organelle) associated protein 4 (GEMIN4), mRNA
A_23_P210253	DGKD	Diacylglycerol kinase, delta 130kDa (DGKD), transcript variant 2, mRNA
A_23_P205480	SLC7A8	Solute carrier family 7 (cationic amino acid transporter, y+ system), member 8 (SLC7A8), transcript variant 2, mRNA
A_23_P16443	UBXD1	MRNA for FLJ00394 protein.
A_23_P2423	FLJ10292	Hypothetical protein FLJ10292 (FLJ10292), mRNA
A_23_P97473	MRPL20	Mitochondrial ribosomal protein L20 (MRPL20), nuclear gene encoding mitochondrial protein, mRNA
A_23_P136693	AL832747	MRNA; cDNA DKFZp686D0521 (from clone DKFZp686D0521).
A_23_P6891	GC20	Translation factor sui1 homolog (GC20), mRNA
A_23_P84219	LIPH	Lipase, member H (LIPH), mRNA
A_23_P87603	TARBP2	TAR (HIV) RNA binding protein 2 (TARBP2), transcript variant 3, mRNA
A_23_P156226	HSPD1	Heat shock 60kDa protein 1 (chaperonin) (HSPD1), nuclear gene encoding mitochondrial protein, transcript variant 1, mRNA
A_23_P121716	ANXA3	Annexin A3 (ANXA3), mRNA
A_23_P3424	RPP25	Ribonuclease P 25kDa subunit (RPP25), mRNA
A_23_P128364	FKBP4	FK506 binding protein 4, 59kDa (FKBP4), mRNA
A_23_P322550	REC8L1	REC8-like 1 (yeast) (REC8L1), mRNA
A_23_P126727	FLJ23323	Hypothetical protein FLJ23323 (FLJ23323), mRNA
A_23_P53668	NFYB	Nuclear transcription factor Y, beta (NFYB), mRNA
A_23_P32913	SVH	SVH protein (SVH), mRNA
A_23_P48728	MGC16028	MGC16028 similar to RIKEN cDNA 1700019E19 gene (MGC16028), mRNA
A_23_P142018	PRPF31	PRP31 pre-mRNA processing factor 31 homolog (yeast) (PRPF31), mRNA
A_23_P133694	SLC29A1	Solute carrier family 29 (nucleoside transporters), member 1 (SLC29A1), mRNA
A_23_P73383	A_23_P73383	Unknown
A_23_P218079	SLC38A2	Solute carrier family 38, member 2 (SLC38A2), mRNA
A_23_P91590	RANBP1	RAN binding protein 1 (RANBP1), mRNA
A_23_P146990	WWP1	WW domain-containing protein 1 (WWP1), mRNA
A_23_P47497	MRPL16	Mitochondrial ribosomal protein L16 (MRPL16), nuclear gene encoding mitochondrial protein, mRNA
A_23_P321361	DHX30	DEAH (Asp-Glu-Ala-His) box polypeptide 30 (DHX30), transcript variant 3, mRNA
A_23_P77142	RAB11A	RAB11A, member RAS oncogene family (RAB11A), mRNA
A_23_P204550	FLJ10074	Hypothetical protein FLJ10074 (FLJ10074), mRNA
A_23_P108835	YPEL5	Yippee protein (CGI-127), mRNA
A_23_P5901	SLCO4A1	Solute carrier organic anion transporter family, member 4A1 (SLCO4A1), mRNA
A_23_P39438	ZNF431	Zinc finger protein 431 (ZNF431), mRNA
A_23_P36658	MGST1	Microsomal glutathione S-transferase 1 (MGST1), transcript variant 1c, mRNA
A_23_P500130	ANKRD15	Ankyrin repeat domain 15 (ANKRD15), transcript variant 2, mRNA
A_23_P93499	TFB1M	Transcription factor B1, mitochondrial (TFB1M), mRNA
A_23_P145134	FGFR1OP	FGFR1 oncogene partner (FGFR1OP), transcript variant 1, mRNA
A_23_P377264	RABGAP1L	MRNA for KIAA0471 protein, partial cds.
A_23_P129704	TERF2IP	Telomeric repeat binding factor 2, interacting protein (TERF2IP), mRNA
A_23_P92403	PPBPL2	DNA binding protein for surfactant protein B mRNA, complete cds.
A_23_P436259	ERN1	CDNA FLJ30999 fis, clone HLUNG1000110, weakly similar to PISTIL-SPECIFIC EXTENSIN-LIKE PROTEIN PRECURSOR.
A_23_P3841	TRAP1	Heat shock protein 75 (TRAP1), mRNA
A_23_P27023	RAB11FIP4	Rab11-family interacting protein 4 (RAB11-FIP4), mRNA
A_23_P131706	LOC388962	Similar to RIKEN 1810056O20, mRNA (cDNA clone MGC
A_23_P162106	MRPL48	Mitochondrial ribosomal protein L48 (MRPL48), nuclear gene encoding mitochondrial protein, mRNA
A_23_P81121	EXOSC9	Polymyositis/scleroderma autoantigen 1, 75kDa (PMSCL1), mRNA
A_23_P153945	GTDC1	Glycosyltransferase-like 1 (FLJ11753), mRNA
A_23_P209232	FLJ21069	Hypothetical protein FLJ21069 (FLJ21069), mRNA
A_23_P76731	RAGE	Renal tumor antigen (RAGE), mRNA
A_23_P349481	FLJ35630	Hypothetical protein FLJ35630 (FLJ35630), mRNA
A_23_P113943	ADK	Adenosine kinase (ADK), transcript variant ADK-short, mRNA
A_23_P312358	C10orf30	Chromosome 10 open reading frame 30 (C10orf30), mRNA
A_23_P407684	ZNF598	Zinc finger protein 598 (ZNF598), mRNA
A_23_P14184	THSD1	Thrombospondin, type I, domain containing 1 (THSD1), transcript variant 1, mRNA
A_23_P98042	A_23_P98042	Unknown
A_23_P14273	ZFYVE21	Zinc finger, FYVE domain containing 21 (ZFYVE21), mRNA
A_23_P115593	ANKRD26	MRNA for KIAA1074 protein, partial cds.
A_23_P74878	SDC3	MRNA for KIAA0468 protein, partial cds.
A_23_P106822	NOB1P	Likely ortholog of mouse nin one binding protein (NOB1P), mRNA
A_23_P202823	CTTN	Ems1 sequence (mammary tumor and squamous cell carcinoma-associated (p80/85 src substrate) (EMS1), transcript variant 1, mRNA
A_23_P208119	PSTPIP2	Proline-serine-threonine phosphatase interacting protein 2 (PSTPIP2), mRNA
A_23_P31348	A_23_P31348	Unknown
A_23_P157607	FLJ10569	Hypothetical protein FLJ10569 (FLJ10569), mRNA
A_23_P416581	GNAZ	Guanine nucleotide binding protein (G protein), alpha z polypeptide (GNAZ), mRNA
A_23_P58658	THC1857641	IL6B_HUMAN Interleukin-6 receptor beta chain precursor (IL-6R-beta) (Interleukin 6 signal transducer) (Membrane glycoprotein 130) (GP130) (Oncostatin M receptor) (CDw130) (CD130 antigen). [Human] {Homo sapiens}, partial (97%)
A_23_P250362	THBS4	Thrombospondin 4 (THBS4), mRNA
A_23_P431789	ARF4	ADP-ribosylation factor 4 (ARF4), mRNA
A_23_P216655	TRIM14	Tripartite motif-containing 14 (TRIM14), transcript variant 1, mRNA
A_23_P51455	RAP1GA1	RAP1, GTPase activating protein 1 (RAP1GA1), mRNA
A_23_P93180	HIST1H2BC	Histone 1, H2bc (HIST1H2BC), mRNA
A_23_P103996	GCLM	Glutamate-cysteine ligase, modifier subunit (GCLM), mRNA
A_23_P69221	LOC55831	30 kDa protein (LOC55831), mRNA
A_23_P54488	BG1	Lipidosin (BG1), mRNA
A_23_P16008	ZNF600	Zinc finger protein 600 (ZNF600), mRNA
A_23_P429491	FLJ25416	Hypothetical protein FLJ25416 (FLJ25416), mRNA
A_23_P101121	THC1923674	AP003375 katanin p60 subunit A 1-like {Oryza sativa (japonica cultivar-group)}, partial (28%)
A_23_P74269	SRM	Spermidine synthase (SRM), mRNA
A_23_P255750	FLJ12735	Hypothetical protein FLJ12735 (FLJ12735), mRNA
A_23_P122924	INHBA	Inhibin, beta A (activin A, activin AB alpha polypeptide) (INHBA), mRNA
A_23_P216766	HBLD2	HESB like domain containing 2 (HBLD2), mRNA
A_23_P73750	ARMCX2	Armadillo repeat protein ALEX2 (ALEX2), mRNA
A_23_P70534	LY6G6D	Lymphocyte antigen 6 complex, locus G6D (LY6G6D), mRNA
A_23_P209320	PER2	Period homolog 2 (Drosophila) (PER2), transcript variant 1, mRNA
A_23_P259561	THC1889877	Unknown
A_23_P114172	FLJ20298	FLJ20298 protein (FLJ20298), transcript variant 1, mRNA
A_23_P85188	FLJ12969	Hypothetical protein FLJ12969 (FLJ12969), mRNA
A_23_P365844	CRI2	CREBBP/EP300 inhibitory protein 2 (CRI2), mRNA
A_23_P321201	RAB6IP1	RAB6 interacting protein 1 (RAB6IP1), mRNA
A_23_P169189	IKBKAP	Inhibitor of kappa light polypeptide gene enhancer in B-cells, kinase complex-associated protein (IKBKAP), mRNA
A_23_P214696	MAPK14	Mitogen-activated protein kinase 14 (MAPK14), transcript variant 1, mRNA
A_23_P73589	MSN	Moesin (MSN), mRNA
A_23_P40880	CKLFSF8	Chemokine-like factor super family 8 (CKLFSF8), mRNA
A_23_P136012	FBXO8	F-box only protein 8 (FBXO8), mRNA
A_23_P154447	NOP5/NOP58	Nucleolar protein NOP5/NOP58 (NOP5/NOP58), mRNA
A_23_P23468	WNT3A	Wingless-type MMTV integration site family, member 3A (WNT3A), mRNA
A_23_P415643	ZNF553	Zinc finger protein 553 (ZNF553), mRNA
A_23_P68087	ATIC	5-aminoimidazole-4-carboxamide ribonucleotide formyltransferase/IMP cyclohydrolase (ATIC), mRNA
A_23_P92042	ITPR1	Inositol 1,4,5-triphosphate receptor, type 1 (ITPR1), mRNA
A_23_P67529	KCNN4	Potassium intermediate/small conductance calcium-activated channel, subfamily N, member 4 (KCNN4), mRNA
A_23_P167905	BC009209	CDNA clone IMAGE
A_23_P144507	GK2	Glycerol kinase 2 (GK2), mRNA
A_23_P27332	TCF4	Transcription factor 4 (TCF4), mRNA
A_23_P57036	TNFRSF5	Tumor necrosis factor receptor superfamily, member 5 (TNFRSF5), transcript variant 1, mRNA
A_23_P15104	YPEL3	Hypothetical protein MGC10500 (MGC10500), mRNA
A_23_P133049	QDPR	Dihydropteridine reductase (EC 1.5.1.34) (HDHPR) (Quinoid dihydropteridine reductase). [Source
A_23_P76388	UNG	Uracil-DNA glycosylase (UNG), nuclear gene encoding mitochondrial protein, transcript variant 1, mRNA
A_23_P315364	CXCL2	Chemokine (C-X-C motif) ligand 2 (CXCL2), mRNA
A_23_P151426	FOXO1A	Forkhead box O1A (rhabdomyosarcoma) (FOXO1A), mRNA
A_23_P417994	C10orf13	Chromosome 10 open reading frame 13 (C10orf13), mRNA
A_23_P122674	PAK1IP1	PAK1 interacting protein 1 (PAK1IP1), mRNA
A_23_P35467	C10orf70	Chromosome 10 open reading frame 70 (C10orf70), mRNA
A_23_P48755	SPATA7	Spermatogenesis associated 7 (SPATA7), mRNA
A_23_P40072	MTIF2	Mitochondrial translational initiation factor 2 (MTIF2), nuclear gene encoding mitochondrial protein, mRNA
A_23_P129103	FLJ22795	Hypothetical protein FLJ22795 (FLJ22795), mRNA
A_23_P500614	TNFRSF8	Tumor necrosis factor receptor superfamily, member 8 (TNFRSF8), transcript variant 1, mRNA
A_23_P41498	ADH6	Alcohol dehydrogenase 6 (class V) (ADH6), mRNA
A_23_P109788	NR1I2	Nuclear receptor subfamily 1, group I, member 2 (NR1I2), transcript variant 1, mRNA
A_23_P33407	HERC2	Hect domain and RLD 2 (HERC2), mRNA
A_23_P100292	ZNF598	MRNA for FLJ00086 protein, partial cds.
A_23_P66608	GCN5L2	GCN5 general control of amino-acid synthesis 5-like 2 (yeast) (GCN5L2), mRNA
A_23_P206532	PHKB	Phosphorylase kinase, beta (PHKB), mRNA
A_23_P85682	NFIA	Nuclear factor I/A (NFIA), mRNA
A_23_P135104	MRPS2	Mitochondrial ribosomal protein S2 (MRPS2), nuclear gene encoding mitochondrial protein, mRNA
A_23_P108212	FXYD1	FXYD domain containing ion transport regulator 1 (phospholemman) (FXYD1), transcript variant a, mRNA
A_23_P126844	TNFRSF25	Tumor necrosis factor receptor superfamily, member 25 (TNFRSF25), transcript variant 1, mRNA
A_23_P81898	UBD	Ubiquitin D (UBD), mRNA
A_23_P208896	CHAF1A	Chromatin assembly factor 1, subunit A (p150) (CHAF1A), mRNA
A_23_P339687	TIZ	TRAF6-inhibitory zinc finger protein (TIZ), mRNA
A_23_P7642	SPARC	Secreted protein, acidic, cysteine-rich (osteonectin) (SPARC), mRNA
A_23_P169800	IMMP2L	IMP2 inner mitochondrial membrane protease-like (S. cerevisiae) (IMMP2L), mRNA
A_23_P17998	HES1	Hairy and enhancer of split 1, (Drosophila) (HES1), mRNA
A_23_P41664	ENST00000334994	synleurin. [Source
A_23_P20553	CDC37L1	Hsp90-associating relative of Cdc37 (HARC), mRNA
A_23_P58036	MCCC1	Methylcrotonoyl-Coenzyme A carboxylase 1 (alpha) (MCCC1), mRNA
A_23_P158048	C9orf16	Chromosome 9 open reading frame 16 (C9orf16), mRNA
A_23_P119102	VASP	Vasodilator-stimulated phosphoprotein (VASP), mRNA
A_23_P144165	DZIP3	Zinc finger DAZ interacting protein 3 (DZIP3), mRNA
A_23_P124585	ZNF505	CDNA FLJ39023 fis, clone NT2RP7004348, highly similar to ZINC FINGER PROTEIN 93.
A_23_P155989	FKSG14	Leucine zipper protein FKSG14 (FKSG14), mRNA
A_23_P163467	FLJ43339	FLJ43339 protein (FLJ43339), mRNA
A_23_P46337	MGC29875	MRNA; cDNA DKFZp686L2372 (from clone DKFZp686L2372).
A_23_P112950	ATF7IP	Activating transcription factor 7 interacting protein (ATF7IP), mRNA
A_23_P104362	ECHS1	Enoyl Coenzyme A hydratase, short chain, 1, mitochondrial (ECHS1), nuclear gene encoding mitochondrial protein, mRNA
A_23_P423197	RXRA	Retinoid X receptor, alpha (RXRA), mRNA
A_23_P41005	TEX264	Putative secreted protein ZSIG11 (ZSIG11), mRNA
A_23_P435659	LOC200420	LOC200420 (LOC200420), mRNA
A_23_P155097	ADSL	Adenylosuccinate lyase (ADSL), mRNA
A_23_P38262	ELAC2	ElaC homolog 2 (E. coli) (ELAC2), mRNA
A_23_P215652	TBRG4	Transforming growth factor beta regulator 4 (TBRG4), transcript variant 2, mRNA
A_23_P254733	MLF1IP	KSHV latent nuclear antigen interacting protein 1 (KLIP1), mRNA
A_23_P127543	TRPC6	Transient receptor potential cation channel, subfamily C, member 6 (TRPC6), mRNA
A_23_P118246	Pfs2	DNA replication complex GINS protein PSF2 (Pfs2), mRNA
A_23_P369918	RAB4A	RAB4A, member RAS oncogene family (RAB4A), mRNA
A_23_P206290	GPR114	G protein-coupled receptor 114 (GPR114), mRNA
A_23_P158231	APBA2	Amyloid beta (A4) precursor protein-binding, family A, member 2 (X11-like) (APBA2), mRNA
A_23_P115455	RPL22	Ribosomal protein L22, mRNA (cDNA clone MGC
A_23_P48973	HERC2	Hect domain and RLD 2 (HERC2), mRNA
A_23_P24077	PP2135	Clone DNA64897 GVPT730 (UNQ730) mRNA, complete cds.
A_23_P212905	CXCL1	Chemokine (C-X-C motif) ligand 1 (melanoma growth stimulating activity, alpha) (CXCL1), mRNA
A_23_P146479	SURF2	Surfeit 2 (SURF2), mRNA
A_23_P88580	ARID3B	AT rich interactive domain 3B (BRIGHT- like) (ARID3B), mRNA
A_23_P384663	MPP7	Membrane protein, palmitoylated 7 (MAGUK p55 subfamily member 7) (MPP7), mRNA
A_23_P360769	MAN2A1	Mannosidase, alpha, class 2A, member 1 (MAN2A1), mRNA
A_23_P214798	SYNCRIP	Synaptotagmin binding, cytoplasmic RNA interacting protein (SYNCRIP), mRNA
A_23_P251095	PDHA1	Pyruvate dehydrogenase (lipoamide) alpha 1 (PDHA1), mRNA
A_23_P103628	FLJ10359	CDNA FLJ40893 fis, clone UTERU2001607.
A_23_P29634	NCKIPSD	NCK interacting protein with SH3 domain (NCKIPSD), transcript variant 2, mRNA
A_23_P7423	NSUN2	Hypothetical protein FLJ20303 (FLJ20303), mRNA
A_23_P253484	AADAT	Aminoadipate aminotransferase (AADAT), transcript variant 1, mRNA
A_23_P157022	DKFZp762I137	Hypothetical protein DKFZp762I137 (DKFZp762I137), mRNA
A_23_P254091	KIF2	Kinesin heavy chain member 2 (KIF2), mRNA
A_23_P215956	MYC	V-myc myelocytomatosis viral oncogene homolog (avian) (MYC), mRNA
A_23_P149206	B4GALT2	UDP-Gal
A_23_P339098	SLC35F2	Solute carrier family 35, member F2 (SLC35F2), mRNA
A_23_P99443	FLT3	Fms-related tyrosine kinase 3 (FLT3), mRNA
A_23_P37585	MRPL46	Mitochondrial ribosomal protein L46 (MRPL46), nuclear gene encoding mitochondrial protein, mRNA
A_23_P432360	PMM2	Phosphomannomutase 2 (PMM2), mRNA
A_23_P63847	SUPV3L1	Suppressor of var1, 3-like 1 (S. cerevisiae) (SUPV3L1), mRNA
A_23_P104062	ICMT	Isoprenylcysteine carboxyl methyltransferase (ICMT), transcript variant 2, mRNA
A_23_P63158	SPTA1	Spectrin, alpha, erythrocytic 1 (elliptocytosis 2) (SPTA1), mRNA
A_23_P59950	SLC39A14	KIAA0062 mRNA, partial cds.
A_23_P302654	Cep72	Hypothetical protein FLJ10565 (FLJ10565), mRNA
A_23_P32938	DDX10	DEAD (Asp-Glu-Ala-Asp) box polypeptide 10 (DDX10), mRNA
A_23_P143845	TIPARP	TCDD-inducible poly(ADP-ribose) polymerase (TIPARP), mRNA
A_23_P128624	FLJ12118	Hypothetical protein FLJ12118 (FLJ12118), mRNA
A_23_P34794	NASP	Nuclear autoantigenic sperm protein (histone-binding) (NASP), transcript variant 1, mRNA
A_23_P209649	KIAA0971	KIAA0971 protein (KIAA0971), mRNA
A_23_P204937	RGC32	Response gene to complement 32 (RGC32), mRNA
A_23_P46306	CHC1	Chromosome condensation 1 (CHC1), mRNA
A_23_P1549	LOC114971	Hypothetical protein LOC114971, mRNA (cDNA clone MGC
A_23_P154085	BCS1L	BCS1-like (yeast) (BCS1L), mRNA
A_23_P897	SARG	Specifically androgen-regulated protein (SARG), mRNA
A_23_P404606	LOC153222	Adult retina protein (LOC153222), mRNA
A_23_P336624	NM_007113	Trichohyalin (THH), mRNA
A_23_P110901	SRrp35	Serine-arginine repressor protein (35 kDa) (SRrp35), mRNA
A_23_P75310	ARHGAP22	Rho GTPase activating protein 22 (ARHGAP22), mRNA
A_23_P11372	HPRT1	Hypoxanthine phosphoribosyltransferase 1 (Lesch-Nyhan syndrome) (HPRT1), mRNA
A_23_P94319	KIAA0711	MRNA for KIAA0711 protein, partial cds.
A_23_P382835	P2RY1	Purinergic receptor P2Y, G-protein coupled, 1 (P2RY1), mRNA
A_23_P59064	HIST1H2AG	Histone 1, H2ag (HIST1H2AG), mRNA
A_23_P82051	C21orf51	Chromosome 21 open reading frame 51 (C21orf51), mRNA
A_23_P115343	LGTN	Ligatin (LGTN), mRNA
A_23_P24104	PLAU	Plasminogen activator, urokinase (PLAU), mRNA
A_23_P2666	RAP1B	RAP1B, member of RAS oncogene family (RAP1B), mRNA
A_23_P20022	HIG2	Hypoxia-inducible protein 2 (HIG2), mRNA
A_23_P395524	PWP1	Nuclear phosphoprotein similar to S. cerevisiae PWP1 (PWP1), mRNA
A_23_P91619	MIF	Macrophage migration inhibitory factor (glycosylation-inhibiting factor) (MIF), mRNA
A_23_P49539	KIAA1447	CDNA
A_23_P355500	MGC3207	Hypothetical protein MGC3207 (MGC3207), mRNA
A_23_P415401	BTEB1	Basic transcription element binding protein 1 (BTEB1), mRNA
A_23_P201672	CGI-01	CGI-01 protein (CGI-01), transcript variant 1, mRNA
A_23_P422766	KLHDC1	Kelch domain containing 1 (KLHDC1), mRNA
A_23_P11214	NRF	NF-kappa B-repressing factor (NRF), mRNA
A_23_P17144	XAB1	XPA binding protein 1 (XAB1), mRNA
A_23_P129301	C15orf25	Hypothetical protein FLJ10460 (FLJ10460), mRNA
A_23_P90484	SARS2	Seryl-tRNA synthetase 2 (SARS2), mRNA
A_23_P16636	ZNF257	Zinc finger protein 257 (ZNF257), mRNA
A_23_P418015	MAPRE2	Microtubule-associated protein, RP/EB family, member 2 (MAPRE2), mRNA
A_23_P206018	TPM1	Isoform mRNA, complete CDS.
A_23_P82047	THC1881187	Unknown
A_23_P33053	RUVBL1	RuvB-like 1 (E. coli) (RUVBL1), mRNA
A_23_P80098	GART	Phosphoribosylglycinamide formyltransferase, phosphoribosylglycinamide synthetase, phosphoribosylaminoimidazole synthetase (GART), transcript variant 1, mRNA
A_23_P152906	ALOX12	Arachidonate 12-lipoxygenase (ALOX12), mRNA
A_23_P56930	RTN4	Reticulon 4 (RTN4), mRNA
A_23_P139881	CCND2	Cyclin D2 (CCND2), mRNA
A_23_P208049	ZNF24	Zinc finger protein 24 (KOX 17) (ZNF24), mRNA
A_23_P160920	MAP17	Membrane-associated protein 17 (MAP17), mRNA
A_23_P52298	NPM3	Nucleophosmin/nucleoplasmin, 3 (NPM3), mRNA
A_23_P114057	SEMA4C	Sema domain, immunoglobulin domain (Ig), transmembrane domain (TM) and short cytoplasmic domain, (semaphorin) 4C (SEMA4C), mRNA
A_23_P38677	C18orf43	Erythroid differentiation and denucleation factor 1 (HFL-EDDG1), mRNA
A_23_P106633	DDX28	DEAD (Asp-Glu-Ala-Asp) box polypeptide 28 (DDX28), nuclear gene encoding mitochondrial protein, mRNA
A_23_P95851	TUBAL3	Hypothetical protein FLJ21665 (FLJ21665), mRNA
A_23_P41470	FLJ20035	Hypothetical protein FLJ20035 (FLJ20035), mRNA
A_23_P59677	RINT-1	Rad50-interacting protein 1 (RINT-1), mRNA
A_23_P202435	ADD3	Adducin 3 (gamma) (ADD3), transcript variant 1, mRNA
A_23_P364507	FLJ37034	CDNA FLJ37034 fis, clone BRACE2011478.
A_23_P122624	C6orf93	Chromosome 6 open reading frame 93 (C6orf93), mRNA
A_23_P352861	BC036926	CDNA clone MGC
A_23_P78358	PIGN	Phosphatidylinositol glycan, class N (PIGN), transcript variant 1, mRNA
A_23_P306173	FLJ11588	Hypothetical protein FLJ11588 (FLJ11588), mRNA
A_23_P40174	MMP9	Matrix metalloproteinase 9 (gelatinase B, 92kDa gelatinase, 92kDa type IV collagenase) (MMP9), mRNA
A_23_P305121	ANKRD23	Ankyrin repeat domain 23 (ANKRD23), mRNA
A_23_P11136	SYTL4	Synaptotagmin-like 4 (granuphilin-a) (SYTL4), mRNA
A_23_P205961	PML	Promyelocytic leukemia (PML), transcript variant 1, mRNA
A_23_P219045	HIST1H3D	Histone 1, H3d (HIST1H3D), mRNA
A_23_P165442	NRBP	Nuclear receptor binding protein (NRBP), mRNA
A_23_P29083	SLC19A1	Solute carrier family 19 (folate transporter), member 1 (SLC19A1), transcript variant 1, mRNA
A_23_P58676	FLJ14054	Hypothetical protein FLJ14054 (FLJ14054), mRNA
A_23_P64129	HTATIP2	HIV-1 Tat interactive protein 2, 30kDa (HTATIP2), mRNA
A_23_P2412	ENST00000256969	CDNA PSEC0021 fis, clone NT2RP1000279.
A_23_P45294	LOC139231	Clone IMAGE
A_23_P20683	KIAA0020	KIAA0020 (KIAA0020), mRNA
A_23_P218841	NGLY1	N-glycanase 1 (NGLY1), mRNA
A_23_P7144	CXCL1	Chemokine (C-X-C motif) ligand 1 (melanoma growth stimulating activity, alpha) (CXCL1), mRNA
A_23_P217748	CLCN4	Chloride channel 4 (CLCN4), mRNA
A_23_P139198	LGALS12	Lectin, galactoside-binding, soluble, 12 (galectin 12) (LGALS12), mRNA
A_23_P102060	SSFA2	Sperm specific antigen 2 (SSFA2), mRNA
A_23_P315241	ACTN4	Actinin, alpha 4 (ACTN4), mRNA
A_23_P106002	NFKBIA	Nuclear factor of kappa light polypeptide gene enhancer in B-cells inhibitor, alpha (NFKBIA), mRNA
A_23_P107963	FUT1	Fucosyltransferase 1 (galactoside 2-alpha-L-fucosyltransferase) (FUT1), mRNA
A_23_P52597	C1QTNF4	C1q and tumor necrosis factor related protein 4 (C1QTNF4), mRNA
A_23_P51231	RUNX3	Runt-related transcription factor 3 (RUNX3), mRNA
A_23_P153026	GAA	Glucosidase, alpha; acid (Pompe disease, glycogen storage disease type II) (GAA), mRNA
A_23_P102508	SLC5A6	Solute carrier family 5 (sodium-dependent vitamin transporter), member 6 (SLC5A6), mRNA
A_23_P259272	WSB2	WD repeat and SOCS box-containing 2 (WSB2), mRNA
A_23_P48350	CLDN10	Claudin 10 (CLDN10), transcript variant 2, mRNA
A_23_P168651	CDK6	Cyclin-dependent kinase 6 (CDK6), mRNA
A_23_P161918	MGC2574	Hypothetical protein MGC2574 (MGC2574), mRNA
A_23_P99930	FLJ20516	Timeless-interacting protein (FLJ20516), mRNA
A_23_P348298	HSU79266	Protein predicted by clone 23627 (HSU79266), mRNA
A_23_P99917	FLJ14888	Hypothetical protein FLJ14888 (FLJ14888), mRNA
A_23_P106611	WFDC1	WAP four-disulfide core domain 1 (WFDC1), mRNA
A_23_P134805	NSMAF	Neutral sphingomyelinase (N-SMase) activation associated factor (NSMAF), mRNA
A_23_P152655	ICAM2	Intercellular adhesion molecule 2 (ICAM2), mRNA
A_23_P163446	MAP1A	Microtubule-associated protein 1A (MAP1A), mRNA
A_23_P214464	CCND3	Cyclin D3 (CCND3), mRNA
A_23_P202140	NOLC1	KIAA0035 mRNA, partial cds.
A_23_P258477	HIST1H2AL	Histone 1, H2al (HIST1H2AL), mRNA
A_23_P218423	MRPL10	Mitochondrial ribosomal protein L10 (MRPL10), nuclear gene encoding mitochondrial protein, transcript variant 2, mRNA
A_23_P22948	CNR2	Cannabinoid receptor 2 (macrophage) (CNR2), mRNA
A_23_P84289	LRRC20	Leucine rich repeat containing 20 (LRRC20), transcript variant 3, mRNA
A_23_P139066	RNF141	Ring finger protein 141 (RNF141), mRNA
A_23_P129425	TSNAXIP1	Translin-associated factor X interacting protein 1 (TSNAXIP1), mRNA
A_23_P217611	ARMCX3	MRNA; cDNA DKFZp686F0796 (from clone DKFZp686F0796).
A_23_P208469	PRSS15	Protease, serine, 15 (PRSS15), nuclear gene encoding mitochondrial protein, mRNA
A_23_P33103	A_23_P33103	Unknown
A_23_P121932	PTCD2	Pentatricopeptide repeat domain 2 (PTCD2), mRNA
A_23_P13945	LNK	Lymphocyte adaptor protein (LNK), mRNA
A_23_P254573	ZRF1	Clone IMAGE
A_23_P134085	MAGI1	Membrane associated guanylate kinase interacting protein-like 1 (MAGI1), mRNA
A_23_P326922	FLJ40342	Hypothetical protein FLJ40342 (FLJ40342), mRNA
A_23_P211807	LRRFIP2	Leucine rich repeat (in FLII) interacting protein 2 (LRRFIP2), mRNA
A_23_P426363	GNG8	Guanine nucleotide binding protein (G protein), gamma 8 (GNG8), mRNA
A_23_P55036	A_23_P55036	Unknown
A_23_P138915	FLI1	Friend leukemia virus integration 1 (FLI1), mRNA
A_23_P24951	KCNE3	Potassium voltage-gated channel, Isk-related family, member 3 (KCNE3), mRNA
A_23_P19702	MAP3K7IP2	Mitogen-activated protein kinase kinase kinase 7 interacting protein 2 (MAP3K7IP2), transcript variant 2, mRNA
A_23_P74229	MGC4796	Ser/Thr-like kinase (MGC4796), mRNA
A_23_P157527	KIAA1764	MRNA for KIAA1764 protein, partial cds.
A_23_P201248	SLC26A9	Solute carrier family 26, member 9 (SLC26A9), transcript variant 2, mRNA
A_23_P140736	FAM38A	KIAA0233 gene product (KIAA0233), mRNA
A_23_P120146	TGFBRAP1	Transforming growth factor, beta receptor associated protein 1 (TGFBRAP1), mRNA
A_23_P200414	PTP4A2	Protein tyrosine phosphatase type IVA, member 2 (PTP4A2), transcript variant 2, mRNA
A_23_P85604	WDR26	WD repeat domain 26 (WDR26), mRNA
A_23_P31046	MYCT1	Myc target 1 (MYCT1), mRNA
A_23_P254612	ASK	Activator of S phase kinase (ASK), mRNA
A_23_P81648	C5orf15	HTGN29 protein (HTGN29), mRNA
A_23_P63926	PCBD	6-pyruvoyl-tetrahydropterin synthase/dimerization cofactor of hepatocyte nuclear factor 1 alpha (TCF1), mRNA (cDNA clone MGC
A_23_P89953	QTRT1	Queuine tRNA-ribosyltransferase 1 (tRNA-guanine transglycosylase) (QTRT1), mRNA
A_23_P45087	ZFD25	Zinc finger protein (ZFD25) (ZFD25), mRNA
A_23_P27795	SPINT2	Serine protease inhibitor, Kunitz type, 2 (SPINT2), mRNA
A_23_P332374	ZNF175	Zinc finger protein 175 (ZNF175), mRNA
A_23_P90172	PPP1R15A	Protein phosphatase 1, regulatory (inhibitor) subunit 15A (PPP1R15A), mRNA
A_23_P9513	MTA1	Metastasis associated 1 (MTA1), mRNA
A_23_P126803	ARPC5	Actin related protein 2/3 complex, subunit 5, 16kDa (ARPC5), mRNA
A_23_P86034	UBE2Q	Ubiquitin-conjugating enzyme E2Q (putative) (UBE2Q), mRNA
A_23_P257343	LPAL2	Lipoprotein, Lp(a)-like 2 (LPAL2), transcript variant 1, mRNA
A_23_P66158	ENST00000219837	Similar to RIKEN cDNA 2310008H09 gene, clone IMAGE
A_23_P80839	FLJ12748	Hypothetical protein FLJ12748 (FLJ12748), mRNA
A_23_P77731	CRYM	Crystallin, mu (CRYM), mRNA
A_23_P156284	DBN1	Drebrin 1 (DBN1), transcript variant 2, mRNA
A_23_P171359	DKFZp686L20145	Similar to rab11-binding protein (DKFZp686L20145), mRNA
A_23_P39386	HCST	Hematopoietic cell signal transducer (HCST), mRNA
A_23_P24535	TTC12	Tetratricopeptide repeat protein 12 (TPR repeat protein 12). [Source
A_23_P88630	BLM	Bloom syndrome (BLM), mRNA
A_23_P36078	SSRP1	Structure specific recognition protein 1 (SSRP1), mRNA
A_23_P258964	IARS	Isoleucine-tRNA synthetase (IARS), transcript variant long, mRNA
A_23_P39034	SMARCA4	SWI/SNF related, matrix associated, actin dependent regulator of chromatin, subfamily a, member 4 (SMARCA4), mRNA
A_23_P205778	GNB5	Guanine nucleotide binding protein (G protein), beta 5 (GNB5), transcript variant 2, mRNA
A_23_P57323	ERG	V-ets erythroblastosis virus E26 oncogene like (avian) (ERG), transcript variant 2, mRNA
A_23_P162392	BIN2	Bridging integrator 2 (BIN2), mRNA
A_23_P301981	FLJ25402	CDNA FLJ25402 fis, clone TST02870.
A_23_P142560	ZFHX1B	Zinc finger homeobox 1b (ZFHX1B), mRNA
A_23_P121869	SMA3	SMA3 (SMA3), mRNA
A_23_P5318	LRPPRC	Leucine-rich PPR-motif containing (LRPPRC), mRNA
A_23_P171188	VCX3	Variable charge protein on X with eight repeats (VCX-8r), mRNA
A_23_P63009	LASS2	LAG1 longevity assurance homolog 2 (S. cerevisiae) (LASS2), transcript variant 1, mRNA
A_23_P152804	NME1	Non-metastatic cells 1, protein (NM23A) expressed in (NME1), transcript variant 2, mRNA
A_23_P131227	FLJ20272	Hypothetical protein FLJ20272 (FLJ20272), mRNA
A_23_P13073	PUS3	Hypothetical protein FKSG32 (FKSG32), mRNA
A_23_P47377	HSD17B12	Hydroxysteroid (17-beta) dehydrogenase 12 (HSD17B12), mRNA
A_23_P122906	AUTS2	Autism susceptibility candidate 2 (AUTS2), mRNA
A_23_P74778	FLJ23221	Hypothetical protein FLJ23221 (FLJ23221), mRNA
A_23_P410128	MGC26816	Hypothetical protein MGC26816 (MGC26816), mRNA
A_23_P204324	DNM1L	Dynamin 1-like (DNM1L), transcript variant 1, mRNA
A_23_P104451	DDX50	DEAD (Asp-Glu-Ala-Asp) box polypeptide 50 (DDX50), mRNA
A_23_P29257	H1F0	H1 histone family, member 0 (H1F0), mRNA
A_23_P17695	SLC37A1	Solute carrier family 37 (glycerol-3-phosphate transporter), member 1 (SLC37A1), mRNA
A_23_P428819	C6orf166	Chromosome 6 open reading frame 166 (C6orf166), mRNA
A_23_P48886	ADAM10	A disintegrin and metalloproteinase domain 10 (ADAM10), mRNA
A_23_P309381	HIST2H2AA	Histone 2, H2aa (HIST2H2AA), mRNA
A_23_P42375	RAB32	RAB32, member RAS oncogene family (RAB32), mRNA
A_23_P12675	PSAP	Prosaposin (variant Gaucher disease and variant metachromatic leukodystrophy) (PSAP), mRNA
A_23_P63829	HSPA14	Likely ortholog of mouse heat shock protein, 70 kDa 4 (HSP70-4), mRNA
A_23_P158885	ZNF505	CDNA FLJ39023 fis, clone NT2RP7004348, highly similar to ZINC FINGER PROTEIN 93.
A_23_P133123	GAJ	GAJ protein (GAJ), mRNA
A_23_P120594	ACAS2L	Acetyl-Coenzyme A synthetase 2 (AMP forming)-like (ACAS2L), nuclear gene encoding mitochondrial protein, mRNA
A_23_P206441	FANCA	Fanconi anemia, complementation group A (FANCA), mRNA
A_23_P255884	GSN	Gelsolin (amyloidosis, Finnish type) (GSN), transcript variant 1, mRNA
A_23_P67708	TCF3	Transcription factor 3 (E2A immunoglobulin enhancer binding factors E12/E47) (TCF3), mRNA
A_23_P159775	GABRE	Gamma-aminobutyric acid (GABA) A receptor, epsilon (GABRE), transcript variant 4, mRNA
A_23_P108376	THADA	Thyroid adenoma associated (THADA), mRNA
A_23_P1126	OBRGRP	Leptin receptor gene-related protein (OBRGRP), mRNA
A_23_P82336	SLC25A13	Solute carrier family 25, member 13 (citrin) (SLC25A13), mRNA
A_23_P150768	SLCO2B1	Solute carrier organic anion transporter family, member 2B1 (SLCO2B1), mRNA
A_23_P350551	GRCC10	Likely ortholog of mouse gene rich cluster, C10 gene (GRCC10), mRNA
A_23_P408094	MAD	MAX dimerization protein 1 (MAD), mRNA
A_23_P95619	THC1858993	G82454 biphenyl-2,3-diol 1,2-dioxygenase III-related protein VCA0463 VCA0328 VCA0341 [imported] - Vibrio cholerae (strain N16961 serogroup O1), partial (55%)
A_23_P58280	NOLA1	Nucleolar protein family A, member 1 (H/ACA small nucleolar RNPs) (NOLA1), transcript variant 1, mRNA
A_23_P167150	PF4V1	Platelet factor 4 variant 1 (PF4V1), mRNA
A_23_P250619	ZDHHC14	Zinc finger, DHHC domain containing 14 (ZDHHC14), mRNA
A_23_P86259	BACH	Brain acyl-CoA hydrolase (BACH), transcript variant hBACHa/X, mRNA
A_23_P98350	BIRC3	Baculoviral IAP repeat-containing 3 (BIRC3), transcript variant 1, mRNA
A_23_P107295	LOC114659	KIAA0563-related gene (LOC114659), mRNA
A_23_P251937	CPEB4	Cytoplasmic polyadenylation element binding protein 4 (CPEB4), mRNA
A_23_P359174	MGC4308	Clone HQ0641 PRO0641 mRNA, complete cds.
A_23_P54367	RAB27A	RAB27A, member RAS oncogene family (RAB27A), transcript variant 1, mRNA
A_23_P70874	SBDS	Shwachman-Bodian-Diamond syndrome (SBDS), mRNA
A_23_P121533	SPON2	Spondin 2, extracellular matrix protein (SPON2), mRNA
A_23_P84596	PACAP	Proapoptotic caspase adaptor protein (PACAP), mRNA
A_23_P330612	WASPIP	Wiskott-Aldrich syndrome protein interacting protein (WASPIP), mRNA
A_23_P33947	FLJ22843	Hypothetical protein FLJ22843 (FLJ22843), mRNA
A_23_P201376	SSX2IP	Synovial sarcoma, X breakpoint 2 interacting protein (SSX2IP), mRNA
A_23_P201179	PHTF1	Putative homeodomain transcription factor 1 (PHTF1), mRNA
A_23_P210180	ZAK	Sterile alpha motif and leucine zipper containing kinase AZK (ZAK), mRNA
A_23_P24068	BMS1L	BMS1-like, ribosome assembly protein (yeast) (BMS1L), mRNA
A_23_P82669	GBAS	Glioblastoma amplified sequence (GBAS), mRNA
A_23_P73530	MTMR1	Myotubularin related protein 1 (MTMR1), transcript variant 2, mRNA
A_23_P38446	TNFAIP1	Tumor necrosis factor, alpha-induced protein 1 (endothelial) (TNFAIP1), mRNA
A_23_P213126	BMP2K	HRIHFB2017 mRNA, partial cds.
A_23_P49610	MGC14376	Hypothetical protein MGC14376 (MGC14376), mRNA
A_23_P5339	MGC10993	Hypothetical protein MGC10993 (MGC10993), mRNA
A_23_P165148	ILVBL	IlvB (bacterial acetolactate synthase)-like (ILVBL), transcript variant 1, mRNA
A_23_P93352	C6orf29	Chromosome 6 open reading frame 29 (C6orf29), mRNA
A_23_P53247	DTX3	Deltex 3 homolog (Drosophila) (DTX3), mRNA
A_23_P28263	CTDSP1	CTD (carboxy-terminal domain, RNA polymerase II, polypeptide A) small phosphatase 1 (CTDSP1), mRNA
A_23_P165879	RAB10	RAB10, member RAS oncogene family (RAB10), mRNA
A_23_P402081	HIST1H2BN	Histone 1, H2bn (HIST1H2BN), mRNA
A_23_P153637	ANKRD27	Ankyrin repeat domain 27 (VPS9 domain) (ANKRD27), mRNA
A_23_P111171	B3GALT4	UDP-Gal
A_23_P50919	SERPINE2	Serine (or cysteine) proteinase inhibitor, clade E (nexin, plasminogen activator inhibitor type 1), member 2 (SERPINE2), mRNA
A_23_P213973	HSPA9B	Heat shock 70kDa protein 9B (mortalin-2) (HSPA9B), nuclear gene encoding mitochondrial protein, mRNA
A_23_P211899	THC1945509	Unknown
A_23_P23266	BLZF1	Human basic-leucine zipper nuclear factor (JEM-1) mRNA, complete cds.
A_23_P212383	SACM1L	SAC1 suppressor of actin mutations 1-like (yeast) (SACM1L), mRNA
A_23_P162378	NY-REN-58	NY-REN-58 antigen (NY-REN-58), mRNA
A_23_P87879	CD69	CD69 antigen (p60, early T-cell activation antigen) (CD69), mRNA
A_23_P257219	CXCL3	Chemokine (C-X-C motif) ligand 3 (CXCL3), mRNA
A_23_P73150	DKFZP434H0115	Hypothetical protein DKFZp434H0115 (DKFZP434H0115), mRNA
A_23_P5733	FAHD2A	CGI-105 protein (CGI-105), mRNA
A_23_P6034	TUBB1	Tubulin, beta 1 (TUBB1), mRNA
A_23_P395438	HTRA3	Serine protease HTRA3 (HTRA3), mRNA
A_23_P31534	SSBP1	Single-stranded DNA binding protein 1 (SSBP1), mRNA
A_23_P71752	ZA20D2	Zinc finger protein 216 (ZNF216), mRNA
A_23_P143198	STK4	Serine/threonine kinase 4 (STK4), mRNA
A_23_P93898	FSCN3	Fascin homolog 3, actin-bundling protein, testicular (Strongylocentrotus purpuratus) (FSCN3), mRNA
A_23_P13609	PBP	Prostatic binding protein (PBP), mRNA
A_23_P255111	A_23_P255111	Unknown
A_23_P40470	H2BFS	H2B histone family, member S (H2BFS), mRNA
A_23_P83469	GMDS	GDP-mannose 4,6-dehydratase (GMDS), mRNA
A_23_P131676	CMKOR1	Chemokine orphan receptor 1 (CMKOR1), mRNA
A_23_P314151	NOLC1	Nucleolar and coiled-body phosphoprotein 1 (NOLC1), mRNA
A_23_P143958	LOC200916	Similar to ribosomal protein L22, mRNA (cDNA clone IMAGE
A_23_P332992	HIST3H2BB	Histone 3, H2bb (HIST3H2BB), mRNA
A_23_P30163	FLJ13197	Hypothetical protein FLJ13197 (FLJ13197), mRNA
A_23_P71197	TBXAS1	Thromboxane A synthase 1 (platelet, cytochrome P450, family 5, subfamily A) (TBXAS1), transcript variant TXS-II, mRNA
A_23_P136265	SCRIB	Scribble (SCRIB), transcript variant 1, mRNA
A_23_P366254	SLC10A3	Solute carrier family 10 (sodium/bile acid cotransporter family), member 3 (SLC10A3), mRNA
A_23_P59876	FABP5	Fatty acid binding protein 5 (psoriasis-associated) (FABP5), mRNA
A_23_P147698	CALN1	Calneuron 1 (CALN1), mRNA
A_23_P26815	RILP	Rab interacting lysosomal protein (RILP), mRNA
A_23_P82159	SMPD2	Sphingomyelin phosphodiesterase 2, neutral membrane (neutral sphingomyelinase) (SMPD2), mRNA
A_23_P37277	CGRRF1	Cell growth regulator with ring finger domain 1 (CGRRF1), mRNA
A_23_P74380	WARS2	Tryptophanyl tRNA synthetase 2 (mitochondrial) (WARS2), nuclear gene encoding mitochondrial protein, transcript variant 1, mRNA
A_23_P87752	LEPREL2	Leprecan-like 2 protein (LEPREL2), mRNA
A_23_P141173	MPO	Myeloperoxidase (MPO), nuclear gene encoding mitochondrial protein, mRNA
A_23_P19517	ITPR3	Inositol 1,4,5-triphosphate receptor, type 3 (ITPR3), mRNA
A_23_P17914	C22orf20	Chromosome 22 open reading frame 20 (C22orf20), mRNA
A_23_P160807	COG2	Component of oligomeric golgi complex 2 (COG2), mRNA
A_23_P391264	BTN3A2	Butyrophilin, subfamily 3, member A2 (BTN3A2), mRNA
A_23_P45345	HTATSF1	HIV TAT specific factor 1 (HTATSF1), mRNA
A_23_P155939	ZNF595	Zinc finger protein 595 (ZNF595), mRNA
A_23_P40773	MGC4308	Clone HQ0641 PRO0641 mRNA, complete cds.
A_23_P74449	MGC15668	Hypothetical protein MGC15668 (MGC15668), mRNA
A_23_P105845	ARHGEF7	Rho guanine nucleotide exchange factor (GEF) 7 (ARHGEF7), transcript variant 1, mRNA
A_23_P476	MPZL1	Myelin protein zero-like 1 (MPZL1), transcript variant 2, mRNA
A_23_P58396	PDGFC	Platelet derived growth factor C (PDGFC), mRNA
A_23_P102420	CCT4	Chaperonin containing TCP1, subunit 4 (delta) (CCT4), mRNA
A_23_P31034	MYLIP	Myosin regulatory light chain interacting protein (MYLIP), mRNA
A_23_P217228	TRO	Trophinin (TRO), transcript variant 3, mRNA
A_23_P9455	PAF53	RNA polymerase I associated factor 53 (PAF53), mRNA
A_23_P7976	HIST1H1E	Histone 1, H1e (HIST1H1E), mRNA
A_23_P206572	IL21R	Interleukin 21 receptor (IL21R), transcript variant 2, mRNA
A_23_P165242	ZNF208	Zinc finger protein 208 (ZNF208), mRNA
A_23_P405175	FLJ32001	Hypothetical protein FLJ32001 (FLJ32001), mRNA
A_23_P139476	CD63	CD63 antigen (melanoma 1 antigen) (CD63), mRNA
A_23_P102571	SLC2A4RG	SLC2A4 regulator (SLC2A4RG), mRNA
A_23_P214789	SNX9	Sorting nexin 9 (SNX9), mRNA
A_23_P252343	PIM2	Pim-2 oncogene (PIM2), mRNA
A_23_P30567	CRHBP	Corticotropin releasing hormone binding protein (CRHBP), mRNA
A_23_P82176	SOX4	SRY (sex determining region Y)-box 4 (SOX4), mRNA
A_23_P208293	THC1944746	PVR2_HUMAN Poliovirus receptor related protein 2 precursor (Herpes virus entry mediator B) (HveB) (Nectin 2) (CD112 antigen). [Human] {Homo sapiens}, partial (7%)
A_23_P92129	IFRD2	Interferon-related developmental regulator 2 (IFRD2), mRNA
A_23_P62820	BC058003	CDNA clone MGC
A_23_P19379	HIST1H2BD	Histone 1, H2bd (HIST1H2BD), transcript variant 1, mRNA
A_23_P84941	FLJ21687	PDZ domain containing, X chromosome (FLJ21687), mRNA
A_23_P46390	SYTL1	NADPH oxidase-related, C2 domain-containing protein (JFC1), mRNA
A_23_P12282	DYRK3	Dual-specificity tyrosine-(Y)-phosphorylation regulated kinase 3 (DYRK3), mRNA
A_23_P3973	MRPS7	Mitochondrial ribosomal protein S7 (MRPS7), nuclear gene encoding mitochondrial protein, mRNA
A_23_P65174	PHF11	PHD finger protein 11 (PHF11), mRNA
A_23_P205218	UTP14A	Serologically defined colon cancer antigen 16 (SDCCAG16), mRNA
A_23_P130614	STXBP2	Syntaxin binding protein 2 (STXBP2), mRNA
A_23_P154306	TANK	TRAF family member-associated NFKB activator (TANK), transcript variant 1, mRNA
A_23_P53276	TIMELESS	Timeless homolog (Drosophila) (TIMELESS), mRNA
A_23_P122068	C1QTNF3	C1q and tumor necrosis factor related protein 3 (C1QTNF3), mRNA
A_23_P1014	MGC14801	Hypothetical protein MGC14801 (MGC14801), mRNA
A_23_P207400	BRCA1	Breast cancer 1, early onset (BRCA1), transcript variant BRCA1a, mRNA
A_23_P4294	ZNF232	Zinc finger protein 232 (ZNF232), mRNA
A_23_P28057	THOP1	Thimet oligopeptidase 1 (THOP1), mRNA
A_23_P212159	NUP210	Nucleoporin 210 (NUP210), mRNA
A_23_P78888	FBL	Fibrillarin (FBL), mRNA
A_23_P353035	IGFBP7	Insulin-like growth factor binding protein 7 (IGFBP7), mRNA
A_23_P48561	EFS	Embryonal Fyn-associated substrate (EFS), transcript variant 1, mRNA
A_23_P154266	FLJ20758	FLJ20758 protein (FLJ20758), mRNA
A_23_P129685	HAGH	Hydroxyacylglutathione hydrolase (HAGH), mRNA
A_23_P218584	BCL11A	B-cell CLL/lymphoma 11A (zinc finger protein) (BCL11A), transcript variant 1, mRNA
A_23_P503182	ABR	Active BCR-related gene (ABR), transcript variant 1, mRNA
A_23_P153565	THC1946267	Unknown
A_23_P126291	SNRPE	Small nuclear ribonucleoprotein polypeptide E (SNRPE), mRNA
A_23_P42695	C7orf24	Chromosome 7 open reading frame 24 (C7orf24), mRNA
A_23_P201731	TRAF5	TNF receptor-associated factor 5 (TRAF5), transcript variant 1, mRNA
A_23_P73787	NUDT10	Nudix (nucleoside diphosphate linked moiety X)-type motif 10 (NUDT10), mRNA
A_23_P166526	RIBC2	DKFZP566F0546 protein (DKFZP566F0546), mRNA
A_23_P41854	CARD6	Caspase recruitment domain family, member 6 (CARD6), mRNA
A_23_P14432	A_23_P14432	Unknown
A_23_P156180	SLC22A4	Solute carrier family 22 (organic cation transporter), member 4 (SLC22A4), mRNA
A_23_P157215	BZW2	Basic leucine zipper and W2 domains 2 (BZW2), mRNA
A_23_P135826	ZNF505	CDNA FLJ39023 fis, clone NT2RP7004348, highly similar to ZINC FINGER PROTEIN 93.
A_23_P251469	A_23_P251469	Unknown
A_23_P35769	LOC390243	Similar to folate receptor 3 (LOC390243), mRNA
A_23_P49905	MYL4	Myosin, light polypeptide 4, alkali; atrial, embryonic (MYL4), mRNA
A_23_P200404	AK2	Adenylate kinase 2 (AK2), transcript variant AK2A, mRNA
A_23_P126388	SH3BGRL3	SH3 domain binding glutamic acid-rich protein like 3 (SH3BGRL3), mRNA
A_23_P3361	FURIN	Furin (paired basic amino acid cleaving enzyme) (FURIN), mRNA
A_23_P125726	FLJ22679	Hypothetical protein FLJ22679 (FLJ22679), mRNA
A_23_P45475	GLA	Galactosidase, alpha (GLA), mRNA
A_23_P131215	CRYGD	Crystallin, gamma D (CRYGD), mRNA
A_23_P94546	GKAP1	Protein kinase anchoring protein GKAP42 (GKAP42), mRNA
A_23_P33256	GP9	Glycoprotein IX (platelet) (GP9), mRNA
A_23_P302103	LOC137392	Similar to CG6405 gene product (LOC137392), mRNA
A_23_P434308	ATP6V0A1	ATPase, H+ transporting, lysosomal V0 subunit a isoform 1 (ATP6V0A1), mRNA
A_23_P19987	IMP-3	IGF-II mRNA-binding protein 3 (IMP-3), mRNA
A_23_P162970	IPO4	Importin 4 (IPO4), mRNA
A_23_P37535	RAB8B	RAB8B, member RAS oncogene family (RAB8B), mRNA
A_23_P310317	TCOF1	Treacher Collins-Franceschetti syndrome 1 (TCOF1), mRNA
A_23_P205567	PRKCH	Protein kinase C, eta (PRKCH), mRNA
A_23_P313632	FUT8	Fucosyltransferase 8 (alpha (1,6) fucosyltransferase) (FUT8), transcript variant 4, mRNA
A_23_P213640	MGAT4B	Mannosyl (alpha-1,3-)-glycoprotein beta-1,4-N-acetylglucosaminyltransferase, isoenzyme B (MGAT4B), transcript variant 2, mRNA
A_23_P83931	NET1	Neuroepithelial cell transforming gene 1 (NET1), mRNA
A_23_P124873	SCRIB	Scribble (SCRIB), transcript variant 1, mRNA
A_23_P142239	C19orf33	CDNA
A_23_P59728	EPS15	Epidermal growth factor receptor pathway substrate 15 (EPS15), mRNA
A_23_P140515	BLP2	BBP-like protein 2 (BLP2), transcript variant 1, mRNA
A_23_P42178	HIST1H2BF	Histone 1, H2bf (HIST1H2BF), mRNA
A_23_P207792	THC1834167	AF088282 8-hydroxyguanine-specific DNA glycosylase type 1c {Homo sapiens}, complete
A_23_P57133	OXT	Oxytocin, prepro- (neurophysin I) (OXT), mRNA
A_23_P108871	ZC3HDC8	Zinc finger CCCH type domain containing 8 (ZC3HDC8), mRNA
A_23_P121564	GUCY1B3	Guanylate cyclase 1, soluble, beta 3 (GUCY1B3), mRNA
A_23_P15240	SB153	Hypothetical protein SB153 (SB153), transcript variant 1, mRNA
A_23_P25121	FKBP11	FK506 binding protein 11, 19 kDa (FKBP11), mRNA
A_23_P202658	GSTP1	Glutathione S-transferase pi (GSTP1), mRNA
A_23_P251825	IFRD1	Interferon-related developmental regulator 1 (IFRD1), mRNA
A_23_P145916	AEBP1	AE binding protein 1 (AEBP1), mRNA
A_23_P340254	RAB2	RAB2, member RAS oncogene family (RAB2), mRNA
A_23_P128532	MGC40397	Hypothetical protein MGC40397 (MGC40397), mRNA
A_23_P204448	ANAPC5	Anaphase promoting complex subunit 5 (ANAPC5), mRNA
A_23_P43407	HEMGN	Hemogen (HEMGN), transcript variant 1, mRNA
A_23_P37068	TRAF3	TNF receptor-associated factor 3 (TRAF3), transcript variant 1, mRNA
A_23_P78664	DDX39	DEAD (Asp-Glu-Ala-Asp) box polypeptide 39 (DDX39), transcript variant 2, mRNA
A_23_P27947	MGC13096	Hypothetical protein MGC13096 (MGC13096), mRNA
A_23_P206960	SEC14L1	SEC14-like 1 (S. cerevisiae) (SEC14L1), mRNA
A_23_P107644	SNRPD1	Small nuclear ribonucleoprotein D1 polypeptide 16kDa (SNRPD1), mRNA
A_23_P47517	FLJ20847	CDNA FLJ20847 fis, clone ADKA01746.
A_23_P122127	FYB	FYN binding protein (FYB-120/130) (FYB), mRNA
A_23_P48585	SALL2	Human mRNA for KIAA0360 gene, partial cds.
A_23_P27784	GP6	Glycoprotein VI (platelet) (GP6), mRNA
A_23_P120325	KIF3C	Kinesin family member 3C (KIF3C), mRNA
A_23_P20823	WDR34	WD repeat domain 34 (WDR34), mRNA
A_23_P19590	VIL2	Villin 2 (ezrin) (VIL2), mRNA
A_23_P206632	PKMYT1	Membrane-associated tyrosine- and threonine-specific cdc2-inhibitory kinase (PKMYT1), transcript variant 2, mRNA
A_23_P13914	DHX37	DEAH (Asp-Glu-Ala-His) box polypeptide 37 (DHX37), mRNA
A_23_P500271	IRF5	Interferon regulatory factor 5 (IRF5), transcript variant 1, mRNA
A_23_P129786	SREBF1	Sterol regulatory element binding transcription factor 1 (SREBF1), mRNA
A_23_P92954	HSD17B4	Hydroxysteroid (17-beta) dehydrogenase 4 (HSD17B4), mRNA
A_23_P4107	NM_018001	Hypothetical protein FLJ10120 (FLJ10120), mRNA
A_23_P487	UCK2	Uridine monophosphate kinase (UMPK), mRNA
A_23_P6708	LOC152217	Hypothetical protein BC007882 (LOC152217), mRNA
A_23_P369899	RIS1	Ras-induced senescence 1 (RIS1), mRNA
A_23_P312718	IPLA2(GAMMA)	CDNA FLJ14273 fis, clone PLACE1004913.
A_23_P168276	TBPL1	TBP-like 1 (TBPL1), mRNA
A_23_P164691	ICAM3	Intercellular adhesion molecule 3 (ICAM3), mRNA
A_23_P114903	HSPA6	Heat shock 70kDa protein 6 (HSP70B') (HSPA6), mRNA
A_23_P91491	C21orf59	Chromosome 21 open reading frame 59 (C21orf59), mRNA
A_23_P120819	IGLL1	Immunoglobulin lambda-like polypeptide 1 (IGLL1), transcript variant 1, mRNA
A_23_P53439	SDSL	Serine dehydratase-like (SDSL), mRNA
A_23_P169428	TRUB2	TruB pseudouridine (psi) synthase homolog 2 (E. coli) (TRUB2), mRNA
A_23_P169766	THC1818249	AF208291 protein kinase HIPK2 {Homo sapiens}, complete
A_23_P65427	PSME2	Proteasome (prosome, macropain) activator subunit 2 (PA28 beta) (PSME2), mRNA
A_23_P72077	IL12RB2	Interleukin 12 receptor, beta 2 (IL12RB2), mRNA
A_23_P60166	DEPDC6	DEP domain containing 6 (DEPDC6), mRNA
A_23_P119964	CEBPZ	CCAAT/enhancer binding protein zeta (CEBPZ), mRNA
A_23_P409386	SLC25A22	Solute carrier family 25 (mitochondrial carrier
A_23_P7791	OGFRL1	Opioid growth factor receptor-like 1 (OGFRL1), mRNA
A_23_P45304	XK	Kell blood group precursor (McLeod phenotype) (XK), mRNA
A_23_P363181	HIST1H2AL	Histone 1, H2al (HIST1H2AL), mRNA
A_23_P26777	PCNT1	Pericentrin 1 (PCNT1), mRNA
A_23_P253177	STK24	Serine/threonine kinase 24 (STE20 homolog, yeast) (STK24), mRNA
A_23_P74914	KIAA0133	MRNA for KIAA0133 gene, partial cds.
A_23_P37311	PCNX	Pecanex homolog (Drosophila) (PCNX), mRNA
A_23_P348179	MGC45491	Hypothetical protein MGC45491 (MGC45491), mRNA
A_23_P70818	SMO	Smoothened homolog (Drosophila) (SMO), mRNA
A_23_P401472	CHRM3	Cholinergic receptor, muscarinic 3 (CHRM3), mRNA
A_23_P375494	CEBPA	CCAAT/enhancer binding protein (C/EBP), alpha (CEBPA), mRNA
A_23_P257871	DAB2	Disabled homolog 2, mitogen-responsive phosphoprotein (Drosophila) (DAB2), mRNA
A_23_P117933	GCSH	Glycine cleavage system protein H (aminomethyl carrier) (GCSH), mRNA
A_23_P153086	C18orf22	Hypothetical protein FLJ21172 (FLJ21172), mRNA
A_23_P147098	MTPN	Myotrophin (MTPN), mRNA
A_23_P8013	HIST1H2BL	Histone 1, H2bl (HIST1H2BL), mRNA
A_23_P100501	HMOX2	Heme oxygenase (decycling) 2 (HMOX2), mRNA
A_23_P119292	SITPEC	Likely ortholog of mouse signaling intermediate in Toll pathway-evolutionarily conserved (SITPEC), mRNA
A_23_P165935	STMN3	Stathmin-like 3 (STMN3), mRNA
A_23_P254631	NOL6	Nucleolar protein family 6 (RNA-associated) (NOL6), transcript variant alpha, mRNA
A_23_P31584	RABL5	RAB, member RAS oncogene family-like 5 (RABL5), mRNA
A_23_P62920	KIFAP3	Kinesin-associated protein 3 (KIFAP3), mRNA
A_23_P366454	WIRE	WIRE protein (WIRE), mRNA
A_23_P33898	MAGED2	Melanoma antigen, family D, 2 (MAGED2), transcript variant 3, mRNA
A_23_P85755	A_23_P85755	Unknown
A_23_P143885	ARHGEF3	Rho guanine nucleotide exchange factor (GEF) 3 (ARHGEF3), mRNA
A_23_P62387	NUDT11	Nudix (nucleoside diphosphate linked moiety X)-type motif 11 (NUDT11), mRNA
A_23_P54119	DAAM1	Dishevelled associated activator of morphogenesis 1 (DAAM1), mRNA
A_23_P30776	HIST1H2BE	Histone 1, H2be (HIST1H2BE), mRNA
A_23_P366216	HIST1H2BH	Histone 1, H2bh (HIST1H2BH), mRNA
A_23_P60400	DDX31	DEAD (Asp-Glu-Ala-Asp) box polypeptide 31 (DDX31), transcript variant 1, mRNA
A_23_P105063	ILK	Integrin-linked kinase (ILK), mRNA
A_23_P329112	JAK3	Janus kinase 3 (a protein tyrosine kinase, leukocyte) (JAK3), mRNA
A_23_P19691	HEBP2	Heme binding protein 2 (HEBP2), mRNA
A_23_P208798	CEBPA	For CCAAT/enhancer binding protein alpha.
A_23_P138881	ACTN3	Actinin, alpha 3 (ACTN3), mRNA
A_23_P250801	MCM2	MCM2 minichromosome maintenance deficient 2, mitotin (S. cerevisiae) (MCM2), mRNA
A_23_P107086	FLJ10534	Hypothetical protein FLJ10534 (FLJ10534), mRNA
A_23_P133	AOF2	Amine oxidase (flavin containing) domain 2 (AOF2), mRNA
A_23_P224	TTC4	Tetratricopeptide repeat domain 4 (TTC4), mRNA
A_23_P151907	PCSK6	Paired basic amino acid cleaving system 4 (PACE4), transcript variant 1, mRNA
A_23_P7827	AF086130	Full length insert cDNA clone ZA84A12.
A_23_P259547	A_23_P259547	Unknown
A_23_P422083	DKFZp762O076	Hypothetical protein DKFZp762O076 (DKFZp762O076), mRNA
A_23_P216023	ANGPT1	Angiopoietin 1 (ANGPT1), transcript variant 1, mRNA
A_23_P79218	ACVR1	Activin A receptor, type I (ACVR1), mRNA
A_23_P59470	BC038972	Similar to hypothetical protein, MNCb-3350, clone IMAGE
A_23_P114921	SELL	Selectin L (lymphocyte adhesion molecule 1) (SELL), mRNA
A_23_P113522	GTPBP6	Pseudoautosomal GTP-binding protein-like (PGPL), mRNA
A_23_P57379	CDC45L	CDC45 cell division cycle 45-like (S. cerevisiae) (CDC45L), mRNA
A_23_P358417	TIMM8A	Translocase of inner mitochondrial membrane 8 homolog A (yeast) (TIMM8A), nuclear gene encoding mitochondrial protein, mRNA
A_23_P41280	PAICS	Phosphoribosylaminoimidazole carboxylase, phosphoribosylaminoimidazole succinocarboxamide synthetase (PAICS), mRNA
A_23_P137016	SAT	Spermidine/spermine N1-acetyltransferase (SAT), mRNA
A_23_P15028	A_23_P15028	Unknown
A_23_P119693	8D6A	8D6 antigen (8D6A), mRNA
A_23_P501849	RPL13	Ribosomal protein L13 (RPL13), transcript variant 2, mRNA
A_23_P216259	TPD52	Tumor protein D52 (TPD52), mRNA
A_23_P42045	ORC3L	Origin recognition complex, subunit 3-like (yeast) (ORC3L), transcript variant 1, mRNA
A_23_P203173	IL10RA	Interleukin 10 receptor, alpha (IL10RA), mRNA
A_23_P122265	THC1847999	Unknown
A_23_P146943	ATP1B1	ATPase, Na+/K+ transporting, beta 1 polypeptide (ATP1B1), mRNA
A_23_P408787	LOC148823	LOC148823 (LOC148823), mRNA
A_23_P160466	SLC19A2	Solute carrier family 19 (thiamine transporter), member 2 (SLC19A2), mRNA
A_23_P204277	H2AFJ	H2A histone family, member J (H2AFJ), transcript variant 2, mRNA
A_23_P138461	PEO1	Progressive external ophthalmoplegia 1 (PEO1), mRNA
A_23_P161422	PLXDC2	Plexin domain containing 2 (PLXDC2), mRNA
A_23_P9293	TJP2	Tight junction protein 2 (zona occludens 2) (TJP2), transcript variant 1, mRNA
A_23_P40989	USP13	Ubiquitin specific protease 13 (isopeptidase T-3) (USP13), mRNA
A_23_P79572	MGC16025	Hypothetical protein MGC16025, mRNA (cDNA clone MGC
A_23_P256021	FLJ12525	Hypothetical protein FLJ12525 (FLJ12525), mRNA
A_23_P123727	ZCCHC6	CDNA FLJ13409 fis, clone PLACE1001716.
A_23_P90357	TBXA2R	Thromboxane A2 receptor (TBXA2R), transcript variant 1, mRNA
A_23_P166246	DSCR1	Down syndrome critical region gene 1 (DSCR1), transcript variant 1, mRNA
A_23_P25683	RDH11	Retinol dehydrogenase 11 (all-trans and 9-cis) (RDH11), mRNA
A_23_P2446	TMEM5	Transmembrane protein 5 (TMEM5), mRNA
A_23_P12816	HELLS	Helicase, lymphoid-specific (HELLS), mRNA
A_23_P76402	FLJ21127	Hypothetical protein FLJ21127 (FLJ21127), mRNA
A_23_P65000	HSU79274	Protein predicted by clone 23733 (HSU79274), mRNA
A_23_P210900	ACAS2	Acetyl-Coenzyme A synthetase 2 (ADP forming) (ACAS2), transcript variant 1, mRNA
A_23_P124003	P2RX2	Purinergic receptor P2X, ligand-gated ion channel, 2 (P2RX2), transcript variant 4, mRNA
A_23_P370035	WDR21	WD repeat domain 21 (WDR21), transcript variant 1, mRNA
A_23_P393754	LOC93343	Hypothetical protein BC011840 (LOC93343), mRNA
A_23_P47674	HBE1	Hemoglobin, epsilon 1 (HBE1), mRNA
A_23_P134191	C6orf75	Chromosome 6 open reading frame 75 (C6orf75), mRNA
A_23_P39237	ZFP36	Zinc finger protein 36, C3H type, homolog (mouse) (ZFP36), mRNA
A_23_P74138	TAGLN2	Transgelin 2 (TAGLN2), mRNA
A_23_P105939	C14orf73	CDNA FLJ20664 fis, clone KAIA795.
A_23_P334123	CDA08	T-cell immunomodulatory protein (CDA08), mRNA
A_23_P65230	FLJ14624	Hypothetical protein FLJ14624 (FLJ14624), mRNA
A_23_P47955	OAS3	2'-5'-oligoadenylate synthetase 3, 100kDa (OAS3), mRNA
A_23_P209636	CDC42EP3	CDC42 effector protein (Rho GTPase binding) 3 (CDC42EP3), mRNA
A_23_P64138	SIAT4C	Sialyltransferase 4C (beta-galactoside alpha-2,3-sialyltransferase) (SIAT4C), mRNA
A_23_P102000	CXCR4	Chemokine (C-X-C motif) receptor 4 (CXCR4), mRNA
A_23_P258174	ENST00000308585	NG23
A_23_P213199	FLJ14281	Hypothetical protein FLJ14281 (FLJ14281), mRNA
A_23_P91328	NOL5A	Nucleolar protein 5A (56kDa with KKE/D repeat) (NOL5A), mRNA
A_23_P209146	ZNF91	Zinc finger protein 91 (HPF7, HTF10) (ZNF91), mRNA
A_23_P408285	PRICKLE1	Prickle-like 1 (Drosophila) (PRICKLE1), mRNA
A_23_P168882	TP53INP1	Tumor protein p53 inducible nuclear protein 1 (TP53INP1), mRNA
A_23_P209987	POLR1B	Polymerase (RNA) I polypeptide B, 128kDa (POLR1B), mRNA
A_23_P354074	CHS1	Chediak-Higashi syndrome 1 (CHS1), mRNA
A_23_P140405	CHES1	Checkpoint suppressor 1 (CHES1), mRNA
A_23_P169437	LCN2	Lipocalin 2 (oncogene 24p3) (LCN2), mRNA
A_23_P87049	SORL1	Sortilin-related receptor, L(DLR class) A repeats-containing (SORL1), mRNA
A_23_P312174	ALMS1	Alstrom syndrome 1 (ALMS1), mRNA
A_23_P170362	ADAM28	A disintegrin and metalloproteinase domain 28 (ADAM28), transcript variant 1, mRNA
A_23_P108641	FLJ14668	Hypothetical protein FLJ14668 (FLJ14668), mRNA
A_23_P91669	PIB5PA	Phosphatidylinositol (4,5) bisphosphate 5-phosphatase, A (PIB5PA), mRNA
A_23_P254507	HOP	Homeodomain-only protein (HOP), transcript variant 2, mRNA
A_23_P152858	HSA272196	Hypothetical protein, clone 2746033 (HSA272196), mRNA
A_23_P29124	GP1BB	Glycoprotein Ib (platelet), beta polypeptide (GP1BB), mRNA
A_23_P139934	ITM2B	Integral membrane protein 2B (ITM2B), mRNA
A_23_P96048	FLJ22679	Hypothetical protein FLJ22679 (FLJ22679), mRNA
A_23_P211957	D50683	MRNA for TGF-betaIIR alpha, complete cds.
A_23_P118582	HUMGT198A	GT198, complete ORF (HUMGT198A), mRNA
A_23_P252721	DLC1	Deleted in liver cancer 1 (DLC1), transcript variant 1, mRNA
A_23_P18535	MMRN1	Multimerin 1 (MMRN1), mRNA
A_23_P63369	TAL1	T-cell acute lymphocytic leukemia 1 (TAL1), mRNA
A_23_P344973	MYL6	Myosin, light polypeptide 6, alkali, smooth muscle and non-muscle (MYL6), transcript variant 3, mRNA
A_23_P10647	C17	Cytokine-like protein C17 (C17), mRNA
A_23_P111042	HIST1H2BI	Histone 1, H2bi (HIST1H2BI), mRNA
A_23_P207399	M17S2	Membrane component, chromosome 17, surface marker 2 (ovarian carcinoma antigen CA125) (M17S2), transcript variant 2, mRNA
A_23_P8794	PMS2L5	Postmeiotic segregation increased 2-like 5 (PMS2L5), mRNA
A_23_P307563	TRAD	Serine/threonine kinase with Dbl- and pleckstrin homology domains (TRAD), mRNA
A_23_P129765	THC1961572	NOGG_HUMAN Noggin precursor. [Human] {Homo sapiens}, complete
A_23_P417282	MGC18216	Hypothetical protein MGC18216, mRNA (cDNA clone MGC
A_23_P320242	FLJ31340	Hypothetical protein FLJ31340 (FLJ31340), mRNA
A_23_P340848	PTGIR	Prostaglandin I2 (prostacyclin) receptor (IP) (PTGIR), mRNA
A_23_P97206	CDC42SE1	Small protein effector 1 of Cdc42 (SPEC1), mRNA
A_23_P102842	NFS1	NFS1 nitrogen fixation 1 (S. cerevisiae) (NFS1), nuclear gene encoding mitochondrial protein, transcript variant 1, mRNA
A_23_P162589	VDR	Vitamin D (1,25- dihydroxyvitamin D3) receptor (VDR), mRNA
A_23_P363348	TPM1	Tropomyosin 1 (alpha) (TPM1), mRNA
A_23_P59547	NT5C3	5'-nucleotidase, cytosolic III (NT5C3), mRNA
A_23_P157736	C9orf67	Chromosome 9 open reading frame 67 (C9orf67), mRNA
A_23_P137434	RNF11	Ring finger protein 11 (RNF11), mRNA
A_23_P216278	DDEF1	Development and differentiation enhancing factor 1 (DDEF1), mRNA
A_23_P216390	EXOSC2	Exosome component 2 (EXOSC2), mRNA
A_23_P111054	HIST1H2BB	Histone 1, H2bb (HIST1H2BB), mRNA
A_23_P140115	ATP6V1D	ATPase, H+ transporting, lysosomal 34kDa, V1 subunit D (ATP6V1D), mRNA
A_23_P124476	CLCN3	Chloride channel 3 (CLCN3), mRNA
A_23_P63551	CR1	Complement component (3b/4b) receptor 1, including Knops blood group system (CR1), transcript variant F, mRNA
A_23_P213114	TEC	Tec protein tyrosine kinase (TEC), mRNA
A_23_P257073	C7orf25	Chromosome 7 open reading frame 25 (C7orf25), mRNA
A_23_P308600	SRC	V-src sarcoma (Schmidt-Ruppin A-2) viral oncogene homolog (avian) (SRC), transcript variant 1, mRNA
A_23_P76918	TIMM9	Translocase of inner mitochondrial membrane 9 homolog (yeast) (TIMM9), mRNA
A_23_P128663	SACS	Spastic ataxia of Charlevoix-Saguenay (sacsin) (SACS), mRNA
A_23_P12884	GRK5	G protein-coupled receptor kinase 5 (GRK5), mRNA
A_23_P503042	F11R	F11 receptor (F11R), transcript variant 4, mRNA
A_23_P8388	hIAN7	Immune associated nucleotide (hIAN7), mRNA
A_23_P75148	SFXN4	Sideroflexin 4 (SFXN4), mRNA
A_23_P256107	HPSE	Heparanase (HPSE), mRNA
A_23_P209731	FLJ12584	Hypothetical protein FLJ12584 (FLJ12584), mRNA
A_23_P212089	MAIL	Molecule possessing ankyrin repeats induced by lipopolysaccharide (MAIL), homolog of mouse (MAIL), mRNA
A_23_P35094	C1orf33	Chromosome 1 open reading frame 33 (C1orf33), mRNA
A_23_P154315	MRPS9	Mitochondrial ribosomal protein S9 (MRPS9), nuclear gene encoding mitochondrial protein, mRNA
A_23_P362183	SAMD6	Sterile alpha motif domain containing 6 (SAMD6), mRNA
A_23_P19408	HIST1H2BM	Histone 1, H2bm (HIST1H2BM), mRNA
A_23_P82181	QRSL1	Glutaminyl-tRNA synthase (glutamine-hydrolyzing)-like 1 (QRSL1), mRNA
A_23_P57370	CECR5	Cat eye syndrome chromosome region, candidate 5 (CECR5), mRNA
A_23_P216610	SUSD1	Sushi domain containing 1 (SUSD1), mRNA
A_23_P132874	MGC4308	Hypothetical protein MGC4308 (MGC4308), mRNA
A_23_P53456	CORO1C	Coronin, actin binding protein, 1C (CORO1C), mRNA
A_23_P309850	C15orf19	C18B11 homolog (44.9kD) (C18B11), mRNA
A_23_P127079	PPRC1	Peroxisome proliferative activated receptor, gamma, coactivator-related 1 (PPRC1), mRNA
A_23_P125117	MGC35097	Hypothetical protein MGC35097 (MGC35097), mRNA
A_23_P210235	CGREF1	Cell growth regulator with EF hand domain 1 (CGREF1), mRNA
A_23_P47405	ESAM	Endothelial cell adhesion molecule (ESAM), mRNA
A_23_P136054	ATR	Ataxia telangiectasia and Rad3 related (ATR), mRNA
A_23_P148941	THC1983046	L34954 connexin 40 {Homo sapiens}, complete
A_23_P57293	C21orf108	Chromosome 21 C21orf108 mRNA, partial cds.
A_23_P60296	OSTF1	Osteoclast stimulating factor 1 (OSTF1), mRNA
A_23_P501831	C5orf4	Chromosome 5 open reading frame 4 (C5orf4), mRNA
A_23_P47788	METTL1	Methyltransferase-like 1 (METTL1), transcript variant 1, mRNA
A_23_P56501	ITGA4	Integrin, alpha 4 (antigen CD49D, alpha 4 subunit of VLA-4 receptor) (ITGA4), mRNA
A_23_P4572	MRCL3	Myosin regulatory light chain MRCL3 (MRCL3), mRNA
A_23_P215060	PODXL	Podocalyxin-like (PODXL), mRNA
A_23_P104193	ITGB1	Integrin, beta 1 (fibronectin receptor, beta polypeptide, antigen CD29 includes MDF2, MSK12) (ITGB1), transcript variant 1B, mRNA
A_23_P144134	MGC33365	Hypothetical protein MGC33365 (MGC33365), mRNA
A_23_P251776	PUS1	Pseudouridylate synthase 1 (PUS1), mRNA
A_23_P431939	MR1	Major histocompatibility complex, class I-related (MR1), mRNA
A_23_P217080	AK1	Adenylate kinase 1 (AK1), mRNA
A_23_P92320	NUP54	Nucleoporin 54kDa (NUP54), mRNA
A_23_P46186	AKR1A1	Aldo-keto reductase family 1, member A1 (aldehyde reductase) (AKR1A1), transcript variant 1, mRNA
A_23_P51187	PRKCZ	Protein kinase C, zeta (PRKCZ), mRNA
A_23_P137139	BTK	Bruton agammaglobulinemia tyrosine kinase (BTK), mRNA
A_23_P164	MOBKL2C	MOB1, Mps One Binder kinase activator-like 2C (yeast) (MOBKL2C), transcript variant 1, mRNA
A_23_P17204	ANAPC1	Anaphase promoting complex subunit 1 (ANAPC1), mRNA
A_23_P126241	EIF4G3	Eukaryotic translation initiation factor 4 gamma, 3 (EIF4G3), mRNA
A_23_P106042	CKLFSF5	Chemokine-like factor super family 5 (CKLFSF5), transcript variant 2, mRNA
A_23_P17575	AHCY	S-adenosylhomocysteine hydrolase (AHCY), mRNA
A_23_P131036	UPK1A	Uroplakin 1A, mRNA (cDNA clone IMAGE
A_23_P140152	FAM14A	Family with sequence similarity 14, member A (FAM14A), mRNA
A_23_P427075	CTNS	Cystinosis, nephropathic (CTNS), mRNA
A_23_P57736	CKLFSF6	Chemokine-like factor super family 6 (CKLFSF6), mRNA
A_23_P250462	ATP6AP1	ATPase, H+ transporting, lysosomal accessory protein 1 (ATP6AP1), mRNA
A_23_P26916	HDAC5	Histone deacetylase 5 (HDAC5), transcript variant 1, mRNA
A_23_P101494	EPOR	MRNA for FLJ00153 protein.
A_23_P64650	TSFM	Ts translation elongation factor, mitochondrial (TSFM), mRNA
A_23_P12062	TRIT1	TRNA isopentenyltransferase 1 (TRIT1), mRNA
A_23_P11025	ZNF185	Zinc finger protein 185 (LIM domain) (ZNF185), mRNA
A_23_P166640	JWA	Cytoskeleton related vitamin A responsive protein (JWA), mRNA
A_23_P152066	UBR1	CDNA FLJ30407 fis, clone BRACE2008553.
A_23_P152548	SCPEP1	Serine carboxypeptidase 1 (SCPEP1), mRNA
A_23_P211302	WDR4	WD repeat domain 4 (WDR4), transcript variant 2, mRNA
A_23_P21758	ADAM28	A disintegrin and metalloproteinase domain 28 (ADAM28), transcript variant 2, mRNA
A_23_P201528	AK130171	CDNA FLJ26661 fis, clone MPG01974.
A_23_P202283	VCL	Vinculin (VCL), transcript variant meta-VCL, mRNA
A_23_P23443	EFHD2	EF hand domain containing 2 (EFHD2), mRNA
A_23_P92490	DHRS6	Dehydrogenase/reductase (SDR family) member 6 (DHRS6), mRNA
A_23_P50081	IMPA2	Inositol(myo)-1(or 4)-monophosphatase 2 (IMPA2), mRNA
A_23_P416036	TREX2	MRNA; cDNA DKFZp434G1735 (from clone DKFZp434G1735); partial cds.
A_23_P382694	HIST1H2BG	Histone 1, H2bg (HIST1H2BG), mRNA
A_23_P17425	RNPC1	RNA-binding region (RNP1, RRM) containing 1 (RNPC1), transcript variant 1, mRNA
A_23_P35376	NHLRC2	NHL repeat containing 2, mRNA (cDNA clone MGC
A_23_P54597	DKFZP564M182	DKFZP564M182 protein (DKFZP564M182), mRNA
A_23_P122007	LOC90355	Hypothetical gene supported by AF038182; BC009203 (LOC90355), mRNA
A_23_P124664	ATR	Ataxia telangiectasia and Rad3 related (ATR), mRNA
A_23_P36745	ALDH2	Aldehyde dehydrogenase 2 family (mitochondrial) (ALDH2), nuclear gene encoding mitochondrial protein, mRNA
A_23_P153625	LOC90522	Similar to putative transmembrane protein; homolog of yeast Golgi membrane protein Yif1p (Yip1p-interacting factor) (LOC90522), mRNA
A_23_P167983	HIST1H2AC	Histone 1, H2ac, mRNA (cDNA clone IMAGE
A_23_P257462	GMPR	Guanosine monophosphate reductase (GMPR), mRNA
A_23_P422071	B3GALT4	UDP-Gal
A_23_P78410	ENST00000169551	HSPC154 protein, mRNA (cDNA clone MGC
A_23_P116264	NRGN	Neurogranin (protein kinase C substrate, RC3) (NRGN), mRNA
A_23_P208880	UHRF1	Ubiquitin-like, containing PHD and RING finger domains, 1 (UHRF1), mRNA
A_23_P412335	TGFB1	Transforming growth factor, beta 1 (Camurati-Engelmann disease) (TGFB1), mRNA
A_23_P65089	DDX47	DEAD (Asp-Glu-Ala-Asp) box polypeptide 47 (DDX47), transcript variant 1, mRNA
A_23_P57306	CHAF1B	Chromatin assembly factor 1, subunit B (p60) (CHAF1B), mRNA
A_23_P17374	PPGB	Protective protein for beta-galactosidase (galactosialidosis) (PPGB), mRNA
A_23_P47155	PANX1	Pannexin 1 (PANX1), mRNA
A_23_P154496	DNMT3A	DNA (cytosine-5-)-methyltransferase 3 alpha (DNMT3A), transcript variant 1, mRNA
A_23_P329740	UBC	Ubiquitin C (UBC), mRNA
A_23_P92802	LTC4S	Leukotriene C4 synthase (LTC4S), transcript variant 2, mRNA
A_23_P218988	SLC30A5	Solute carrier family 30 (zinc transporter), member 5 (SLC30A5), mRNA
A_23_P65983	MGC10992	Hypothetical protein LOC92922 (MGC10992), mRNA
A_23_P132987	PF4	Platelet factor 4 (chemokine (C-X-C motif) ligand 4) (PF4), mRNA
A_23_P59069	HIST1H2BO	Histone 1, H2bo (HIST1H2BO), mRNA
A_23_P141315	FLJ10458	Notchless gene homolog (Drosophila) (FLJ10458), mRNA
A_23_P345692	IL17D	Interleukin 17D (IL17D), mRNA
A_23_P80129	D21S2056E	DNA segment on chromosome 21 (unique) 2056 expressed sequence (D21S2056E), mRNA
A_23_P372845	P2RX1	Purinergic receptor P2X, ligand-gated ion channel, 1 (P2RX1), mRNA
A_23_P102160	AF435956	Unknown mRNA.
A_23_P31097	OSTM1	Osteopetrosis associated transmembrane protein 1 (OSTM1), mRNA
A_23_P156696	BAT5	HLA-B associated transcript 5 (BAT5), mRNA
A_23_P52058	TARBP1	TAR (HIV) RNA binding protein 1 (TARBP1), mRNA
A_23_P37892	GPT2	Glutamic pyruvate transaminase (alanine aminotransferase) 2 (GPT2), mRNA
A_23_P54957	MRPL38	Mitochondrial ribosomal protein L38 (MRPL38), nuclear gene encoding mitochondrial protein, mRNA
A_23_P143973	SH3BP5	SH3-domain binding protein 5 (BTK-associated) (SH3BP5), mRNA
A_23_P15394	CD68	CD68 antigen (CD68), mRNA
A_23_P61688	SLC12A7	Solute carrier family 12 (potassium/chloride transporters), member 7 (SLC12A7), mRNA
A_23_P28533	MRPS5	Mitochondrial ribosomal protein S5 (MRPS5), nuclear gene encoding mitochondrial protein, mRNA
A_23_P356088	TMEM23	Transmembrane protein 23 (TMEM23), mRNA
A_23_P203299	RCN1	Reticulocalbin 1, EF-hand calcium binding domain (RCN1), mRNA
A_23_P59045	HIST1H2AE	Histone 1, H2ae (HIST1H2AE), mRNA
A_23_P126992	ABI1	Abl-interactor 1 (ABI1), mRNA
A_23_P161257	PDCD11	Programmed cell death 11 (PDCD11), mRNA
A_23_P124603	FLJ10134	Hypothetical protein FLJ10134 (FLJ10134), mRNA
A_23_P84018	PPIC	Peptidylprolyl isomerase C (cyclophilin C) (PPIC), mRNA
A_23_P134851	DOK2	Docking protein 2, 56kDa (DOK2), transcript variant 1, mRNA
A_23_P111583	CD36	CD36 antigen (collagen type I receptor, thrombospondin receptor) (CD36), mRNA
A_23_P5875	POMC	Proopiomelanocortin (adrenocorticotropin/ beta-lipotropin/ alpha-melanocyte stimulating hormone/ beta-melanocyte stimulating hormone/ beta-endorphin) (POMC), mRNA
A_23_P300600	NEFH	Neurofilament, heavy polypeptide 200kDa (NEFH), mRNA
A_23_P127915	STK33	Serine/threonine kinase 33 (STK33), mRNA
A_23_P361938	CD84	CD84 antigen (leukocyte antigen) (CD84), mRNA
A_23_P258462	PROM1	Prominin 1 (PROM1), mRNA
A_23_P381431	NPL	N-acetylneuraminate pyruvate lyase (dihydrodipicolinate synthase) (NPL), mRNA
A_23_P39684	TLK1	Tousled-like kinase 1 (TLK1), mRNA
A_23_P216241	TOP1MT	Mitochondrial topoisomerase I (TOP1MT), nuclear gene encoding mitochondrial protein, mRNA
A_23_P50678	MATK	Megakaryocyte-associated tyrosine kinase (MATK), transcript variant 3, mRNA
A_23_P208788	C19orf33	Immortalization-upregulated protein (IMUP), mRNA
A_23_P112756	GPSM1	MRNA; cDNA DKFZp727I051 (from clone DKFZp727I051); partial cds.
A_23_P125643	ASB9	Ankyrin repeat and SOCS box-containing 9 (ASB9), mRNA
A_23_P48207	CLEC2	C-type lectin-like receptor-2 (CLEC2), mRNA
A_23_P413075	MTAC2D1	Membrane targeting (tandem) C2 domain containing 1 (MTAC2D1), mRNA
A_23_P148901	CAP1	CAP, adenylate cyclase-associated protein 1 (yeast) (CAP1), mRNA
A_23_P78170	MYBBP1A	MYB binding protein (P160) 1a (MYBBP1A), mRNA
A_23_P25974	TTC7B	MRNA; cDNA DKFZp667H0525 (from clone DKFZp667H0525).
A_23_P78289	FLJ14775	Hypothetical protein FLJ14775 (FLJ14775), mRNA
A_23_P41025	NS	Nucleostemin (NS), transcript variant 1, mRNA
A_23_P356585	HLF	Hepatic leukemia factor (HLF), mRNA
A_23_P15647	NLK	Nemo like kinase (NLK), mRNA
A_23_P144726	HSPC111	Hypothetical protein HSPC111 (HSPC111), mRNA
A_23_P130764	KCNJ14	Potassium inwardly-rectifying channel, subfamily J, member 14 (KCNJ14), transcript variant 2, mRNA
A_23_P139669	SLC2A3	Solute carrier family 2 (facilitated glucose transporter), member 3 (SLC2A3), mRNA
A_23_P92012	SEN2L	Hypothetical protein MGC2776 (MGC2776), mRNA
A_23_P31176	FLJ11000	Hypothetical protein FLJ11000 (FLJ11000), mRNA
A_23_P210358	LIMS1	LIM and senescent cell antigen-like domains 1 (LIMS1), mRNA
A_23_P40044	CAD	Carbamoyl-phosphate synthetase 2, aspartate transcarbamylase, and dihydroorotase (CAD), mRNA
A_23_P255104	LHFPL2	Lipoma HMGIC fusion partner-like 2 (LHFPL2), mRNA
A_23_P255444	DAPP1	Dual adaptor of phosphotyrosine and 3-phosphoinositides (DAPP1), mRNA
A_23_P166674	HTR1F	5-hydroxytryptamine (serotonin) receptor 1F (HTR1F), mRNA
A_23_P93773	HOXA5	Homeo box A5 (HOXA5), mRNA
A_23_P377218	FLJ32384	Hypothetical protein MGC39389 (FLJ32384), mRNA
A_23_P64538	HBG1	Hemoglobin, gamma A (HBG1), mRNA
A_23_P34133	WBP5	Pp21 homolog (LOC51186), mRNA
A_23_P59798	MKRN1	Makorin, ring finger protein, 1 (MKRN1), mRNA
A_23_P113212	FLJ10134	Hypothetical protein FLJ10134 (FLJ10134), mRNA
A_23_P154585	C20orf161	Chromosome 20 open reading frame 161 (C20orf161), transcript variant 1, mRNA
A_23_P82478	FLJ20485	MRNA for KIAA1897 protein, partial cds.
A_23_P428184	HIST1H2AD	Histone 1, H2ad (HIST1H2AD), mRNA
A_23_P406422	RHOC	Ras homolog gene family, member C (RHOC), mRNA
A_23_P48014	CMAS	Cytidine monophosphate N-acetylneuraminic acid synthetase (CMAS), mRNA
A_23_P10232	BANK1	B-cell scaffold protein with ankyrin repeats 1 (BANK1), mRNA
A_23_P75398	NDUFS3	NADH dehydrogenase (ubiquinone) Fe-S protein 3, 30kDa (NADH-coenzyme Q reductase) (NDUFS3), mRNA
A_23_P500998	HOXA9	Homeo box A9 (HOXA9), transcript variant 1, mRNA
A_23_P50591	KCNK6	Potassium channel, subfamily K, member 6 (KCNK6), mRNA
A_23_P259930	TBL1X	Transducin (beta)-like 1X-linked (TBL1X), mRNA
A_23_P71946	BSPRY	B-box and SPRY domain containing (BSPRY), mRNA
A_23_P60829	HIPK2	Homeodomain interacting protein kinase 2 (HIPK2), mRNA
A_23_P73093	INSIG1	Insulin induced gene 1 (INSIG1), transcript variant 2, mRNA
A_23_P151120	ACRBP	Acrosin binding protein (ACRBP), mRNA
A_23_P502470	IL6ST	Interleukin 6 signal transducer (gp130, oncostatin M receptor) (IL6ST), transcript variant 1, mRNA
A_23_P156788	STX11	Syntaxin 11 (STX11), mRNA
A_23_P257031	SCHIP1	Schwannomin interacting protein 1 (SCHIP1), mRNA
A_23_P427023	IMAP1	Immunity associated protein 1 (IMAP1), mRNA
A_23_P364024	GLIPR1	GLI pathogenesis-related 1 (glioma) (GLIPR1), mRNA
A_23_P50608	PDCD5	Programmed cell death 5 (PDCD5), mRNA
A_23_P302550	RGS18	Regulator of G-protein signalling 18 (RGS18), mRNA
A_23_P73239	NCKAP1	NCK-associated protein 1 (NCKAP1), transcript variant 2, mRNA
A_23_P24186	KIAA0690	KIAA0690 (KIAA0690), mRNA
A_23_P255263	STOM	Stomatin (STOM), transcript variant 2, mRNA
A_23_P23221	GADD45A	Growth arrest and DNA-damage-inducible, alpha (GADD45A), mRNA
A_23_P209544	RASGRP3	RAS guanyl releasing protein 3 (calcium and DAG-regulated) (RASGRP3), mRNA
A_23_P31713	E2F5	E2F transcription factor 5, p130-binding (E2F5), mRNA
A_23_P8763	PTPN12	Protein tyrosine phosphatase, non-receptor type 12 (PTPN12), mRNA
A_23_P129358	FLJ21148	Hypothetical protein FLJ21148 (FLJ21148), mRNA
A_23_P84510	PROS1	Protein S (alpha) (PROS1), mRNA
A_23_P146186	RRS1	RRS1 ribosome biogenesis regulator homolog (S. cerevisiae) (RRS1), mRNA
A_23_P97265	FLJ20249	Hypothetical protein FLJ20249 (FLJ20249), transcript variant 1, mRNA
A_23_P132956	UCHL1	Ubiquitin carboxyl-terminal esterase L1 (ubiquitin thiolesterase) (UCHL1), mRNA
A_23_P72050	PTK2	PTK2 protein tyrosine kinase 2 (PTK2), transcript variant 2, mRNA
A_23_P203115	TMEM25	Transmembrane protein 25 (TMEM25), mRNA
A_23_P360983	LOC91942	Hypothetical protein LOC91942 (LOC91942), mRNA
A_23_P58137	ARL9	UI-E-EJ1-ajh-l-11-0-UI.r1 UI-E-EJ1 Homo sapiens cDNA clone UI-E-EJ1-ajh-l-11-0-UI 5', mRNA sequence
A_23_P105957	ACTN1	Actinin, alpha 1 (ACTN1), mRNA
A_23_P1461	OPTN	Optineurin (OPTN), mRNA
A_23_P32025	SLC35D2	Solute carrier family 35, member D2 (SLC35D2), mRNA
A_23_P67847	GALNT14	UDP-N-acetyl-alpha-D-galactosamine
A_23_P132159	USP18	Ubiquitin specific protease 18 (USP18), mRNA
A_23_P141394	WIPI49	Hypothetical protein FLJ10055 (FLJ10055), mRNA
A_23_P105562	VWF	Von Willebrand factor (VWF), mRNA
A_23_P17444	A_23_P17444	Unknown
A_23_P502142	FYN	FYN oncogene related to SRC, FGR, YES (FYN), transcript variant 1, mRNA
A_23_P134663	BAALC	Brain and acute leukemia, cytoplasmic (BAALC), mRNA
A_23_P122662	GFOD1	Glucose-fructose oxidoreductase domain containing 1 (GFOD1), mRNA
A_23_P85593	CABC1	Chaperone, ABC1 activity of bc1 complex like (S. pombe) (CABC1), mRNA
A_23_P103951	A_23_P103951	Unknown
A_23_P115059	RIT1	Ras-like without CAAX 1 (RIT1), mRNA
A_23_P62106	TIMP1	Tissue inhibitor of metalloproteinase 1 (erythroid potentiating activity, collagenase inhibitor) (TIMP1), mRNA
A_23_P160546	FLJ11280	Hypothetical protein FLJ11280 (FLJ11280), mRNA
A_23_P71433	FLJ11011	Hypothetical protein FLJ11011 (FLJ11011), mRNA
A_23_P10374	KIAA1002	KIAA1002 protein (KIAA1002), mRNA
A_23_P96559	FLNA	Filamin A, alpha (actin binding protein 280) (FLNA), mRNA
A_23_P403445	CGREF1	Cell growth regulator with EF hand domain 1 (CGREF1), mRNA
A_23_P15242	C16orf5	Chromosome 16 open reading frame 5 (C16orf5), mRNA
A_23_P347632	MTSS1	Metastasis suppressor 1 (MTSS1), mRNA
A_23_P251421	CDCA7	Cell division cycle associated 7 (CDCA7), transcript variant 1, mRNA
A_23_P88561	LIPC	Lipase, hepatic (LIPC), mRNA
A_23_P101960	ZFP36L2	Zinc finger protein 36, C3H type-like 2 (ZFP36L2), mRNA
A_23_P147345	SLC16A3	Solute carrier family 16 (monocarboxylic acid transporters), member 3 (SLC16A3), mRNA
A_23_P133851	HIST1H2BJ	Histone 1, H2bj (HIST1H2BJ), mRNA
A_23_P210063	MGC13057	MRNA; cDNA DKFZp686I15210 (from clone DKFZp686I15210).
A_23_P92679	DAP	Death-associated protein (DAP), mRNA
A_23_P4060	FLJ22659	CDNA
A_23_P132226	TPST2	Tyrosylprotein sulfotransferase 2 (TPST2), mRNA
A_23_P206310	KIAA0513	MRNA for KIAA0513 protein, partial cds.
A_23_P163216	ATP8B4	MRNA for KIAA1939 protein.
A_23_P158725	SLC16A3	Solute carrier family 16 (monocarboxylic acid transporters), member 3 (SLC16A3), mRNA
A_23_P140207	PCK2	Phosphoenolpyruvate carboxykinase 2 (mitochondrial) (PCK2), mRNA
A_23_P347059	MOBKL1A	MOB1, Mps One Binder kinase activator-like 1A (yeast) (MOBKL1A), mRNA
A_23_P306941	RGR	Ral-GDS related protein Rgr (Rgr), mRNA
A_23_P207507	ABCC3	ATP-binding cassette, sub-family C (CFTR/MRP), member 3 (ABCC3), transcript variant MRP3, mRNA
A_23_P387722	SFXN4	Sideroflexin 4 (SFXN4), mRNA
A_23_P15202	DHODH	Dihydroorotate dehydrogenase (DHODH), nuclear gene encoding mitochondrial protein, mRNA
A_23_P42975	PRKAR2B	Protein kinase, cAMP-dependent, regulatory, type II, beta (PRKAR2B), mRNA
A_23_P316601	RIT1	Ras-like without CAAX 1 (RIT1), mRNA
A_23_P13382	LSP1	Lymphocyte-specific protein 1 (LSP1), mRNA
A_23_P170713	A_23_P170713	Unknown
A_23_P18684	CLGN	Calmegin (CLGN), mRNA
A_23_P309361	FLJ30525	Hypothetical protein FLJ30525 (FLJ30525), mRNA
A_23_P118552	HIS1	HMBA-inducible (HIS1), mRNA
A_23_P60754	THC2002617	TRUA_HUMAN tRNA pseudouridine synthase A(Pseudouridylate synthase I) (Pseudouridine synthase I) (Uracil hydrolyase). [Human] {Homo sapiens}, complete
A_23_P90407	CASP14	Caspase 14, apoptosis-related cysteine protease (CASP14), mRNA
A_23_P250754	AK093848	CDNA FLJ36529 fis, clone TRACH2004054, weakly similar to Endosomal protein.
A_23_P107611	RAB27B	RAB27B, member RAS oncogene family (RAB27B), mRNA
A_23_P34835	LMNA	Lamin A/C (LMNA), transcript variant 2, mRNA
A_23_P160159	SLC2A5	Solute carrier family 2 (facilitated glucose/fructose transporter), member 5 (SLC2A5), mRNA
A_23_P89941	CDKN2D	Cyclin-dependent kinase inhibitor 2D (p19, inhibits CDK4) (CDKN2D), transcript variant 1, mRNA
A_23_P155688	SPINK2	Serine protease inhibitor, Kazal type, 2 (acrosin-trypsin inhibitor) (SPINK2), mRNA
A_23_P75540	FLJ14494	Hypothetical protein FLJ14494 (FLJ14494), mRNA
A_23_P93690	MCM7	MCM7 minichromosome maintenance deficient 7 (S. cerevisiae) (MCM7), transcript variant 1, mRNA
A_23_P165333	BIN1	Bridging integrator 1 (BIN1), transcript variant 1, mRNA
A_23_P93032	ZBED3	Zinc finger, BED domain containing 3 (ZBED3), mRNA
A_23_P61987	MGC4659	Hole gene (MGC4659), mRNA
A_23_P115167	TA-LRRP	T-cell activation leucine repeat-rich protein (TA-LRRP), mRNA
A_23_P85716	FCGR2A	Fc fragment of IgG, low affinity IIa, receptor for (CD32) (FCGR2A), mRNA
A_23_P85780	PHGDH	Phosphoglycerate dehydrogenase (PHGDH), mRNA
A_23_P29939	SNCA	Synuclein, alpha (non A4 component of amyloid precursor) (SNCA), transcript variant NACP112, mRNA
A_23_P52207	BAMBI	BMP and activin membrane-bound inhibitor homolog (Xenopus laevis) (BAMBI), mRNA
A_23_P85693	GBP2	Guanylate binding protein 2, interferon-inducible (GBP2), mRNA
A_23_P70968	HOXA7	Homeo box A7 (HOXA7), mRNA
A_23_P384965	THC1808835	AF298591 nonselective sodium potassium/proton exchanger {Homo sapiens}, partial (5%)
A_23_P103981	HIST2H2AA	Histone 2, H2aa (HIST2H2AA), mRNA
A_23_P210176	ITGA6	Integrin, alpha 6 (ITGA6), mRNA
A_23_P138706	ADRA2A	Adrenergic, alpha-2A-, receptor (ADRA2A), mRNA
A_23_P127676	SH2BP1	SH2 domain binding protein 1 (tetratricopeptide repeat containing) (SH2BP1), mRNA
A_23_P40445	CBR3	Carbonyl reductase 3 (CBR3), mRNA
A_23_P126426	DPH2L2	DPH2-like 2 (S. cerevisiae) (DPH2L2), transcript variant 1, mRNA
A_23_P320705	CRYGD	Crystallin, gamma D (CRYGD), mRNA
A_23_P382775	BBC3	BCL2 binding component 3 (BBC3), mRNA
A_23_P102731	SMOX	Spermine oxidase (SMOX), transcript variant 1, mRNA
A_23_P206510	GLG1	CDNA
A_23_P43810	LTBP1	Latent transforming growth factor beta binding protein 1 (LTBP1), transcript variant 2, mRNA
A_23_P215227	DNAJB6	DnaJ (Hsp40) homolog, subfamily B, member 6 (DNAJB6), transcript variant 2, mRNA
A_23_P414273	NID67	Putative small membrane protein NID67 (NID67), mRNA
A_23_P121596	PPBP	Pro-platelet basic protein (chemokine (C-X-C motif) ligand 7) (PPBP), mRNA
A_23_P59208	CDKN1A	Cyclin-dependent kinase inhibitor 1A (p21, Cip1) (CDKN1A), transcript variant 1, mRNA
A_23_P135542	GPSM1	MRNA; cDNA DKFZp727I051 (from clone DKFZp727I051); partial cds.
A_23_P203833	HRB2	Human clone A9A2BRB2 (CAC)n/(GTG)n repeat-containing mRNA.
A_23_P72668	SDPR	Serum deprivation response (phosphatidylserine binding protein) (SDPR), mRNA
A_23_P115605	ARHGAP21	MRNA for KIAA1424 protein, partial cds.
A_23_P145237	HIST1H2BK	Histone 1, H2bk (HIST1H2BK), mRNA
A_23_P212436	CTDSPL	CTD (carboxy-terminal domain, RNA polymerase II, polypeptide A) small phosphatase-like (CTDSPL), mRNA
A_23_P131825	TNNC2	Troponin C2, fast (TNNC2), mRNA
A_23_P386241	C20orf55	Chromosome 20 open reading frame 55 (C20orf55), transcript variant 1, mRNA
A_23_P255573	ARHGAP6	Rho-GTPase-activating protein 6 (Rho-type GTPase-activating protein RhoGAPX-1). [Source
A_23_P417942	C1orf39	CDNA FLJ20275 fis, clone HEP02372.
A_23_P89902	RTN2	Reticulon 2 (RTN2), transcript variant 1, mRNA
A_23_P134125	MAP3K5	Mitogen-activated protein kinase kinase kinase 5 (MAP3K5), mRNA
A_23_P150016	DUSP5	Dual specificity phosphatase 5 (DUSP5), mRNA
A_23_P73457	RUFY1	RUN and FYVE domain containing 1 (RUFY1), mRNA
A_23_P206212	THBS1	Thrombospondin 1 (THBS1), mRNA
A_23_P210482	ADA	Adenosine deaminase (ADA), mRNA
A_23_P76364	CD9	CD9 antigen (p24) (CD9), mRNA
A_23_P166627	ITGB5	Integrin, beta 5 (ITGB5), mRNA
A_23_P19364	LRRC16	Leucine rich repeat containing 16 (LRRC16), mRNA
A_23_P502710	GAS2L1	Growth arrest-specific 2 like 1 (GAS2L1), transcript variant 1, mRNA
A_23_P138717	RGS10	Regulator of G-protein signalling 10 (RGS10), mRNA
A_23_P92253	PIK3CB	Clone IMAGE
A_23_P303150	FLJ14681	Hypothetical protein FLJ14681 (FLJ14681), mRNA
A_23_P213562	F2R	Coagulation factor II (thrombin) receptor (F2R), mRNA
A_23_P371266	DNM3	Dynamin 3 (DNM3), mRNA
A_23_P151127	PP1057	Hypothetical protein PP1057 (PP1057), mRNA
A_23_P82121	ARHGAP18	Rho GTPase activating protein 18 (ARHGAP18), mRNA
A_23_P140434	MYO5C	Myosin VC (MYO5C), mRNA
A_23_P111701	GNG11	Guanine nucleotide binding protein (G protein), gamma 11 (GNG11), mRNA
A_23_P60977	LAT	Linker for activation of T cells (LAT), mRNA
A_23_P66815	SIRT7	Sirtuin (silent mating type information regulation 2 homolog) 7 (S. cerevisiae) (SIRT7), mRNA
A_23_P152928	GP1BA	Glycoprotein Ib (platelet), alpha polypeptide (GP1BA), mRNA
A_23_P216448	NFIB	Nuclear factor I/B (NFIB), mRNA
A_23_P91390	THBD	Thrombomodulin (THBD), mRNA
A_23_P8906	LRP12	Suppression of tumorigenicity (ST7), mRNA
A_23_P320739	MEF2C	MADS box transcription enhancer factor 2, polypeptide C (myocyte enhancer factor 2C) (MEF2C), mRNA
A_23_P38519	ITGB3	Integrin, beta 3 (platelet glycoprotein IIIa, antigen CD61) (ITGB3), mRNA
A_23_P216630	CDW92	CDW92 antigen (CDW92), mRNA
A_23_P250164	HGD	Homogentisate 1,2-dioxygenase (homogentisate oxidase) (HGD), mRNA
A_23_P158925	M37712	P58/GTA protein kinase mRNA, complete cds.
A_23_P122445	HIST1H1C	Histone 1, H1c (HIST1H1C), mRNA
A_23_P126303	SELP	Selectin P (granule membrane protein 140kDa, antigen CD62) (SELP), mRNA
A_23_P12514	RHOC	Ras homolog gene family, member C (RHOC), mRNA
A_23_P430818	HSPC159	HSPC159 protein (HSPC159), mRNA
A_23_P79978	SLC24A3	Solute carrier family 24 (sodium/potassium/calcium exchanger), member 3 (SLC24A3), mRNA
A_23_P104624	KIAA0830	MRNA for KIAA0830 protein, partial cds.
A_23_P142631	FKBP1B	FK506 binding protein 1B, 12.6 kDa (FKBP1B), transcript variant 2, mRNA
A_23_P217428	ARHGAP6	Rho GTPase activating protein 6 (ARHGAP6), transcript variant 2, mRNA
A_23_P210330	ENST00000238875	CDNA
A_23_P151577	KIAA0125	KIAA0125 (KIAA0125), mRNA
A_23_P253932	FAIM	Fas apoptotic inhibitory molecule (FAIM), mRNA
A_23_P206280	GPR56	G protein-coupled receptor 56 (GPR56), transcript variant 1, mRNA
A_23_P258769	HLA-DPB1	Major histocompatibility complex, class II, DP beta 1 (HLA-DPB1), mRNA
A_23_P42004	SLC22A16	Solute carrier family 22 (organic cation transporter), member 16 (SLC22A16), mRNA
A_23_P16078	PAFAH1B3	Platelet-activating factor acetylhydrolase, isoform Ib, gamma subunit 29kDa (PAFAH1B3), mRNA
A_23_P137654	FLJ22390	Hypothetical protein FLJ22390 (FLJ22390), mRNA
A_23_P159952	BEX1	Brain expressed, X-linked 1 (BEX1), mRNA
A_23_P22735	BEX2	Brain expressed X-linked 2 (BEX2), mRNA
A_23_P94501	ANXA1	Annexin A1 (ANXA1), mRNA
A_23_P129064	GATM	Glycine amidinotransferase (L-arginine
A_23_P18017	CPA3	Carboxypeptidase A3 (mast cell) (CPA3), mRNA
A_23_P95640	AK122631	CDNA FLJ16052 fis, clone KIDNE2010264.
A_23_P166408	OSM	Oncostatin M (OSM), mRNA
A_23_P56559	DHRS9	Dehydrogenase/reductase (SDR family) member 9 (DHRS9), transcript variant 1, mRNA
A_23_P136843	THC1850585	A40201 artifact-warning sequence (translated ALU class A) - human, partial (10%)
A_23_P19302	RNASET2	Ribonuclease T2 (RNASET2), mRNA
A_23_P115759	ADAM8	A disintegrin and metalloproteinase domain 8 (ADAM8), mRNA
A_23_P116286	AMPD3	Adenosine monophosphate deaminase (isoform E) (AMPD3), mRNA
A_23_P81474	MGC71745	Similar to embigin (MGC71745), mRNA
A_23_P53081	OSBPL5	Oxysterol binding protein-like 5 (OSBPL5), transcript variant 1, mRNA
A_23_P12463	QSCN6	Quiescin Q6 (QSCN6), mRNA
A_23_P93431	AIG1	Androgen-induced 1 (AIG1), mRNA
A_23_P210708	PTPNS1	Protein tyrosine phosphatase, non-receptor type substrate 1 (PTPNS1), mRNA
A_23_P139134	STX3A	Syntaxin 3A (STX3A), mRNA
A_23_P138495	PTPRE	Protein tyrosine phosphatase, receptor type, E (PTPRE), transcript variant 1, mRNA
A_23_P421326	C1orf24	Chromosome 1 open reading frame 24 (C1orf24), mRNA
A_23_P209135	LAIR1	Leukocyte-associated Ig-like receptor 1 (LAIR1), transcript variant b, mRNA
A_23_P165219	PRAM-1	PRAM-1 protein (PRAM-1), mRNA
A_23_P3532	LITAF	Lipopolysaccharide-induced TNF factor (LITAF), mRNA
A_23_P163506	CYBA	Cytochrome b-245, alpha polypeptide (CYBA), mRNA
A_23_P9883	CIAS1	Cold autoinflammatory syndrome 1 (CIAS1), transcript variant 1, mRNA
A_23_P105862	13CDNA73	Hypothetical protein CG003 (13CDNA73), mRNA
A_23_P97770	RNPEP	Arginyl aminopeptidase (aminopeptidase B) (RNPEP), mRNA
A_23_P413641	PREX1	Phosphatidylinositol 3,4,5-trisphosphate-dependent RAC exchanger 1 (PREX1), mRNA
A_23_P146077	ZNF395	Papillomavirus regulatory factor PRF-1 (PBF), mRNA
A_23_P33675	TRIM6	Tripartite motif-containing 6 (TRIM6), mRNA
A_23_P105138	CAT	Catalase (CAT), mRNA
A_23_P138985	CD3D	CD3D antigen, delta polypeptide (TiT3 complex) (CD3D), mRNA
A_23_P158165	CA8	Carbonic anhydrase VIII (CA8), mRNA
A_23_P350574	FLJ31052	Hypothetical protein FLJ31052 (FLJ31052), mRNA
A_23_P42414	NEDD9	Neural precursor cell expressed, developmentally down-regulated 9 (NEDD9), mRNA
A_23_P87401	PP1665	Hypothetical protein PP1665 (PP1665), mRNA
A_23_P25069	NM_173498	Hypothetical protein DKFZp434C0631 (DKFZp434C0631), mRNA
A_23_P132358	MT	Malonyl-CoA
A_23_P35219	NEK2	NIMA (never in mitosis gene a)-related kinase 2 (NEK2), mRNA
A_23_P259892	ENO1B	For enolase.
A_23_P137391	ENO1	Enolase 1, (alpha) (ENO1), mRNA
A_23_P142045	PRDX2	Peroxiredoxin 2 (PRDX2), nuclear gene encoding mitochondrial protein, transcript variant 1, mRNA
A_23_P145743	CPVL	Carboxypeptidase, vitellogenic-like (CPVL), transcript variant 1, mRNA
A_23_P141717	C18orf10	Chromosome 18 open reading frame 10 (C18orf10), mRNA
A_23_P15906	HSRTSBETA	RTS beta protein (HSRTSBETA), transcript variant 2, mRNA
A_23_P161507	MTL5	Metallothionein-like 5, testis-specific (tesmin) (MTL5), mRNA
A_23_P49338	TNFRSF12A	Tumor necrosis factor receptor superfamily, member 12A (TNFRSF12A), mRNA
A_23_P86899	B3GNT6	UDP-GlcNAc
A_23_P100642	PNMT	Phenylethanolamine N-methyltransferase (PNMT), mRNA
A_23_P201918	ABCB10	ATP-binding cassette, sub-family B (MDR/TAP), member 10 (ABCB10), nuclear gene encoding mitochondrial protein, mRNA
A_23_P139919	CHST11	Carbohydrate (chondroitin 4) sulfotransferase 11 (CHST11), mRNA
A_23_P132175	RTN4R	Reticulon 4 receptor (RTN4R), mRNA
A_23_P98173	PTPRCAP	Protein tyrosine phosphatase, receptor type, C-associated protein (PTPRCAP), mRNA
A_23_P78122	MYO18A	Myosin XVIIIA (MYO18A), transcript variant 1, mRNA
A_23_P373695	C10orf61	DKFZP564D116 protein (DKFZP564D116), mRNA
A_23_P203933	ITPR2	Inositol 1,4,5-triphosphate receptor, type 2 (ITPR2), mRNA
A_23_P209152	RPS15	Ribosomal protein S15 (RPS15), mRNA
A_23_P19543	SRPK1	SFRS protein kinase 1 (SRPK1), mRNA
A_23_P28105	TSN	Translin (TSN), mRNA
A_23_P49015	REC14	Recombination protein REC14 (REC14), mRNA
A_23_P98092	OAT	Ornithine aminotransferase (gyrate atrophy) (OAT), nuclear gene encoding mitochondrial protein, mRNA
A_23_P70670	CD83	CD83 antigen (activated B lymphocytes, immunoglobulin superfamily) (CD83), mRNA
A_23_P78372	THOC1	THO complex 1 (THOC1), mRNA
A_23_P41049	LZTFL1	Leucine zipper transcription factor-like 1 (LZTFL1), mRNA
A_23_P163059	C14orf135	Chromosome 14 open reading frame 135 (C14orf135), mRNA
A_23_P133365	TCERG1	Transcription elongation regulator 1 (CA150) (TCERG1), mRNA
A_23_P96033	A_23_P96033	Unknown
A_23_P350666	TTC8	Tetratricopeptide repeat domain 8 (TTC8), transcript variant 3, mRNA
A_23_P105571	CHPT1	Choline phosphotransferase 1 (CHPT1), mRNA
A_23_P325131	LOC119710	Hypothetical protein BC009561 (LOC119710), mRNA
A_23_P5206	ZNF505	CDNA FLJ39023 fis, clone NT2RP7004348, highly similar to ZINC FINGER PROTEIN 93.
A_23_P170751	AL080203	MRNA; cDNA DKFZp434F222 (from clone DKFZp434F222); partial cds.
A_23_P163546	TAF1C	TATA box binding protein (TBP)-associated factor, RNA polymerase I, C, 110kDa (TAF1C), transcript variant 1, mRNA
A_23_P80362	NHP2L1	NHP2 non-histone chromosome protein 2-like 1 (S. cerevisiae) (NHP2L1), mRNA
A_23_P119418	C19orf2	Chromosome 19 open reading frame 2 (C19orf2), transcript variant 1, mRNA
A_23_P47843	DDX55	DEAD (Asp-Glu-Ala-Asp) box polypeptide 55 (DDX55), mRNA
A_23_P1361	ALDH18A1	Pyrroline-5-carboxylate synthetase (glutamate gamma-semialdehyde synthetase) (PYCS), mRNA
A_23_P108842	DUSP2	Dual specificity phosphatase 2 (DUSP2), mRNA
A_23_P170873	GTPBP6	Pseudoautosomal GTP-binding protein-like (PGPL), mRNA
A_23_P18135	MRPS25	Mitochondrial ribosomal protein S25 (MRPS25), nuclear gene encoding mitochondrial protein, mRNA
A_23_P103159	C22orf18	Chromosome 22 open reading frame 18 (C22orf18), mRNA
A_23_P32125	PMPCA	Peptidase (mitochondrial processing) alpha (PMPCA), mRNA
A_23_P141856	ZNF544	Zinc finger protein 544 (ZNF544), mRNA
A_23_P80398	384D8-2	Hypothetical protein 384D8_6 (384D8-2), mRNA
A_23_P92552	PET112L	PET112-like (yeast) (PET112L), mRNA
A_23_P169108	CPSF1	Cleavage and polyadenylation specific factor 1, 160kDa (CPSF1), mRNA
A_23_P104651	CDCA5	Cell division cycle associated 5 (CDCA5), mRNA
A_23_P60248	TXN	Thioredoxin (TXN), mRNA
A_23_P144384	GALNT7	UDP-N-acetyl-alpha-D-galactosamine
A_23_P207014	RAD51C	RAD51 homolog C (S. cerevisiae) (RAD51C), transcript variant 2, mRNA
A_23_P210747	CGI-09	CGI-09 protein (CGI-09), mRNA
A_23_P212983	ZCCHC4	CDNA
A_23_P66402	MED25	Mediator subunit 25 (MED25), mRNA
A_23_P216355	NFKBIL2	Nuclear factor of kappa light polypeptide gene enhancer in B-cells inhibitor-like 2 (NFKBIL2), mRNA
A_23_P151368	LOC221143	Hypothetical protein LOC221143 (LOC221143), mRNA
A_23_P17326	UCKL1	Uridine kinase-like 1 (URKL1), mRNA
A_23_P71410	FLJ10204	Hypothetical protein FLJ10204 (FLJ10204), mRNA
A_23_P34033	NONO	Non-POU domain containing, octamer-binding (NONO), mRNA
A_23_P35237	GPR37L1	Endothelin type b receptor-like protein 2 (ET(B)R-LP-2), mRNA
A_23_P135517	PXMP2	Peroxisomal membrane protein 2, 22kDa (PXMP2), mRNA
A_23_P124122	PXMP2	Peroxisomal membrane protein 2, 22kDa (PXMP2), mRNA
A_23_P201432	ADSS	Adenylosuccinate synthase (ADSS), mRNA
A_23_P52227	GDF10	Growth differentiation factor 10 (GDF10), mRNA
A_23_P357780	FDX1	Ferredoxin 1 (FDX1), nuclear gene encoding mitochondrial protein, mRNA
A_23_P25229	CSDA	Cold shock domain protein A (CSDA), mRNA
A_23_P170352	MRPL12	Mitochondrial ribosomal protein L12 (MRPL12), nuclear gene encoding mitochondrial protein, mRNA
A_23_P87192	FEN1	Flap structure-specific endonuclease 1 (FEN1), mRNA
A_23_P132388	SCO2	SCO cytochrome oxidase deficient homolog 2 (yeast) (SCO2), nuclear gene encoding mitochondrial protein, mRNA
A_23_P112493	COQ4	Ubiquinone biosynthesis protein COQ4 homolog (Coenzyme Q biosynthesis protein 4 homolog) (CGI-92). [Source
A_23_P213695	NRG2	Neuregulin 2 (NRG2), transcript variant 3, mRNA
A_23_P155524	ACPP	Acid phosphatase, prostate (ACPP), mRNA
A_23_P397274	FGFR1	Fibroblast growth factor receptor 1 (fms-related tyrosine kinase 2, Pfeiffer syndrome) (FGFR1), transcript variant 7, mRNA
A_23_P97431	RBP7	Retinol binding protein 7, cellular (RBP7), mRNA
A_23_P21282	A_23_P21282	Unknown
A_23_P159255	PTPRM	Protein tyrosine phosphatase, receptor type, M (PTPRM), mRNA
A_23_P20832	SPTAN1	Spectrin, alpha, non-erythrocytic 1 (alpha-fodrin) (SPTAN1), mRNA
A_23_P121614	MUC7	Mucin 7, salivary (MUC7), mRNA
A_23_P137470	SIPA1L2	Signal-induced proliferation-associated 1 like 2 (SIPA1L2), mRNA
A_23_P35349	SVIL	Supervillin (SVIL), transcript variant 2, mRNA
A_23_P34710	AL833885	MRNA; cDNA DKFZp761F179 (from clone DKFZp761F179).
A_23_P149798	FLJ23556	CDNA
A_23_P419794	CMT4B2	Charcot-Marie-Tooth neuropathy 4B2 (autosomal recessive, with myelin outfolding) (CMT4B2), mRNA
A_23_P165896	EML4	Echinoderm microtubule associated protein like 4 (EML4), mRNA
A_23_P32377	CDK10	Cyclin-dependent kinase (CDC2-like) 10 (CDK10), transcript variant 1, mRNA
A_23_P143068	FLJ22527	Hypothetical protein FLJ22527 (FLJ22527), mRNA
A_23_P93027	FGF18	Fibroblast growth factor 18 (FGF18), transcript variant 1, mRNA
A_23_P203332	FLJ22794	FLJ22794 protein (FLJ22794), transcript variant 1, mRNA
A_23_P37484	CHSY1	Carbohydrate (chondroitin) synthase 1 (CHSY1), mRNA
A_23_P21017	MST4	Mst3 and SOK1-related kinase (MST4), mRNA
A_23_P31503	GSTK1	Glutathione S-transferase subunit 13 homolog (LOC51064), mRNA
A_23_P136135	CHKA	Choline kinase (CHK), mRNA
A_23_P130089	LOC90410	Intraflagellar transport protein IFT20 (LOC90410), mRNA
A_23_P401098	C18orf17	Hypothetical protein FLJ33761 (FLJ33761), mRNA
A_23_P65678	FBN1	Fibrillin 1 (Marfan syndrome) (FBN1), mRNA
A_23_P96501	TEX11	Testis expressed sequence 11 (TEX11), mRNA
A_23_P35871	FLJ23311	FLJ23311 protein (FLJ23311), mRNA
A_23_P251505	WBSCR20A	Williams Beuren syndrome chromosome region 20A (WBSCR20A), transcript variant 2, mRNA
A_23_P211680	MLC1	Megalencephalic leukoencephalopathy with subcortical cysts 1 (MLC1), transcript variant 1, mRNA
A_23_P13512	DKFZP564M082	DKFZP564M082 protein (DKFZP564M082), mRNA
A_23_P159927	ARHGAP4	Rho GTPase activating protein 4 (ARHGAP4), mRNA
A_23_P219179	RXRA	Retinoid X receptor, alpha (RXRA), mRNA
A_23_P61318	GDDR	Down-regulated in gastric cancer GDDR (GDDR), mRNA
A_23_P55649	FPRL1	Formyl peptide receptor-like 1 (FPRL1), mRNA
A_23_P97109	BM931621	UI-E-EJ1-ajg-c-20-0-UI.r1 UI-E-EJ1 Homo sapiens cDNA clone UI-E-EJ1-ajg-c-20-0-UI 5', mRNA sequence
A_23_P27556	EMR1	Egf-like module containing, mucin-like, hormone receptor-like 1 (EMR1), mRNA
A_23_P65110	RACGAP1	Rac GTPase activating protein 1 (RACGAP1), mRNA
A_23_P91850	MGC34923	Hypothetical protein MGC34923 (MGC34923), mRNA
A_23_P384635	FLJ32844	Hypothetical protein FLJ32844 (FLJ32844), mRNA
A_23_P212812	CPLX1	Complexin 1 (CPLX1), mRNA
A_23_P386911	UGT2B4	UDP glycosyltransferase 2 family, polypeptide B4 (UGT2B4), mRNA
A_23_P208275	THC1976262	Z300_HUMAN Zinc finger protein 300. [Human] {Homo sapiens}, partial (39%)
A_23_P14204	FLJ22054	Hypothetical protein FLJ22054 (FLJ22054), transcript variant 1, mRNA
A_23_P168019	ZNF306	Zinc finger protein 306 (ZNF306), mRNA
A_23_P95424	MPN2	Marapsin 2 (MPN2), mRNA
A_23_P23206	MAD2L2	MAD2 mitotic arrest deficient-like 2 (yeast) (MAD2L2), mRNA
A_23_P9761	LIP8	LYST-interacting protein LIP8 (LIP8), mRNA
A_23_P213166	LOC91431	Prematurely terminated mRNA decay factor-like (LOC91431), mRNA
A_23_P66900	CDK5RAP3	CDK5 regulatory subunit associated protein 3 (CDK5RAP3), transcript variant 3, mRNA
A_23_P123150	SET8	PR/SET domain containing protein 8 (SET8), mRNA
A_23_P22660	CYSLTR1	Cysteinyl leukotriene receptor 1 (CYSLTR1), mRNA
A_23_P19532	DEF6	Differentially expressed in FDCP 6 homolog (mouse) (DEF6), mRNA
A_23_P54617	KIF22	Kinesin family member 22 (KIF22), mRNA
A_23_P132675	UQCRC1	Ubiquinol-cytochrome c reductase core protein I (UQCRC1), mRNA
A_23_P21912	LOC58489	Hypothetical protein from EUROIMAGE 588495, mRNA (cDNA clone IMAGE
A_23_P206268	HSPC176	Unknown (LOC51693), mRNA
A_23_P154665	FKBP1A	FK506 binding protein 1A, 12kDa (FKBP1A), transcript variant 12B, mRNA
A_23_P143184	MYBL2	V-myb myeloblastosis viral oncogene homolog (avian)-like 2 (MYBL2), mRNA
A_23_P212284	DKFZP434C245	DKFZP434C245 protein (DKFZP434C245), mRNA
A_23_P73982	FLJ10407	Hypothetical protein FLJ10407 (FLJ10407), mRNA
A_23_P107994	FLJ20512	Hypothetical protein FLJ20512 (FLJ20512), mRNA
A_23_P137865	MTX1	Metaxin 1 (MTX1), transcript variant 1, mRNA
A_23_P257638	CIB1	Calcium and integrin binding 1 (calmyrin) (CIB1), mRNA
A_23_P21673	KIAA1797	KIAA1797 (KIAA1797), mRNA
A_23_P136335	TTC7A	Tetratricopeptide repeat domain 7A, mRNA (cDNA clone IMAGE
A_23_P25293	CNAP1	Chromosome condensation-related SMC-associated protein 1 (CNAP1), mRNA
A_23_P155316	NCBP2	Nuclear cap binding protein subunit 2, 20kDa (NCBP2), mRNA
A_23_P124132	FLJ22222	Hypothetical protein FLJ22222 (FLJ22222), mRNA
A_23_P257795	NDUFA2	NADH dehydrogenase (ubiquinone) 1 alpha subcomplex, 2, 8kDa (NDUFA2), mRNA
A_23_P93329	MSH5	MutS homolog 5 (E. coli) (MSH5), transcript variant 3, mRNA
A_23_P94678	GALT	Galactose-1-phosphate uridylyltransferase (GALT), transcript variant 1, mRNA
A_23_P120638	SDBCAG84	Serologically defined breast cancer antigen 84 (SDBCAG84), transcript variant 1, mRNA
A_23_P61438	LOC148418	CDNA FLJ32375 fis, clone SALGL1000065, weakly similar to POLYHOMEOTIC-PROXIMAL CHROMATIN PROTEIN.
A_23_P167497	EFNA5	Ephrin-A5 (EFNA5), mRNA
A_23_P30435	TNIP1	TNFAIP3 interacting protein 1 (TNIP1), mRNA
A_23_P117225	ERCC5	Excision repair cross-complementing rodent repair deficiency, complementation group 5 (xeroderma pigmentosum, complementation group G (Cockayne syndrome)) (ERCC5), mRNA
A_23_P28350	AK021672	CDNA FLJ11610 fis, clone HEMBA1003985.
A_23_P29248	TST	Thiosulfate sulfurtransferase (rhodanese) (TST), nuclear gene encoding mitochondrial protein, mRNA
A_23_P95718	TAF4B	MRNA, partial.
A_23_P58298	LOC92345	Hypothetical protein BC008207 (LOC92345), mRNA
A_23_P116852	ISCU	Human NifU-like protein (hNifU) mRNA, partial cds.
A_23_P99437	ING1	Inhibitor of growth family, member 1 (ING1), transcript variant 1, mRNA
A_23_P141021	FLJ20481	Hypothetical protein FLJ20481 (FLJ20481), mRNA
A_23_P150403	VPS11	Vacuolar protein sorting 11 (yeast) (VPS11), mRNA
A_23_P150807	PPFIBP2	PTPRF interacting protein, binding protein 2 (liprin beta 2), mRNA (cDNA clone MGC
A_23_P206477	TRAF7	Ring finger and WD repeat domain 1 (RFWD1), transcript variant 1, mRNA
A_23_P73420	T1	Tularik gene 1 (T1), mRNA
A_23_P40952	RAF1	V-raf-1 murine leukemia viral oncogene homolog 1 (RAF1), mRNA
A_23_P81811	TJP4	Tight junction protein 4 (peripheral) (TJP4), mRNA
A_23_P167553	DHFR	Dihydrofolate reductase (DHFR), mRNA
A_23_P257355	OTC	Ornithine carbamoyltransferase (OTC), mRNA
A_23_P51355	MGC33867	Hypothetical protein MGC33867, mRNA (cDNA clone IMAGE
A_23_P32135	C9orf9	Chromosome 9 open reading frame 9 (C9orf9), mRNA
A_23_P143657	PISD	Phosphatidylserine decarboxylase (PISD), mRNA
A_23_P256676	USP25	Ubiquitin specific protease 25 (USP25), mRNA
A_23_P117172	PARP4	ADP-ribosyltransferase (NAD+; poly (ADP-ribose) polymerase)-like 1 (ADPRTL1), mRNA
A_23_P65448	C14orf94	Chromosome 14 open reading frame 94 (C14orf94), mRNA
A_23_P41066	RASSF1	Ras association (RalGDS/AF-6) domain family 1 (RASSF1), transcript variant E, mRNA
A_23_P69809	MGC11324	Hypothetical protein MGC11324 (MGC11324), mRNA
A_23_P122552	C6orf10	Chromosome 6 open reading frame 10 (C6orf10), mRNA
A_23_P341938	NOG	Noggin (NOG), mRNA
A_23_P50443	A_23_P50443	Unknown
A_23_P419621	BLCAP	Bladder cancer associated protein (BLCAP), mRNA
A_23_P41286	CTBP1	C-terminal binding protein 1 (CTBP1), mRNA
A_23_P32707	ESPL1	Extra spindle poles like 1 (S. cerevisiae) (ESPL1), mRNA
A_23_P130894	LOC56926	Hypothetical protein from EUROIMAGE 2021883 (LOC56926), mRNA
A_23_P200056	FLJ13052	NAD kinase (FLJ13052), mRNA
A_23_P29754	BDH	3-hydroxybutyrate dehydrogenase (heart, mitochondrial) (BDH), nuclear gene encoding mitochondrial protein, transcript variant 2, mRNA
A_23_P101111	CTDP1	CTD (carboxy-terminal domain, RNA polymerase II, polypeptide A) phosphatase, subunit 1 (CTDP1), transcript variant FCP1a, mRNA
A_23_P55802	AP1M1	Adaptor-related protein complex 1, mu 1 subunit (AP1M1), mRNA
A_23_P77682	PHKG2	Phosphorylase kinase, gamma 2 (testis) (PHKG2), mRNA
A_23_P157600	DDHD2	CDNA FLJ13156 fis, clone NT2RP3003490, weakly similar to Homo sapiens mRNA for putative phospholipase.
A_23_P257091	NUP214	Nucleoporin 214kDa (NUP214), mRNA
A_23_P151770	POMT2	Protein-O-mannosyltransferase 2 (POMT2), mRNA
A_23_P13057	PRDM11	PR domain containing 11 (PRDM11), mRNA
A_23_P431981	HMG2L1	High-mobility group protein 2-like 1 (HMG2L1), mRNA
A_23_P134637	FOXK1	KIAA0415 gene product, mRNA (cDNA clone IMAGE
A_23_P76184	ENST00000310248	Olfactory receptor 10AD1. [Source
A_23_P20205	THC1889330	CP37_HUMAN Cytochrome P450 3A7(CYPIIIA7) (P450-HFLA). [Human] {Homo sapiens}, complete
A_23_P157513	MOS	V-mos Moloney murine sarcoma viral oncogene homolog (MOS), mRNA
A_23_P113441	FLJ10539	MRNA; cDNA DKFZp686H07226 (from clone DKFZp686H07226).
A_23_P359144	HIATL2	Hippocampus abundant gene transcript-like 2 (HIATL2), mRNA
A_23_P120835	TFIP11	Tuftelin interacting protein 11 (TFIP11), mRNA
A_23_P258976	GOLGA1	Golgi autoantigen, golgin subfamily a, 1 (GOLGA1), mRNA
A_23_P88252	RBM23	RNA-binding region (RNP1, RRM) containing 4 (RNPC4), mRNA
A_23_P58801	LOC285705	CDNA FLJ30060 fis, clone ADRGL2000097.
A_23_P37044	GRTP1	Growth hormone regulated TBC protein 1 (GRTP1), mRNA
A_23_P13018	FIBP	Fibroblast growth factor (acidic) intracellular binding protein (FIBP), transcript variant 2, mRNA
A_23_P31945	C9orf26	Chromosome 9 open reading frame 26 (NF-HEV) (C9orf26), mRNA
A_23_P206498	MGC13114	Hypothetical protein MGC13114 (MGC13114), mRNA
A_23_P53039	LDHC	Lactate dehydrogenase C (LDHC), transcript variant 1, mRNA
A_23_P352358	MGC33867	Hypothetical protein MGC33867 (MGC33867), mRNA
A_23_P127627	DGKZ	Diacylglycerol kinase, zeta 104kDa (DGKZ), transcript variant 2, mRNA
A_23_P259224	NME6	Non-metastatic cells 6, protein expressed in (nucleoside-diphosphate kinase) (NME6), mRNA
A_23_P38310	TREM4	Triggering receptor expressed on myeloid cells 4 (TREM4), mRNA
A_23_P250118	HSPBAP1	HSPB (heat shock 27kDa) associated protein 1 (HSPBAP1), mRNA
A_23_P28084	STX10	Syntaxin 10, mRNA (cDNA clone MGC
A_23_P73023	TBC1D1	TBC1 (tre-2/USP6, BUB2, cdc16) domain family, member 1 (TBC1D1), mRNA
A_23_P164081	MYH10	Myosin, heavy polypeptide 10, non-muscle (MYH10), mRNA
A_23_P336678	GPHB5	Glycoprotein beta 5 (GPB5), mRNA
A_23_P31224	PILRA	Paired immunoglobin-like type 2 receptor alpha (PILRA), transcript variant 3, mRNA
A_23_P14942	MBTPS1	Membrane-bound transcription factor protease, site 1 (MBTPS1), transcript variant 1, mRNA
A_23_P62128	MTM1	Myotubular myopathy 1 (MTM1), mRNA
A_23_P51060	MR-1	Myofibrillogenesis regulator 1 (MR-1), mRNA
A_23_P99879	SLC12A1	Solute carrier family 12 (sodium/potassium/chloride transporters), member 1 (SLC12A1), mRNA
A_23_P146379	RANBP6	RAN binding protein 6 (RANBP6), mRNA
A_23_P12072	KCNC4	Potassium voltage-gated channel, Shaw-related subfamily, member 4 (KCNC4), transcript variant 2, mRNA
A_23_P203630	THC1968329	FOL3_HUMAN Folate receptor gamma precursor (FR-gamma) (Folate receptor 3). [Human] {Homo sapiens}, complete
A_23_P382137	MGC40047	Hypothetical protein MGC40047 (MGC40047), mRNA
A_23_P317569	C20orf95	DJ1100H13.4 (Putative RhoGAP domain containing protein) (Fragment). [Source
A_23_P93082	C6orf68	Chromosome 6 open reading frame 68 (C6orf68), mRNA
A_23_P161386	SLIT1	Slit homolog 1 (Drosophila) (SLIT1), mRNA
A_23_P396135	NKX2-5	NK2 transcription factor related, locus 5 (Drosophila) (NKX2-5), mRNA
A_23_P51711	ELA2B	Pancreatic elastase IIB (ELA2B), mRNA
A_23_P48202	LOC83468	Gycosyltransferase (LOC83468), mRNA
A_23_P158945	ALDH4A1	Aldehyde dehydrogenase 4 family, member A1 (ALDH4A1), nuclear gene encoding mitochondrial protein, transcript variant P5CDhL, mRNA
A_23_P170497	NTAN1	N-terminal asparagine amidase (NTAN1), mRNA
A_23_P356694	DEFB123	Defensin, beta 123 (DEFB123), mRNA
A_23_P429627	LOC339456	Hypothetical protein LOC339456 (LOC339456), mRNA
A_23_P200752	XCL1	Chemokine (C motif) ligand 1 (XCL1), mRNA
A_23_P72340	AVPR1B	Arginine vasopressin receptor 1B (AVPR1B), mRNA
A_23_P357270	SLC17A4	Solute carrier family 17 (sodium phosphate), member 4 (SLC17A4), mRNA
A_23_P23490	BC031662	CDNA clone IMAGE
A_23_P83351	DFNB31	CASK-interacting protein CIP98 (CIP98), mRNA
A_23_P139786	OASL	2'-5'-oligoadenylate synthetase-like (OASL), transcript variant 1, mRNA
A_23_P85874	A_23_P85874	Unknown
A_23_P78302	NFE2L1	Nuclear factor (erythroid-derived 2)-like 1 (NFE2L1), mRNA
A_23_P426565	FLJ39421	Hypothetical protein FLJ39421 (FLJ39421), mRNA
A_23_P168714	ENST00000297831	Olfactory receptor 6V1. [Source
A_23_P204541	BX648591	MRNA; cDNA DKFZp686G14198 (from clone DKFZp686G14198).
A_23_P153776	USF2	Upstream transcription factor 2, c-fos interacting (USF2), transcript variant 1, mRNA
A_23_P392314	DLGAP2	Discs, large (Drosophila) homolog-associated protein 2 (DLGAP2), mRNA
A_23_P254831	MAGEB2	Melanoma antigen, family B, 2 (MAGEB2), mRNA
A_23_P35787	RPS6KA4	Ribosomal protein S6 kinase, 90kDa, polypeptide 4 (RPS6KA4), mRNA
A_23_P104833	KIAA0999	KIAA0999 protein (KIAA0999), mRNA
A_23_P419156	OPN1SW	Opsin 1 (cone pigments), short-wave-sensitive (color blindness, tritan) (OPN1SW), mRNA
A_23_P2965	AP1G2	Adaptor-related protein complex 1, gamma 2 subunit (AP1G2), transcript variant 1, mRNA
A_23_P48826	RNF36	Ring finger protein 36 (RNF36), transcript variant b, mRNA
A_23_P143924	FLJ20574	Hypothetical protein FLJ20574 (FLJ20574), mRNA
A_23_P6544	TUBGCP6	Tubulin, gamma complex associated protein 6 (TUBGCP6), mRNA
A_23_P376060	ZNFN1A3	Zinc finger protein, subfamily 1A, 3 (Aiolos) (ZNFN1A3), transcript variant 1, mRNA
A_23_P356021	FLJ34064	Hypothetical protein FLJ34064 (FLJ34064), mRNA
A_23_P211829	MGC11349	CDNA FLJ34782 fis, clone NT2NE2003887, moderately similar to ZINC FINGER X-LINKED PROTEIN ZXDA.
A_23_P20268	LOC392255	Similar to growth differentiation factor 16, mRNA (cDNA clone IMAGE
A_23_P35369	A_23_P35369	Unknown
A_23_P101783	IL12RB1	Interleukin 12 receptor, beta 1 (IL12RB1), transcript variant 1, mRNA
A_23_P105738	CSAD	Cysteine sulfinic acid decarboxylase (CSAD), mRNA
A_23_P252521	A_23_P252521	Unknown
A_23_P163408	ZNF291	Zinc finger protein 291 (ZNF291), mRNA
A_23_P38346	LGP2	Likely ortholog of mouse D11lgp2 (LGP2), mRNA
A_23_P26024	NMES1	Normal mucosa of esophagus specific 1 (NMES1), transcript variant 2, mRNA
A_23_P95899	MGC15730	Hypothetical protein MGC15730 (MGC15730), mRNA
A_23_P80788	A_23_P80788	Unknown
A_23_P158596	AGTRAP	Angiotensin II receptor-associated protein (AGTRAP), mRNA
A_23_P35106	ENST00000236495	DJ1024N4.1 (Novel sodium
A_23_P319640	LOC151534	Hypothetical protein BC009264 (LOC151534), mRNA
A_23_P155997	BX338973	BX338973 Homo sapiens PLACENTA COT 25-NORMALIZED Homo sapiens cDNA clone CS0DI066YK23 5-PRIME, mRNA sequence
A_23_P306304	OTOP1	Otopetrin 1 (OTOP1), mRNA
A_23_P54075	ENST00000320704	Olfactory receptor 6S1. [Source
A_23_P4025	TCAM1	TCAM-1 pseudogene mRNA for testicular cell adhesion molecule 1.
A_23_P31829	EBF2	Early B-cell factor 2 (EBF2), mRNA
A_23_P219013	ABCC10	ATP-binding cassette, sub-family C (CFTR/MRP), member 10 (ABCC10), mRNA
A_23_P47125	OR5P2	Olfactory receptor, family 5, subfamily P, member 2 (OR5P2), mRNA
A_23_P91885	LOC116441	Hypothetical protein BC014339 (LOC116441), mRNA
A_23_P94296	ADAM7	A disintegrin and metalloproteinase domain 7 (ADAM7), mRNA
A_23_P204355	ZNF384	Zinc finger protein 384 (ZNF384), mRNA
A_23_P102462	FLJ37440	Hypothetical protein FLJ37440 (FLJ37440), mRNA
A_23_P163541	AK025430	CDNA
A_23_P417371	ZFP29	Zinc finger protein 29 (ZFP29), mRNA
A_23_P30194	PCDHB16	Protocadherin beta 16 (PCDHB16), mRNA
[truncated: 1,919 more rows]
