# Supplementary material for: A systems-biology analysis of isogenic megakaryocytic and granulocytic cultures identifies new molecular components of megakaryocytic apoptosis
Source: BMC Genomics. 2007 Oct 22;8:384. doi: 10.1186/1471-2164-8-384 (PMC2204013; doi:10.1186/1471-2164-8-384)
Supplement: Additional file 2 — Reproducibility of expression profiles in biological replicate Mk cultures. Data shown for all genes that were at least 2-fold up- or down-regulated versus day 0 in at least two samples across all 25 total sampling points. Color denotes degree of differential expression (saturated red = 4-fold up-regulation, saturated green = 4-fold down-regulation). [file 1471-2164-8-384-S2.xls]

## Sheet: reproducibility
			MKI Day 00	MKI Day 01	MKI Day 02	MKI Day 03	MKI Day 04	MKI Day 05	MKI Day 07	MKI Day 09	MKI Day 12	.	MKII Day 00	MKII Day 01	MKII Day 02	MKII Day 03	MKII Day 04	MKII Day 05	MKII Day 07	MKII Day 09	MKII Day 12	.	MKIII Day 00	MKIII Day 03	MKIII Day 04	MKIII Day 05	MKIII Day 07	MKIII Day 09	MKIII Day 12		Median	Max/Min	GeneName	Description
			-0.431966	0.458014	0.495367	0.644418	0.807226	3.70944	3.56638	2.84545	3.32659	NaN	0.104937	NaN	1.78483	2.8265	2.13513	3.95827	5.31259	4.76828	4.21691	NaN	0.32703	3.83359	4.44059	5.16116	5.46842	5.28206	6.01189		10.9017	64.5299	C22orf20	Chromosome 22 open reading frame 20 (C22orf20), mRNA
			-0.659442	0.085691	-0.381078	0.436317	1.4965	3.65799	4.0891	5.85475	6.18881	NaN	-0.946346	-0.007336	0.360202	1.35457	2.753	5.06744	6.51088	6.94631	5.13211	NaN	1.60579	3.12768	3.94231	6.2025	6.9822	7.22952	7.88244		12.6231	235.967	LTBP1	Latent transforming growth factor beta binding protein 1 (LTBP1), transcript variant 2, mRNA
			-0.191612	0.581846	-0.331404	-0.111599	-0.311215	0.558756	1.14285	NaN	NaN	NaN	0.191612	-0.136707	-0.895031	0.380228	0.239547	3.13078	5.11922	5.65883	4.6011	NaN	NaN	1.1502	3.85972	NaN	5.95855	NaN	NaN		1.473	62.1875	GNAZ	Guanine nucleotide binding protein (G protein), alpha z polypeptide (GNAZ), mRNA
			0.282728	0.276895	0.209405	0.446375	-0.133602	3.97864	4.22324	5.42883	5.44261	NaN	-0.815605	-0.002355	-0.638167	0.172534	0.258838	3.26738	5.25262	5.30628	4.70756	NaN	0.532877	0.952526	4.15408	3.97945	4.97118	5.32696	NaN		4.31678	43.49	ABCC3	ATP-binding cassette, sub-family C (CFTR/MRP), member 3 (ABCC3), transcript variant MRP3, mRNA
			-0.783228	-0.389034	-0.452685	0.02848	0.054785	3.43182	4.89319	6.21246	6.62889	NaN	-0.390485	0.023845	-0.389116	-0.129348	0.663962	3.45642	5.33633	6.16146	5.96258	NaN	1.17371	1.41385	3.537	5.36717	6.50994	6.80558	7.37071		10.7915	165.502	ENST00000238875	CDNA
			-0.605859	0.465155	0.923892	1.09744	1.57943	3.45245	4.15093	4.43867	4.40152	NaN	-0.13633	0.53721	0.656127	1.07131	1.2837	2.98586	4.03793	4.65297	4.36504	NaN	0.742189	2.19569	2.94875	4.27029	4.45412	4.4579	4.09854		7.72082	25.1583	HIS1	HMBA-inducible (HIS1), mRNA
			-0.201904	0.226793	0.913682	1.13891	1.56197	4.239	4.58814	4.53911	4.95314	NaN	-0.201743	0.489269	1.06319	1.49811	1.98969	4.45479	5.34505	5.69483	4.82712	NaN	0.403647	1.51713	2.69153	5.02905	5.41404	5.81644	6.55438		6.45999	93.9862	ARHGAP6	Rho GTPase activating protein 6 (ARHGAP6), transcript variant 2, mRNA
			0.250431	0.409213	0.865785	0.940784	1.25492	3.56134	3.94348	4.12037	4.44655	NaN	-0.480332	-0.572522	0.425609	0.826322	1.4974	3.87751	4.88004	5.22672	4.63019	NaN	0.229901	1.04151	2.32085	4.72002	5.00213	5.58053	6.03116		4.99627	65.3972	ARHGAP6	Rho-GTPase-activating protein 6 (Rho-type GTPase-activating protein RhoGAPX-1). [Source
			-1.84929	-0.542988	-0.071962	0.765428	1.29694	4.34383	4.44866	4.86862	5.34082	NaN	-0.108986	-0.505407	-0.225973	0.477627	1.3734	4.38721	5.1007	5.36211	5.20255	NaN	1.03363	2.20457	3.29597	5.67631	5.71277	NaN	NaN		4.60938	52.4462	PROS1	Protein S (alpha) (PROS1), mRNA
			0.944686	3.65139	4.54915	4.94948	5.07545	7.71306	7.45101	6.45604	6.82605	NaN	-0.770592	4.5928	5.02311	5.05533	5.23566	6.30504	6.29802	6.40527	6.9188	NaN	-0.174093	5.11159	4.87226	5.861	5.77162	5.798	4.7802		34.5733	209.827	CTTNBP2	Cortactin binding protein 2 (CORTBP2), mRNA
			-0.573326	3.29448	2.63293	2.9263	3.89483	4.93815	4.13631	2.68918	3.40379	NaN	-1.39817	3.96465	4.20203	4.40139	3.36706	3.64761	4.40917	4.01738	3.11647	NaN	1.9715	5.84512	6.49053	5.80016	5.60504	5.89774	6.29764		15.6127	89.9177	MKI67	Antigen identified by monoclonal antibody Ki-67 (MKI67), mRNA
			0.017449	4.31512	4.62993	4.75289	4.47554	4.74547	3.64663	4.13771	4.2657	NaN	-0.663624	4.34236	4.83486	4.87413	5.06119	5.32609	5.31197	4.61213	4.24488	NaN	0.646175	5.64337	4.9647	5.11035	4.76598	4.84966	4.16824		24.7598	49.9833	CDCA2	Cell division cycle associated 2 (CDCA2), mRNA
			-0.174148	4.16893	4.02129	4.49054	4.72201	4.27287	3.76086	3.80885	3.87305	NaN	-0.213687	4.39426	4.68497	3.29504	3.18839	4.01443	2.58592	3.39549	3.85194	NaN	0.387835	3.30566	2.30127	4.08047	3.45144	2.52816	1.03115		13.556	26.3916	TOP2A	Topoisomerase (DNA) II alpha 170kDa (TOP2A), mRNA
			0.060808	3.82553	3.80061	3.9813	4.1211	3.87726	3.27035	3.6393	3.80279	NaN	-0.269479	4.14493	3.76679	2.92423	3.80954	4.30018	3.61283	4.17172	4.43546	NaN	0.208671	3.14785	2.62514	4.70713	4.11147	3.18642	1.82258		13.9347	26.1209	RRM2	Ribonucleotide reductase M2 polypeptide (RRM2), mRNA
			-0.344968	2.60895	2.79626	3.01724	3.57917	4.71966	5.17253	4.85916	4.94398	NaN	-0.23087	2.11924	2.22096	2.29061	3.03286	4.05419	4.29788	4.22981	4.69943	NaN	0.575839	2.68283	2.30907	4.49709	4.63176	4.76856	3.68438		11.9519	36.0651	FCGR2C	Fc fragment of IgG, low affinity IIc, receptor for (CD32) (FCGR2C), mRNA
			0.165829	2.50187	2.51014	2.66858	3.13983	3.57217	2.89616	3.59153	3.65168	NaN	-0.609985	2.67676	3.29932	3.13337	3.32901	4.33556	4.8346	4.68461	3.2445	NaN	0.444156	4.23782	3.85245	4.78641	5.09462	5.01753	4.63265		10.0492	34.1692	ZNF587	Zinc finger protein 587 (ZNF587), mRNA
			-0.14977	3.00599	3.67058	3.70153	3.69024	4.75418	3.71704	3.88676	3.93749	NaN	0.133065	3.66401	3.74436	3.81666	4.24168	4.9089	4.26637	4.06869	NaN	NaN	-0.05818	4.5346	2.71474	4.69359	4.14555	NaN	3.66037		13.4019	30.0418	APOBEC3B	Apolipoprotein B mRNA editing enzyme, catalytic polypeptide-like 3B (APOBEC3B), mRNA
			-0.168269	2.91689	3.06555	3.32145	3.33455	3.18524	2.65763	3.01976	3.14676	NaN	-0.357231	3.20482	3.71875	3.31669	3.52005	4.02356	3.80459	3.90002	2.8619	NaN	0.5255	3.65941	2.62472	4.08609	4.02274	3.81707	2.83324		9.22034	16.9838	TTK	TTK protein kinase (TTK), mRNA
			0.217139	3.41013	3.7146	3.71297	4.0801	3.79132	2.94551	2.70945	2.8411	NaN	-0.449735	3.50551	3.6168	3.00966	3.6535	3.64144	3.2065	3.1926	3.05648	NaN	0.232595	3.90848	2.92909	3.43802	2.84706	2.80147	NaN		9.18674	16.9135	C10orf3	Chromosome 10 open reading frame 3 (C10orf3), mRNA
			0.157134	3.01177	3.23639	3.64733	3.56011	3.52246	3.11826	2.93491	2.98296	NaN	-0.024688	2.99907	3.43574	3.39346	3.56677	3.90235	3.10841	3.44984	2.85494	NaN	-0.132446	3.93547	3.49856	3.3946	3.06589	3.17054	2.59961		9.00386	15.3001	ASPM	Asp (abnormal spindle)-like, microcephaly associated (Drosophila) (ASPM), mRNA
			-0.293955	3.08374	3.22228	3.48796	3.3072	2.94945	2.41825	2.78057	2.99817	NaN	-0.103522	3.00261	3.279	3.73508	3.47853	3.6348	3.3841	3.04864	2.83134	NaN	0.2505	4.55551	4.35775	NaN	3.29033	2.97873	NaN		8.47812	23.515	HCAP-G	Chromosome condensation protein G (HCAP-G), mRNA
			-0.339767	3.24561	3.50648	3.49116	3.73836	3.25065	2.52756	2.90895	3.01882	NaN	-0.210171	3.3137	3.93176	3.97968	3.78413	3.77165	3.45556	3.20052	3.27836	NaN	0.549938	4.22591	3.50466	3.77355	3.54786	3.31209	2.05216		9.94314	18.7122	BIRC5	Baculoviral IAP repeat-containing 5 (survivin) (BIRC5), mRNA
			-0.192827	2.97565	3.18502	3.52479	3.67492	3.33319	2.60365	2.70567	3.01996	NaN	-0.178969	3.40843	3.8364	3.66813	3.60321	3.63045	3.43321	3.04704	2.92116	NaN	0.371796	3.91553	3.37745	3.63998	3.35537	3.25759	2.09211		10.0784	15.0901	CDCA1	Cell division cycle associated 1 (CDCA1), transcript variant 1, mRNA
			-0.137403	3.20324	3.39614	3.36573	3.32526	3.34235	2.89022	2.75753	3.14856	NaN	-0.033919	2.76985	3.76329	4.1966	3.83818	4.0899	4.40162	3.52999	3.17506	NaN	0.171322	4.33702	4.71085	3.82696	3.7082	3.53686	3.23662		10.3083	26.1883	SPAG5	Sperm associated antigen 5 (SPAG5), mRNA
			0.110542	-3.26655	-4.49229	-5.22479	-4.11825	-5.38565	-2.72638	-5.69244	-5.53952	NaN	0.286524	-3.45126	-4.76749	-5.26561	-4.62564	-5.45753	-5.75485	-5.11591	-5.10172	NaN	-0.397066	-4.59663	-4.95483	-6.58422	-5.89097	-6.65479	-6.09879		-34.3377	-100.761	DNTT	Deoxynucleotidyltransferase, terminal (DNTT), mRNA
			-0.245872	-5.33247	-5.37324	-5.29444	-4.67763	-3.29873	-3.747	-4.45831	-4.35081	NaN	-0.651694	-6.54521	-6.36943	-5.94218	-5.49463	-3.38457	-3.84838	-4.02426	-3.94176	NaN	0.897566	-5.7833	-3.82196	-5.70733	-5.51063	-5.50458	-3.37901		-21.9828	-93.3908	JUN	V-jun sarcoma virus 17 oncogene homolog (avian) (JUN), mRNA
			0.169637	-5.4253	-6.03939	-5.55149	-5.33922	-2.4864	-2.25804	-2.26512	-2.14337	NaN	-0.522893	-5.61316	-5.33112	-5.11372	-4.68979	-2.0196	-3.40799	-3.8304	-2.63719	NaN	0.438075	-4.81804	-5.55838	-4.65414	-4.82666	-3.99789	-3.27477		-15.9766	-65.7715	DUSP1	Dual specificity phosphatase 1 (DUSP1), mRNA
			-0.740408	-4.01457	-4.51068	-4.239	-3.7006	-3.74394	-3.14858	-2.98669	-2.94939	NaN	-0.058285	-4.97535	-5.32912	-4.59066	-4.06809	-3.97819	-4.09433	-4.32789	-3.29505	NaN	0.798693	-4.20919	-3.33895	-5.00132	-4.92917	-4.7512	-4.27455		-16.7732	-40.1998	KLF2	Kruppel-like factor 2 (lung) (KLF2), mRNA
			-0.802095	-3.91729	-4.37499	-3.86458	-3.92311	-2.81454	-2.86968	-2.75476	-2.57591	NaN	-0.301506	-3.80784	-4.04255	-3.93367	-3.38419	-2.67773	-3.73471	-3.6034	-2.8911	NaN	1.1036	-3.62492	-3.95015	-4.27273	-4.39316	-3.9704	-3.41538		-12.337	-21.0123	RGS2	Regulator of G-protein signalling 2, 24kDa (RGS2), mRNA
			0.320132	-3.94798	-4.71345	-4.43374	-3.83547	-2.7582	-2.21624	-2.29858	-1.96445	NaN	-0.231465	-4.3268	-4.25706	-4.04563	-4.00529	-2.71708	-3.65689	-3.43345	-1.73295	NaN	-0.177335	-3.76421	-4.35366	-4.53302	-3.96931	NaN	-3.1478		-13.0914	-26.2355	COPEB	Core promoter element binding protein (COPEB), mRNA
			0.6233	-6.27133	-6.29872	-5.47978	-4.48911	-2.55062	-1.39659	-0.915495	-0.685769	NaN	-1.03574	-6.25684	NaN	-6.1975	-4.36594	-1.25503	-2.35051	-3.13321	-1.15468	NaN	0.412442	-6.22842	-5.12483	-6.51031	-6.05813	-3.71755	-1.22374		-10.7434	-91.1589	FOS	V-fos FBJ murine osteosarcoma viral oncogene homolog (FOS), mRNA
			-0.465686	-5.3618	-5.72772	-5.60737	-5.37424	-4.1613	-2.5648	-2.23372	-2.31286	NaN	0.532036	-5.69974	-6.05436	-5.15407	-4.7884	-3.22654	-2.40046	-2.23546	-1.80115	NaN	-0.132699	-5.30913	-4.00916	-3.86031	-3.05849	-1.58797	-1.39322		-9.36019	-66.4577	HIST2H2AA	Histone 2, H2aa (HIST2H2AA), mRNA
			-0.27137	-5.39243	-6.04758	-5.0728	-3.36225	-1.04684	-0.945694	-0.819421	-0.704819	NaN	-0.655492	-5.02251	-5.54469	-5.92359	-4.99011	-2.29218	-2.99902	-2.46246	-1.48053	NaN	0.926862	-5.02566	-4.76121	-2.94438	-2.40219	-1.90003	-1.84325		-5.51157	-66.146	CD69	CD69 antigen (p60, early T-cell activation antigen) (CD69), mRNA
			-0.369464	-2.87391	-3.80656	-3.25123	-3.4448	-2.13388	-2.23238	-2.88422	-2.71977	NaN	0.051215	-3.17998	-3.92634	-3.67602	-3.32499	-1.10825	-2.55858	-2.01582	-3.05431	NaN	0.318248	-3.93079	-3.77039	-2.31667	-2.41386	-2.70397	-2.79667		-6.94836	-15.2506	ATF3	Activating transcription factor 3 (ATF3), mRNA
			0.063689	-3.66469	-3.51696	-3.43676	-3.2445	-2.40097	-2.74778	-2.08602	-1.75832	NaN	-0.330058	-3.84436	-3.59131	-3.30195	-3.14243	-1.43672	-1.66037	-1.90168	-2.10642	NaN	0.266369	-2.85745	-3.44846	-2.43834	-2.11194	-2.60479	-2.50039		-5.6584	-14.3638	EREG	Epiregulin (EREG), mRNA
			-0.281904	-3.9845	-3.56396	-3.70973	-3.807	-2.66122	-2.22957	-1.92412	-1.86604	NaN	0.281904	-4.34879	-3.83038	-3.30307	-3.48088	-2.39119	-1.40893	-1.64114	NaN	NaN	NaN	-3.58987	-2.96878	-2.47389	-1.95506	-0.845392	-0.236608		-5.55539	-20.3758	HIST1H2AD	Histone 1, H2ad (HIST1H2AD), mRNA
			-0.350226	-4.2427	-4.53336	NaN	-4.48984	-2.31958	-2.40811	-2.1156	-2.22759	NaN	0.180045	-4.4032	NaN	-4.28472	-4.05556	-2.72732	NaN	-2.08991	NaN	NaN	-0.004932	-4.46262	-3.52528	-2.90284	-2.4421	-1.17331	0.283415		-5.43431	-23.1567	HIST1H2AE	Histone 1, H2ae (HIST1H2AE), mRNA
			0.633961	-2.51734	-2.68001	-2.57273	-2.33868	-1.75414	-1.82968	-1.11469	-0.983522	NaN	-0.495863	-2.71288	-2.57883	-2.63516	-2.57877	-1.80897	-2.44212	-2.42475	-1.70077	NaN	-0.138097	-2.36766	-2.60416	-2.64527	-2.78374	-2.53953	-1.91709		-5.36937	-6.88635	FOSB	FBJ murine osteosarcoma viral oncogene homolog B (FOSB), mRNA
			0.188692	-2.29283	-2.72025	-1.98182	-3.07619	-2.09353	-2.06768	-1.22965	-1.47563	NaN	-0.25366	-2.69314	-2.79893	-2.02549	-2.2122	-1.84511	-2.36021	-1.9203	-2.07627	NaN	0.064968	-2.88479	-2.79177	-1.26319	-1.6304	-1.84234	-2.73388		-4.19211	-8.43386	A_23_P46523	Unknown
			-0.837417	-2.37896	-2.5394	-3.23157	-2.58958	-1.1303	-0.77721	-1.55846	-1.42277	NaN	0.126858	-1.67469	-2.24462	-2.72248	-1.92533	-1.84418	-2.83691	-1.49965	-1.47848	NaN	0.710559	-2.61036	-2.31283	-1.30357	-1.24823	-1.01163	-2.19861		-3.19251	-9.39292	SPRY1	Sprouty homolog 1, antagonist of FGF signaling (Drosophila) (SPRY1), transcript variant 2, mRNA
			0.09311	-1.54513	-2.10764	-1.81134	-2.10888	-1.19808	-1.38729	-0.999813	-0.950523	NaN	-0.098552	-1.84221	-2.3478	-2.68954	-3.10176	-1.83486	-2.04031	-0.966913	-1.01908	NaN	0.005442	-1.85419	-2.67929	-0.678958	-0.879623	-1.16086	-1.39752		-2.63447	-8.58468	SBDS	Shwachman-Bodian-Diamond syndrome (SBDS), mRNA
			-0.803177	-2.16779	-2.31878	NaN	-2.26312	-2.81916	-2.13404	-2.47554	-2.28238	NaN	0.36706	-2.18994	NaN	-4.87221	-2.64085	-2.92275	NaN	-1.88446	-2.50629	NaN	0.436117	-2.95427	-2.70748	-2.2379	-1.91981	-1.15941	-0.649171		-4.75851	-29.2874	ID3	Inhibitor of DNA binding 3, dominant negative helix-loop-helix protein (ID3), mRNA
			0.116834	-3.03272	-3.52098	-3.51636	-3.70648	-2.98431	-1.78233	-1.12706	-1.09617	NaN	0.446552	-3.54686	-3.43076	-3.11392	-3.43018	-2.70042	-1.98821	-1.22761	-1.37946	NaN	-0.563386	-2.73583	-3.10176	-1.84981	-1.44141	-1.03219	-1.21877		-3.96744	-13.0545	NFKBIA	Nuclear factor of kappa light polypeptide gene enhancer in B-cells inhibitor, alpha (NFKBIA), mRNA
			0.032072	-2.74248	-3.14622	-2.87967	-3.34242	-2.63115	-1.79373	-1.81621	-1.50591	NaN	-0.189841	-3.24014	NaN	-3.65599	-3.84549	-2.67512	-1.61744	-0.692955	-1.63732	NaN	0.173805	-3.10396	-3.00623	-1.25189	-0.96857	-0.330229	0.027265		-3.49422	-14.375	HIST1H2BG	Histone 1, H2bg (HIST1H2BG), mRNA
			0.537082	-3.12412	-3.00107	-3.04754	-2.87312	-1.70889	-1.47521	-0.531664	-0.759613	NaN	-0.062273	-3.17729	-3.06574	-2.58377	-2.75775	-1.29789	-0.763069	-1.0668	-1.09202	NaN	-0.474809	-3.12856	-2.30525	-2.24534	-1.87563	-1.31646	-0.33072		-3.26909	-9.04604	ZFP36	Zinc finger protein 36, C3H type, homolog (mouse) (ZFP36), mRNA
			0.165471	-2.85348	-3.28383	-3.01363	-3.04727	-2.08991	-2.20202	-1.63321	-1.67343	NaN	-0.26748	-3.34554	-2.75056	-2.80214	-3.01615	-2.39689	-2.147	-2.09351	-1.65784	NaN	0.204018	-2.70383	-3.22761	-2.30718	-1.86814	-1.62148	-0.828229		-4.60123	-10.165	MAIL	Molecule possessing ankyrin repeats induced by lipopolysaccharide (MAIL), homolog of mouse (MAIL), mRNA
			-0.226899	-3.03905	-2.99544	-2.8671	-2.87833	-2.51006	-2.06657	-1.92095	-2.13717	NaN	0.502001	-2.94836	-3.09585	-2.95225	-2.72835	-1.98328	-1.78073	-1.38464	-1.30336	NaN	-0.275101	-3.38333	-2.84392	-2.33314	-2.10955	-1.23577	-0.763795		-4.39898	-10.4348	HIST2H2AA	Histone 2, H2aa (HIST2H2AA), mRNA
			0.010389	-2.0465	-2.52062	-2.37059	-2.30163	-1.34832	-1.29759	-1.33618	-1.1808	NaN	0.238989	-2.64254	-2.97659	-2.19536	-2.42965	-2.11414	-1.93688	-1.72847	-1.28358	NaN	-0.249378	-2.42811	-3.00176	-2.15006	-1.67591	-1.0692	-0.972209		-3.82876	-8.00976	YPEL5	Yippee protein (CGI-127), mRNA
			-0.416303	-1.93271	-2.64419	-2.66063	-2.49438	-2.31421	-1.71911	-1.62142	-1.52714	NaN	0.628752	-2.97632	-3.30535	-2.84724	-2.64326	-2.53091	-2.42824	-2.00135	-1.2816	NaN	-0.212449	-2.2581	-1.56795	-2.62814	-2.449	-1.29252	-0.702713		-4.7836	-9.88576	BCL3	B-cell CLL/lymphoma 3 (BCL3), mRNA
			-1.17971	-3.21002	-3.39594	-3.08826	-2.53246	-2.38742	-2.20698	-1.66223	-1.63903	NaN	0.370211	-2.93891	-2.82049	-2.94442	-2.33099	-2.23502	-0.710398	-1.28708	-2.02531	NaN	0.809497	-2.46048	-2.05635	-1.10224	-0.937873	0.059384	1.25107		-4.15934	-10.5264	ID2	Inhibitor of DNA binding 2, dominant negative helix-loop-helix protein (ID2), mRNA
			-0.166701	-2.543	-2.45599	-2.29004	-2.35057	-1.8599	-1.8998	-1.52537	-1.49232	NaN	0.129978	-2.70885	-2.34019	-2.03944	-2.02941	-1.20057	-0.698397	-0.988089	-1.60455	NaN	0.036724	-2.25982	-1.41701	-1.259	-0.830945	-0.374404	0.585345		-2.87861	-6.538	HIST1H2AB	Histone 1, H2ab (HIST1H2AB), mRNA
			-0.257755	-2.58084	-2.15429	-2.18337	-2.29796	-1.4166	-1.63872	-1.27723	-1.11733	NaN	0.24573	-2.7637	-2.07493	-1.82733	-1.91741	-1.09024	-0.600888	-0.747803	-1.21222	NaN	0.012025	-2.19495	-1.84056	-0.935837	-0.830138	-0.453425	0.226822		-2.42373	-6.79138	HIST1H2AL	Histone 1, H2al (HIST1H2AL), mRNA
			-0.325392	-2.41613	-3.07149	-2.82469	-2.81562	-2.29537	-1.7049	-1.62072	-1.45167	NaN	0.410279	-2.19159	-2.95405	-2.18421	-2.15442	-1.80518	-1.51518	-1.23725	-0.885259	NaN	-0.084887	-1.97008	-1.63867	-1.79832	-1.80954	-0.962923	0.356179		-3.47814	-8.4064	FOXO1A	Forkhead box O1A (rhabdomyosarcoma) (FOXO1A), mRNA
			-0.137513	-2.80182	-3.37462	-2.54368	-2.4942	-1.38733	-1.38429	-1.82178	-1.44731	NaN	0.243185	-2.31581	-2.40585	-2.04423	-2.30058	-1.81469	-1.83656	-1.53198	-1.27095	NaN	-0.105671	-2.40587	-1.96365	NaN	-1.5913	-1.44955	NaN		-3.53518	-10.372	MYLIP	Myosin regulatory light chain interacting protein (MYLIP), mRNA
			-0.297123	-3.18974	-2.82357	-2.86342	-3.04994	-2.35935	-2.371	-1.87042	-1.95121	NaN	0.279379	-3.05607	-2.72333	-2.6207	-2.34959	-1.68665	-0.985738	-1.45342	-1.77545	NaN	0.017744	-2.99432	-2.0316	-1.55227	-1.68203	-0.616384	0.313695		-3.86698	-9.12449	HIST3H2A	Histone 3, H2a (HIST3H2A), mRNA
			-0.391331	-3.35871	-2.85997	-2.93387	-2.97632	-2.35561	-1.94325	-1.63954	-1.61024	NaN	0.306009	-3.45117	-3.0634	-2.56838	-2.5235	-1.72912	-1.01057	-1.29279	-1.553	NaN	0.085322	-2.71237	-1.96249	-1.77197	-1.32296	-0.619502	-0.025536		-3.41521	-10.9372	A_23_P259547	Unknown
			-0.262571	-3.02358	-2.73685	-2.80756	-2.75857	-1.25371	-1.85024	-1.55188	-1.53033	NaN	0.350087	-3.16245	-3.02375	-2.44421	-2.37803	-1.74799	-1.16904	-1.29679	-1.73644	NaN	-0.087517	-2.78268	-1.74033	-1.68285	-1.1749	-0.472539	0.081768		-3.33212	-8.95351	HIST1H2AH	Histone 1, H2ah (HIST1H2AH), mRNA
			-0.321113	-2.79142	-2.52825	-2.33987	-0.476862	-0.880975	-1.07464	-0.815609	-0.576811	NaN	-1.05399	-4.84272	-2.94383	-3.66677	-1.71343	-2.42277	-3.11476	-3.72001	-1.38295	NaN	1.3751	-3.73547	-3.25855	-4.28843	-4.68698	-3.83416	-3.17431		-5.7687	-28.6948	EGR1	Early growth response 1 (EGR1), mRNA
			-1.00844	-2.13351	-2.31838	-2.05972	-1.7702	-0.072902	-0.936029	-1.68645	-1.66408	NaN	0.482384	-2.23524	NaN	-4.7086	-2.93447	-2.24778	NaN	-2.96662	-0.81023	NaN	0.52606	-3.48871	-3.2243	-2.91879	-3.67431	-3.974	-3.96687		-4.70841	-26.1475	NFIL3	Nuclear factor, interleukin 3 regulated (NFIL3), mRNA
			0.852347	-3.0688	-3.63941	-4.21851	-3.56663	-0.697224	-2.3061	-1.54229	-1.31059	NaN	-0.34465	-4.63664	-3.77329	-4.55568	-4.48871	-1.2731	-4.28796	-4.31047	-0.55897	NaN	-0.507697	-4.35849	-5.06029	-4.7192	-4.85454	-4.64766	-4.68586		-13.6733	-33.3656	RGS1	Regulator of G-protein signalling 1 (RGS1), mRNA
			0.154343	-2.10262	-2.17739	-2.68512	-3.25779	-3.81876	-4.06132	-3.96302	-3.84199	NaN	0.059618	-1.37182	-0.759336	-1.37232	-2.09927	-1.6919	-2.09585	-2.7027	-3.36122	NaN	-0.213961	-0.792193	-3.05103	-1.72992	-1.81931	-2.00343	-3.26562		-4.28493	-16.6947	NPR3	Natriuretic peptide receptor C/guanylate cyclase C (atrionatriuretic peptide receptor C) (NPR3), mRNA
			-0.159773	-1.87284	-2.20656	-2.88567	-3.08351	-3.67875	-4.36	-4.67004	-4.35136	NaN	0.347448	-1.46036	-1.39117	-2.04298	-2.38024	-2.38095	-3.31328	-3.58944	-4.70381	NaN	-0.37535	-1.40019	-4.04456	-2.10479	-2.62056	-2.61971	-4.47685		-6.14627	-26.0609	NPR3	Natriuretic peptide receptor C/guanylate cyclase C (atrionatriuretic peptide receptor C) (NPR3), mRNA
			0.012112	-1.63069	-2.39006	-3.12168	-3.45012	-4.08431	-4.75549	-4.64998	-4.51053	NaN	0.286259	-1.83139	-2.29249	-3.16406	-3.00166	-2.87979	-4.01519	-3.95587	-4.26837	NaN	-0.298371	-2.43998	-4.03255	-2.83146	-3.31624	-3.72716	-5.13869		-8.96346	-35.2289	FLJ14054	Hypothetical protein FLJ14054 (FLJ14054), mRNA
			-0.087736	-3.41928	-3.67009	-3.44778	NaN	NaN	NaN	-3.20624	-3.53651	NaN	0.211691	-2.72074	-3.67875	-3.11051	-3.37817	-2.97121	NaN	-3.53907	NaN	NaN	-0.123955	-2.59669	-2.85865	-3.02925	-3.02309	-2.89013	-2.85623		-8.14645	-12.806	A_23_P125323	Unknown
			-0.182675	-3.20028	-3.68596	-3.34855	-3.80627	-3.5012	-3.11383	-3.55717	-3.29703	NaN	0.36763	-3.15435	-3.27745	-3.21515	-3.04209	-2.90781	-3.39528	-3.17886	-3.478	NaN	-0.184955	-3.10288	-4.18632	-3.42576	-3.22836	-2.50699	-3.15652		-9.28659	-18.2057	TIEG	TGFB inducible early growth response (TIEG), mRNA
			-0.429475	-3.26973	-3.17622	NaN	-2.91871	-4.16427	-1.7492	-2.68499	-2.93426	NaN	0.265711	-3.34647	NaN	-2.97591	-3.18413	-3.84449	-2.856	-2.33871	-2.66695	NaN	0.163765	-1.73138	-1.50166	-3.7821	-3.31387	-3.96972	-3.20289		-7.64362	-17.9296	BCL6	B-cell CLL/lymphoma 6 (zinc finger protein 51) (BCL6), transcript variant 2, mRNA
			-0.112766	-3.57642	-3.62107	NaN	-2.85664	NaN	-3.84942	-4.1068	-4.12177	NaN	0.063823	-2.79799	NaN	-4.44043	-4.28752	-4.19006	NaN	-4.27784	NaN	NaN	0.048943	-3.34056	-3.80629	-4.23503	-4.16922	-3.79217	-4.05263		-14.2004	-21.7121	TSPAN-2	Tetraspan 2 (TSPAN-2), mRNA
			-0.980745	-3.3845	-3.42471	-3.15062	-3.39083	-3.90614	-4.04095	-4.04847	-4.01553	NaN	0.980745	NaN	-3.57557	-3.3973	-3.79076	-4.11515	-4.25959	-4.74629	-3.76531	NaN	NaN	NaN	-3.51808	NaN	-4.21101	NaN	NaN		-13.5979	-26.8396	ID1	Inhibitor of DNA binding 1, dominant negative helix-loop-helix protein (ID1), transcript variant 1, mRNA
			0.278198	-2.6205	-3.60562	-3.72271	-3.57253	-4.31724	-4.35396	-4.09544	-4.34755	NaN	-0.141007	-3.54143	-3.68478	-3.40057	-3.45495	-4.00692	-4.50847	-4.49749	-4.3237	NaN	-0.137191	-2.64672	-3.79234	-4.46273	-4.89321	-4.3124	-4.43101		-13.855	-29.7168	ENST00000334994	synleurin. [Source
			-0.485588	-3.02507	-3.15468	-3.28381	-3.23256	-4.38796	-3.1983	-4.05898	-3.33481	NaN	0.417933	-2.22607	-2.389	-3.11779	-2.53958	-3.64561	-4.15061	-2.90761	-2.9253	NaN	0.067655	-3.33818	-3.52408	-4.62463	-4.83839	-5.05877	-4.84328		-9.39932	-33.3304	PTGER4	Prostaglandin E receptor 4 (subtype EP4) (PTGER4), mRNA
			0.136908	-1.91872	-2.52845	-2.85115	-2.56273	-4.01079	-3.32488	-4.05535	-3.46685	NaN	0.091774	-2.93479	-2.59614	-2.67102	-3.51254	-3.90765	-4.17125	-4.14974	-3.39072	NaN	-0.228681	-2.64194	-2.04963	-4.54103	-4.12496	-4.14024	-3.9478		-10.0205	-23.2802	FLJ13197	Hypothetical protein FLJ13197 (FLJ13197), mRNA
			0.097112	-2.0573	-2.88646	-3.12022	-3.07408	-3.91706	-3.46925	-4.16206	-4.0521	NaN	0.051537	-2.38959	-2.64225	-2.97929	-3.46575	-3.81488	-3.83386	-4.38108	-3.71065	NaN	-0.148648	-2.93867	-3.36509	-4.18529	-4.33886	-4.85963	-4.1373		-11.0483	-29.0332	GBP2	Guanylate binding protein 2, interferon-inducible (GBP2), mRNA
			-0.058228	-1.41913	-2.08605	-2.35757	-2.72839	-4.39313	-3.42965	-5.10719	-5.26013	NaN	0.445376	-0.874792	-1.42319	-2.2846	-2.26474	-4.97228	NaN	-4.03441	-4.3759	NaN	-0.416262	-2.25001	-3.86841	-5.6207	-5.18916	-5.54844	-5.50208		-8.4504	-49.2039	MYO5C	Myosin VC (MYO5C), mRNA
			-0.123079	-1.71998	-2.70297	-3.10723	-3.59977	-4.80356	-3.54118	-5.4569	-5.11064	NaN	0.356867	-0.94574	-1.80721	-2.07237	-2.53385	-4.45709	-4.02057	-3.35613	-3.72281	NaN	-0.233788	-2.30002	-3.97274	-5.28789	-5.61084	-5.30927	-5.13771		-11.6413	-48.8687	HLF	Hepatic leukemia factor (HLF), mRNA
			-0.577551	-1.73539	-2.40474	-2.78627	-2.92449	-4.65354	-3.89739	-4.66916	-4.6521	NaN	0.576538	-0.516826	-1.38102	-1.70827	-2.16569	-4.22532	-4.89405	-5.13464	-4.66781	NaN	0.001012	-1.17189	-2.04389	-4.45505	-5.01962	-4.8691	NaN		-7.23695	-35.1302	BAALC	Brain and acute leukemia, cytoplasmic (BAALC), mRNA
			-0.047347	-1.40888	-1.98844	-2.58557	-2.97482	-4.0446	-3.87617	-4.05678	-3.78713	NaN	-0.279587	-1.8568	-1.42362	-2.11066	-2.52738	-3.71503	-4.13072	-4.42967	-3.09298	NaN	0.326934	-0.850015	-2.82246	-4.05636	-4.29302	-3.96056	-4.19069		-7.86158	-21.5509	PROM1	Prominin 1 (PROM1), mRNA
			-0.261445	-1.72384	-2.13018	-2.78545	-3.08829	-4.46988	-3.90213	-3.8481	-3.71215	NaN	0.251262	-1.51544	-1.86804	-2.28373	-2.31669	-4.45799	-4.58132	-4.44158	NaN	NaN	0.010184	-2.04594	-2.50915	-3.78816	-4.16607	-3.91289	-3.24827		-7.65747	-23.9395	GLIPR1	GLI pathogenesis-related 1 (glioma) (GLIPR1), mRNA
			-0.285084	-1.59195	-2.46244	-2.77794	-2.69728	-3.62588	-3.68513	-4.4864	-4.18286	NaN	0.433468	-1.58343	-1.75177	-1.94791	-2.02086	-3.88153	-3.70132	-4.40015	-3.67961	NaN	-0.296767	-2.11868	-3.42503	-4.4122	-4.68397	-4.62959	-4.74884		-10.7408	-26.8871	HRB2	Human clone A9A2BRB2 (CAC)n/(GTG)n repeat-containing mRNA.
			-0.195714	-1.86577	-2.57619	-2.45078	-3.59834	-4.4952	-4.29491	-4.51395	-3.74117	NaN	0.302978	-1.99224	-1.94206	-2.02886	-2.61985	-3.50529	NaN	-4.07352	-4.09504	NaN	-0.107264	-1.97679	-4.48225	-4.63975	-4.6768	-5.43895	-4.64196		-11.7274	-43.3799	IMAP1	Immunity associated protein 1 (IMAP1), mRNA
			0.080493	-1.6872	-2.34864	-2.08158	-1.71352	-2.64132	-1.78075	-2.70419	-2.25237	NaN	0.42768	-2.01004	-1.54934	-1.91707	-1.38021	-2.40665	-2.83773	-2.83	-1.33277	NaN	-0.508172	-2.17421	-2.81528	-4.39517	-4.21568	-4.89071	-4.91198		-4.51338	-30.1059	MTL5	Metallothionein-like 5, testis-specific (tesmin) (MTL5), mRNA
			0.15305	-1.30302	-1.66493	-1.75674	-1.56271	-2.71994	-3.03119	-2.71361	-2.69095	NaN	0.163133	-1.72565	-1.54853	-3.11178	-2.85158	-2.3882	-3.89718	-3.35039	-2.21384	NaN	-0.316182	-2.69868	-3.67969	-2.97596	-3.21895	-3.61803	-5.29794		-6.49209	-39.3403	HIMAP2	Immunity associated protein 2 (HIMAP2), mRNA
			-0.105143	-1.15586	-1.27835	-1.66449	-2.08583	-2.7915	-3.24532	-3.62731	-3.73163	NaN	0.278307	-0.827368	-1.26561	-1.67205	-1.5795	-2.86357	-4.11134	-4.4123	-2.60313	NaN	-0.346329	-2.39218	-3.66918	-4.59758	-5.30211	-5.55544	-5.24255		-6.07603	-47.0277	STMN3	Stathmin-like 3 (STMN3), mRNA
			-0.179473	-1.33414	-1.79547	-2.13638	-2.29838	-3.37342	-4.21245	-3.97947	-3.95012	NaN	0.38794	-0.576063	-0.675028	-1.48695	-1.04001	-2.28062	-4.70677	-4.00582	-3.38362	NaN	-0.208467	-2.13411	-4.85714	-4.27099	-4.8678	-4.59017	-5.23705		-4.91906	-37.7145	AF086130	Full length insert cDNA clone ZA84A12.
			-0.154726	-1.63201	-1.95359	-1.75126	-1.63089	-2.65336	-2.63729	-3.19333	-2.9921	NaN	0.232773	-1.87752	-1.87289	-2.03273	-2.05126	-3.47765	-4.41889	-4.32439	-2.52184	NaN	0.038339	-1.73704	-3.11087	-4.61655	-5.29744	NaN	-4.2926		-4.87888	-39.3267	CD44	CD44 antigen (homing function and Indian blood group system) (CD44), mRNA
			0.091489	-1.95253	-2.1232	-2.05303	-2.0722	-2.98062	-3.08968	-3.17313	-3.28047	NaN	0.184206	-2.74794	-2.62099	-2.32224	-2.03195	-3.36013	-4.37305	-4.51965	-2.8325	NaN	-0.275696	-2.11745	-3.45905	-4.60521	-4.86055	-4.42385	-4.13008		-7.12306	-29.0516	LOC81558	C/EBP-induced protein (LOC81558), mRNA
			0.10003	-1.93679	-1.83562	-1.7564	-1.65536	-3.70712	-3.06549	-3.13168	-2.86051	NaN	-0.165702	-1.76529	-1.541	-1.89202	-1.62417	-3.01911	-4.56462	-4.74962	-3.05562	NaN	0.065672	-1.13664	-3.22608	-3.33328	-4.68191	-5.46342	-5.82038		-7.2627	-56.5078	PLAC8	Placenta-specific 8 (PLAC8), mRNA
			-0.333782	-2.66988	-2.1241	-3.11468	-3.02446	-3.59963	-3.49984	-3.53758	-3.72862	NaN	0.326485	-2.44489	-1.66065	-2.06842	-2.12939	-2.86347	-2.68628	-3.52161	-4.42461	NaN	0.007297	-2.42834	-1.72572	-4.25905	-3.96443	-4.29631	-3.59829		-7.27766	-21.4754	C1QTNF4	C1q and tumor necrosis factor related protein 4 (C1QTNF4), mRNA
			-0.045826	-1.89217	-2.27825	-2.6022	-2.58569	-3.86356	-4.42057	-4.20305	-4.05472	NaN	-0.199691	-1.93464	-1.94068	-1.29516	-1.51608	-3.02621	-3.28935	-3.94763	-4.4243	NaN	0.245517	-2.14893	-0.740057	-3.40522	-3.82998	-3.52336	-2.3433		-6.00303	-21.4707	SOX4	SRY (sex determining region Y)-box 4 (SOX4), mRNA
			-0.119529	-1.45367	-2.21667	-2.71347	-2.42737	-3.65382	-3.49392	-3.29162	-3.46408	NaN	0.391935	-1.32515	-1.36538	-2.5287	-2.40991	-3.82166	-3.61621	-3.66752	-3.3717	NaN	-0.272407	-2.67599	-3.34725	-3.60813	-3.65235	-3.44124	-3.16167		-8.94866	-14.1395	HOP	Homeodomain-only protein (HOP), transcript variant 2, mRNA
			0.270585	-2.13647	-2.31483	NaN	NaN	-2.9489	-2.92844	NaN	-2.14547	NaN	0.258437	-2.15531	NaN	-1.96804	-2.46414	-2.52682	NaN	-3.26598	NaN	NaN	-0.529022	-2.13922	-2.53635	-2.96482	-2.81445	-2.86183	-3.51667		-5.51799	-11.4452	IMAP1	CDNA FLJ34499 fis, clone HLUNG2005230, weakly similar to AIG1 PROTEIN.
			0.467754	-2.22964	-2.60651	-2.55345	-3.15377	-2.79249	-2.67211	-3.31139	-3.1538	NaN	0.078277	-1.76529	-1.41043	-1.88322	-2.23688	-3.27315	-2.8431	-2.99571	-3.64062	NaN	-0.546031	-2.07114	-2.6301	-3.45871	-3.32725	NaN	-3.54794		-6.28148	-12.472	BG428517	602501035F1 NIH_MGC_75 Homo sapiens cDNA clone IMAGE
			-0.005853	-2.13241	-2.54425	-2.84377	-2.52669	-2.4266	-3.09252	-3.78552	-3.33716	NaN	0.043971	-2.01096	-2.4296	-3.01118	-2.64513	-2.73125	-3.3797	-3.47265	-3.65659	NaN	-0.076236	NaN	-3.77285	-3.30718	-3.35305	NaN	-3.25813		-7.17896	-13.7897	A_23_P76480	Unknown
			0.129196	-1.25352	-1.64979	-1.88364	-2.15164	-2.20153	-1.7793	-3.90693	-3.96818	NaN	0.271805	-0.890973	-1.21315	-2.04615	-2.26812	-3.57395	-3.51726	-3.0462	-2.63666	NaN	-0.401001	-2.46014	-3.2191	-4.22553	-4.3144	-4.59497	-4.37971		-4.81696	-24.1671	FLJ11588	Hypothetical protein FLJ11588 (FLJ11588), mRNA
			-0.081401	-0.909501	-1.14511	-1.33515	-1.52415	-2.54907	-2.64064	-2.63337	-2.76194	NaN	0.062732	-1.38896	NaN	-1.46064	-1.46961	-3.56161	-3.54561	-3.9211	-2.80577	NaN	0.018669	-1.88193	-2.21804	-4.1083	-4.54329	-4.52306	-4.04445		-5.21821	-23.3167	ICAM3	Intercellular adhesion molecule 3 (ICAM3), mRNA
			-0.01815	-1.33601	-1.53427	-1.78507	-1.89623	-2.49317	-2.86101	-3.22008	-3.55338	NaN	0.162147	-1.51442	-1.81579	-1.85075	-1.86543	-3.50956	-3.10854	-3.43268	-3.23007	NaN	-0.143997	-2.25568	-1.76648	-3.86723	-3.85134	-4.14652	-3.47655		-4.77559	-17.7103	PRKCZ	Protein kinase C, zeta (PRKCZ), mRNA
			-0.051928	-1.82818	-1.67757	-1.1917	-0.884742	-3.766	-3.15594	-3.53889	-3.44497	NaN	-0.129399	-2.04202	-2.42988	-2.37272	-2.49588	-4.58929	-3.70684	-4.16014	-3.08441	NaN	0.181326	-3.03266	-2.27797	-3.82363	-3.97898	-3.99565	-3.59861		-8.18318	-24.0721	PACAP	Proapoptotic caspase adaptor protein (PACAP), mRNA
			0.05552	-1.04587	-1.19278	-1.81907	-1.91469	-3.86076	-4.21812	-4.01935	-3.82296	NaN	0.034046	-0.940151	-0.807612	-0.62079	-0.838741	-2.82698	-3.46407	-3.5486	-3.21075	NaN	-0.089566	-1.47455	-1.72862	-4.24684	-4.68453	-4.84274	-4.57796		-3.77032	-28.6953	LSP1	Lymphocyte-specific protein 1 (LSP1), mRNA
			-0.097103	-1.55942	-1.79341	-2.04475	-1.71041	-3.76815	-3.70133	-3.33698	-3.22428	NaN	-0.008146	-1.31519	-1.45045	-0.529207	-0.792735	-2.51734	-4.15415	-4.6839	-3.82011	NaN	0.210498	-0.275398	-0.58291	-3.64214	-4.19268	-3.85117	-3.86128		-4.12603	-25.7036	ZFP36L2	Zinc finger protein 36, C3H type-like 2 (ZFP36L2), mRNA
			-0.350606	-1.92076	-1.70574	-2.1151	-2.27957	-3.80151	-3.17052	-3.04296	-3.05356	NaN	0.285796	-1.2457	-0.734096	-0.88046	-2.03872	-2.81215	-3.92902	-4.15109	-3.58555	NaN	0.064809	-0.430327	-1.51847	-4.52067	-4.44607	-4.5458	-3.55997		-4.85533	-23.3573	ADAM28	A disintegrin and metalloproteinase domain 28 (ADAM28), transcript variant 1, mRNA
			-0.225345	-0.803208	-1.28214	-1.43739	-1.15545	-3.3772	-2.99934	-3.59809	-3.67596	NaN	0.29994	-1.07642	-1.09055	-1.49165	-1.24501	-2.68621	-4.088	-4.22066	-3.43555	NaN	-0.074595	-0.646281	-2.45018	-3.17336	-3.95165	-3.6973	-3.84256		-5.46484	-18.6442	SCHIP1	Schwannomin interacting protein 1 (SCHIP1), mRNA
			0.468806	-1.33474	-1.69922	-2.60552	-3.00381	-4.28748	-3.16188	-3.32554	-3.45426	NaN	-0.069048	-0.195522	-0.659378	-1.63206	-1.83418	-3.66697	-3.59245	NaN	-3.44267	NaN	-0.165355	-0.747098	-3.21845	-4.00537	-4.59912	-4.35508	-4.32081		-8.47285	-24.2367	CRHBP	Corticotropin releasing hormone binding protein (CRHBP), mRNA
			-0.037943	-1.66329	-1.8895	-1.86948	-1.75403	-3.29484	-2.38561	-3.6624	-3.14473	NaN	0.297976	-0.603237	-0.817572	-0.638531	-1.61365	-2.85285	-3.47978	-2.79208	-2.60992	NaN	-0.260033	-0.718187	-1.72435	-3.97022	-3.52448	-4.39846	-3.31946		-3.70506	-21.0896	STK33	Serine/threonine kinase 33 (STK33), mRNA
			-0.24616	-1.88447	-2.63875	-3.11898	-2.59822	-2.59626	-2.32288	-3.69848	-4.02691	NaN	0.466872	-1.72774	-1.67603	-1.13264	-1.72418	-2.45841	-2.79681	-3.02103	-2.5193	NaN	-0.220712	-1.18203	-1.13183	-3.77332	-3.42512	-4.56798	-3.71349		-5.73302	-23.7192	ZNF404	UI-E-EJ1-ajx-e-17-0-UI.r1 UI-E-EJ1 Homo sapiens cDNA clone UI-E-EJ1-ajx-e-17-0-UI 5', mRNA sequence
			-0.377254	NaN	-1.93271	-1.41987	-3.15744	-3.39903	NaN	NaN	-3.19931	NaN	0.159527	-1.31681	0.254763	-0.169804	-2.29034	-2.1879	NaN	NaN	NaN	NaN	0.217727	0.404836	-1.98492	-2.39473	-4.02488	-3.95444	-3.33243		-3.95842	-16.2783	HTR1F	5-hydroxytryptamine (serotonin) receptor 1F (HTR1F), mRNA
			-0.131225	-1.68646	-1.86851	-1.75548	-1.97265	-3.68276	NaN	-3.00942	-2.61941	NaN	0.223506	-1.10227	-0.214199	0.32527	-1.63011	-0.950376	-2.57327	-2.4406	NaN	NaN	-0.092281	NaN	-2.05714	-3.3653	-3.90698	NaN	-4.10607		-3.65154	-17.2207	A_23_P215382	Unknown
			-0.260861	0.350168	0.452587	0.139236	-0.094242	-0.191579	-0.970427	-1.44001	-1.31967	NaN	0.588887	-0.882034	-1.39544	-1.36924	-1.53198	-2.44917	-5.12298	-5.23212	-1.516	NaN	-0.328025	-1.95869	-4.32807	-4.54922	-5.00477	-4.94112	-4.38415		-2.63069	-37.5858	BEX1	Brain expressed, X-linked 1 (BEX1), mRNA
			-0.187126	-0.692364	-0.680811	-0.909097	-0.691332	-0.790892	-1.56064	-2.06838	-1.98655	NaN	0.398165	-1.12053	-1.44005	-1.52843	-0.965199	-1.82438	-4.90427	-4.40566	-1.85836	NaN	-0.211039	-1.44174	-2.98325	-3.88794	-4.83464	-4.62838	-4.60026		-2.88472	-29.9456	ZNF521	Zinc finger protein 521 (ZNF521), mRNA
			-0.092438	NaN	-0.61462	-0.395935	-0.791425	-1.54352	-1.52604	-1.79064	-1.79876	NaN	0.382589	-0.967558	-1.13315	-1.07509	-1.67065	-2.81957	-3.79562	-4.21362	-1.62551	NaN	-0.290151	-1.98102	-4.13558	NaN	-4.69005	-4.57556	-4.35097		-3.08552	-25.8134	BEX2	Brain expressed X-linked 2 (BEX2), mRNA
			-0.243194	-0.976755	-0.868815	-1.06359	-0.901744	-2.00024	-1.40914	-1.94596	-2.06693	NaN	0.542167	-1.15224	-1.37312	-1.91693	-1.51405	-2.85932	-5.82055	-4.74115	NaN	NaN	-0.298973	-1.72193	-3.13122	-5.53123	-6.8712	-6.9786	-6.68631		-3.52942	-126.115	CD53	CD53 antigen (CD53), mRNA
			0.07165	-2.05493	-2.39993	-1.49462	-0.780533	-2.84525	-1.91488	-2.08513	-1.83007	NaN	-0.035261	-2.05943	-2.31031	-3.15463	-2.0694	-4.045	-5.0945	-4.82977	-2.40599	NaN	-0.036389	-2.36696	-3.83297	-5.26089	-5.93813	-5.97207	-5.37753		-5.15853	-62.7728	ANXA1	Annexin A1 (ANXA1), mRNA
			-0.702844	-0.503462	-0.795122	-0.938831	-1.48544	-2.33095	-2.5164	-4.3544	-5.02337	NaN	0.61521	-0.111601	-0.723419	-1.09838	-0.706158	-1.56829	-4.18844	-4.67457	-4.54818	NaN	-0.263788	-0.402791	-3.60792	NaN	-4.08739	-3.99163	-4.43855		-2.88159	-32.5226	NUDT11	Nudix (nucleoside diphosphate linked moiety X)-type motif 11 (NUDT11), mRNA
			0.656281	-0.595006	-0.925974	-1.40089	-1.22985	-4.90385	-4.35547	-4.12263	-3.96745	NaN	-0.198085	-0.624742	-0.110093	-0.517575	-0.802884	-3.72169	-4.69643	-5.36498	-4.09217	NaN	-0.458196	-0.562913	-2.38296	-4.65101	-5.22557	-5.67872	-5.76043		-5.21605	-54.2079	SPINK2	Serine protease inhibitor, Kazal type, 2 (acrosin-trypsin inhibitor) (SPINK2), mRNA
			-0.179264	-0.602122	-1.15718	-1.6386	-1.38324	-3.41727	-3.1309	-3.43432	-3.49095	NaN	0.192	-1.09268	-1.30965	-0.727493	-0.618493	-3.3582	-4.70498	-5.05952	-3.0041	NaN	-0.012736	-0.063209	-1.49557	-4.91396	-5.96568	-5.9755	-5.45459		-3.11362	-62.9225	SORL1	Sortilin-related receptor, L(DLR class) A repeats-containing (SORL1), mRNA
			-0.035483	-1.02978	-0.871236	-0.725287	-0.507538	-2.26024	-2.24583	-2.35897	-2.14263	NaN	0.035483	-1.39473	-1.20397	-1.29125	-1.09828	-2.08254	NaN	-4.83634	-2.05102	NaN	NaN	-0.372887	-1.54807	-3.35973	-4.8408	-5.38175	-5.46854		-2.92425	-44.2786	MYB	V-myb myeloblastosis viral oncogene homolog (avian) (MYB), mRNA
			0.151574	-1.58025	-1.41339	-1.12188	-0.784848	-1.88465	-2.05619	-1.55034	-1.72035	NaN	0.211117	-1.5932	-1.28855	-1.49125	-0.927712	-3.0565	-5.04942	-4.41984	-1.78784	NaN	-0.362691	-0.502893	-0.59564	-3.90324	-4.6104	-4.65519	-4.23807		-2.99022	-33.1151	T3JAM	TRAF3-interacting Jun N-terminal kinase (JNK)-activating modulator (T3JAM), mRNA
			-0.314979	-1.20125	-1.14366	-1.55943	-1.44956	-1.54487	-2.2983	-2.08879	-2.25732	NaN	0.353313	-1.94118	-1.8614	-2.49407	-2.64601	-2.98377	-4.42763	-4.51255	-1.66474	NaN	-0.076668	-1.21751	-1.79526	-4.12401	-4.5163	NaN	-4.10788		-3.73548	-22.8845	HLA-DMB	Major histocompatibility complex, class II, DM beta (HLA-DMB), mRNA
			0.321922	-1.03316	-1.24005	-1.32245	-0.768233	-3.67753	NaN	-2.87526	-2.92892	NaN	-0.568507	-1.44576	-0.97835	-1.13012	-1.55177	-4.40179	-4.08511	-4.18463	NaN	NaN	0.246584	-0.099589	-1.13292	-4.25793	-4.29946	-4.58764	-4.31964		-2.72406	-24.0446	ATP8B4	MRNA for KIAA1939 protein.
			-0.472362	-0.979145	-0.738649	-0.831923	-0.280162	-3.76883	-2.23275	-2.24218	-2.20694	NaN	0.508318	-0.227803	-0.368154	-0.64986	-0.25292	-3.64228	-4.55189	-4.88297	-1.9602	NaN	-0.035956	-0.366367	-1.59033	-4.04954	-5.17108	-4.49688	-4.42348		-3.01118	-36.029	KIAA0711	MRNA for KIAA0711 protein, partial cds.
			-0.117062	-0.183119	-0.163834	-0.107809	-0.19565	-1.55425	-2.63241	-2.22966	-2.32529	NaN	-0.054811	NaN	-0.867976	-1.89431	-1.32289	-2.08465	-3.99299	-4.1994	-1.95196	NaN	0.171873	-2.00252	-3.28681	-3.34613	-3.57256	-3.99523	NaN		-3.86901	-18.3716	AKR1C3	Aldo-keto reductase family 1, member C3 (3-alpha hydroxysteroid dehydrogenase, type II) (AKR1C3), mRNA
			-0.031162	-0.651964	-0.497728	-0.959096	-1.05367	-1.25821	-2.42383	-2.42116	-2.23262	NaN	0.323118	-0.354496	-0.927805	-1.9796	-1.49339	-2.67061	-4.56533	-3.96746	-2.31408	NaN	-0.291956	-1.42156	-3.72049	-2.71619	-3.43513	-3.42904	-5.36257		-3.94383	-41.143	LY75	Lymphocyte antigen 75 (LY75), mRNA
			0.305959	-1.28225	-0.845664	-0.607768	-0.765665	-2.30858	-2.54991	-2.42841	-2.64409	NaN	-0.045583	-1.04755	-0.900946	-1.9013	-1.47836	-2.34765	NaN	-3.83449	-2.1843	NaN	-0.260376	-2.10119	-3.15167	-2.85584	-3.44478	-3.43642	-3.45091		-4.41602	-14.2659	A_23_P255111	Unknown
			0.051681	-1.27924	-1.01519	-0.813508	-0.81942	-2.6215	-2.98695	-2.90044	-2.80745	NaN	0.224012	-0.795978	-0.836505	-1.1716	-1.11602	-2.16504	-4.19856	-4.26144	-2.33487	NaN	-0.275693	-1.44866	-3.61265	-3.04054	-4.19477	NaN	-4.52689		-3.49878	-23.0532	IGFBP7	Insulin-like growth factor binding protein 7 (IGFBP7), mRNA
			0.135391	-0.479513	-1.27198	-1.39189	-1.32856	-0.878866	-2.15978	-2.94961	-2.79064	NaN	0.453002	-0.534141	-1.21634	-1.4402	-1.31326	-1.98635	-5.22679	-3.79912	-2.77283	NaN	-0.588393	-1.13859	-2.174	-2.72699	-3.37116	-3.54669	-4.33143		-2.71358	-37.4474	FLJ21069	Hypothetical protein FLJ21069 (FLJ21069), mRNA
			0.443839	-0.232902	-0.344279	-0.489285	-0.462598	-0.811743	-2.38241	-2.70683	-2.70305	NaN	0.023356	-0.748289	-0.8552	-1.12926	-0.86243	-2.29197	-3.60022	-3.54725	-2.15384	NaN	-0.467195	-1.78885	-1.89184	-2.76125	-2.90875	-3.24695	-2.98701		-3.45538	-12.1276	BSPRY	B-box and SPRY domain containing (BSPRY), mRNA
			-0.267058	-0.62445	-0.936099	-1.83519	-1.67202	-2.97549	-3.00926	-3.05375	-3.11769	NaN	0.317549	-0.775254	-0.778973	-1.0511	-1.15459	-3.18108	-3.14018	-2.86526	-3.16354	NaN	-0.050491	-1.36348	-1.86136	-3.02856	-3.33245	-3.07807	-2.61298		-3.63351	-10.0732	SLC2A5	Solute carrier family 2 (facilitated glucose/fructose transporter), member 5 (SLC2A5), mRNA
			-0.14211	-0.785944	-0.85779	-1.36725	-1.78102	-2.93414	-3.12702	-3.1647	-3.67154	NaN	0.092675	-0.115509	NaN	-1.36001	-1.27058	-3.68915	-3.23242	-2.87988	-3.59718	NaN	0.049435	-1.8723	-2.62952	-2.95437	-3.35119	-3.4403	-3.62677		-6.74914	-12.8986	BIN1	Bridging integrator 1 (BIN1), transcript variant 1, mRNA
			0.200373	-0.513941	-0.736642	-1.08831	-1.52292	-3.19888	-2.80732	-2.48997	-2.44402	NaN	0.177928	-0.691666	-0.898841	-1.47336	-1.96959	-2.88859	-3.26635	-2.72232	-2.252	NaN	-0.378301	-0.739026	-2.61003	-3.11078	-3.18197	-2.89402	-2.96563		-4.76343	-9.62207	RGR	Ral-GDS related protein Rgr (Rgr), mRNA
			-0.312327	-0.392002	-0.532528	-1.04337	-1.67708	-2.37696	-2.32128	-3.06759	-2.52073	NaN	0.17744	-0.136395	-0.362906	-1.37188	-0.973582	-1.97282	-3.08123	-2.60157	-2.72364	NaN	0.134887	-1.93099	-2.15273	-2.25738	-3.13113	-2.59222	-2.86206		-3.92534	-8.76123	MGC10992	Hypothetical protein LOC92922 (MGC10992), mRNA
			-0.271965	-1.21587	-1.00719	-1.88984	-2.09032	-2.6235	-2.09855	-3.42367	-3.03444	NaN	0.627791	-0.041125	-0.097645	-0.295172	-0.904973	-1.84308	-2.35275	-2.65937	NaN	NaN	-0.355826	-0.789621	-2.29589	-2.83813	-2.65276	-3.18341	-2.84577		-3.97259	-10.7307	ARL9	UI-E-EJ1-ajh-l-11-0-UI.r1 UI-E-EJ1 Homo sapiens cDNA clone UI-E-EJ1-ajh-l-11-0-UI 5', mRNA sequence
			-0.708315	-0.864973	-1.1083	-1.21274	-1.50114	-2.13098	-2.85911	-2.55214	-2.60179	NaN	0.369205	-0.586522	0.225498	-0.776457	-0.795747	-1.97778	-2.92005	-2.77564	-2.71369	NaN	-0.015047	-0.517021	-2.28043	NaN	-2.5764	-2.61279	-2.53783		-3.3391	-7.56871	CRYGD	Crystallin, gamma D (CRYGD), mRNA
			-0.159901	-1.50051	-1.01192	-1.35031	-1.60097	-2.49914	-2.65127	-2.77141	-2.97812	NaN	0.171168	0.139642	0.171863	-0.18402	-0.878817	-2.33138	-2.21756	-2.15926	NaN	NaN	-0.011267	0.049734	-2.58622	-2.51942	-2.33356	-2.45168	-2.37166		-3.68104	-7.8796	IL12RB2	Interleukin 12 receptor, beta 2 (IL12RB2), mRNA
			0.268074	-1.51616	-1.30784	-1.3905	-1.23647	-2.58395	-3.23668	-2.8955	-3.03105	NaN	-0.012008	-1.54575	-0.60801	-1.20787	-1.47862	-1.62562	-1.99029	-2.84989	-2.4289	NaN	-0.256065	-1.58749	-2.74418	-2.49704	-2.8514	NaN	-3.13265		-3.04524	-9.4262	C9orf43	Chromosome 9 open reading frame 43 (C9orf43), mRNA
			-0.239321	-1.09081	-1.53528	-1.69069	-1.54585	-1.54554	-2.46364	-2.17709	-2.15393	NaN	0.257762	-0.45873	-0.634891	-0.775663	-0.78478	-1.39409	-1.7079	-2.85457	-2.26099	NaN	-0.018441	-0.93561	-2.91348	-2.98737	-3.65568	-4.21625	-4.37458		-2.91976	-20.7433	CDW52	CDW52 antigen (CAMPATH-1 antigen) (CDW52), mRNA
			-0.156035	0.032383	0.294646	0.042053	-0.134421	-0.787072	-0.793374	-1.85595	-1.42788	NaN	0.24713	-0.258005	-0.161793	-0.09069	-0.158944	-0.813356	-3.12182	-2.86512	-0.460627	NaN	0.03247	-0.228328	-2.13402	-3.18882	-3.87318	-4.17769	-3.89795		-1.37614	-18.0972	B3GNT5	UDP-GlcNAc
			0.312778	0.173619	-0.350908	-0.867432	-0.828612	-1.16101	-1.938	-1.80729	-2.086	NaN	-0.295206	-0.431877	-0.235102	-0.546043	-0.701366	-1.9331	-3.53077	-3.19124	-1.56315	NaN	-0.017572	-0.10963	-0.818412	-3.01048	-3.6539	-3.87768	-4.23286		-1.82441	-18.8026	ERG	V-ets erythroblastosis virus E26 oncogene like (avian) (ERG), transcript variant 2, mRNA
			0.071987	-1.07365	-1.26211	-1.23065	-1.31204	-1.30834	-1.24564	-1.95846	-1.86276	NaN	0.085282	-0.38194	-0.518862	-0.309434	-0.264348	-1.22478	-2.85612	-2.69627	-1.22746	NaN	-0.157269	-0.069319	-0.320438	-2.46342	-3.49252	-3.59867	-4.56647		-2.34673	-23.6943	PREX1	Phosphatidylinositol 3,4,5-trisphosphate-dependent RAC exchanger 1 (PREX1), mRNA
			-0.276087	-0.573375	-0.521305	-0.502245	-0.442329	-0.614373	-1.41443	-2.07412	-2.23469	NaN	0.279279	-0.426338	-0.186867	0.115504	-0.031603	-1.17591	-2.52315	-3.93335	-1.49021	NaN	-0.003192	-0.199319	-0.29632	-2.45851	-3.09516	-3.48084	-4.1316		-1.488	-17.5281	ARHGAP22	Rho GTPase activating protein 22 (ARHGAP22), mRNA
			-0.036222	-1.06167	-0.623156	-0.358056	0.0842	-2.74944	-2.66642	-1.66023	-1.29666	NaN	-0.257906	-0.967259	-0.039932	-0.104104	0.028178	-1.17552	-2.78787	-2.15357	-1.61558	NaN	0.294128	0.712363	0.868067	-2.9228	-3.30812	-3.58441	-3.26859		-2.08734	-11.9954	MPO	Myeloperoxidase (MPO), nuclear gene encoding mitochondrial protein, mRNA
			-0.357598	-0.983459	-1.05714	-1.3511	-1.71768	-2.02879	NaN	NaN	-1.99419	NaN	-0.278314	-0.626098	-0.500864	0.03028	-0.106586	-1.67681	-3.92604	-3.89839	NaN	NaN	0.635911	0.939443	-1.01639	-2.80821	-2.94504	-2.65802	-2.39474		-2.30397	-15.2004	NFIA	Nuclear factor I/A (NFIA), mRNA
			-0.006974	-0.812933	-0.815299	-0.69011	-0.559652	-2.75581	-1.90609	-1.85214	-1.82368	NaN	-0.191291	NaN	-0.564793	0.260949	-0.22758	-2.46584	-2.35988	-3.27836	-1.59598	NaN	0.198265	0.299322	-0.037912	-2.97584	-3.10108	-2.95892	-2.41524		-2.3064	-9.70256	TOP1MT	Mitochondrial topoisomerase I (TOP1MT), nuclear gene encoding mitochondrial protein, mRNA
			0.138413	-1.20856	-1.30764	-0.740252	-1.26285	NaN	-1.88846	-2.09179	-1.50806	NaN	-0.026259	-1.27399	NaN	-0.585255	-1.37575	-3.31369	NaN	-3.03182	NaN	NaN	-0.112155	0.058081	-0.958153	-2.64969	-3.19413	-2.42025	-1.88481		-2.47536	-9.94308	ADAM28	A disintegrin and metalloproteinase domain 28 (ADAM28), transcript variant 2, mRNA
			0.38466	-0.715608	-1.14324	-1.13808	-0.726242	-2.41748	-2.00274	-2.20783	-2.2123	NaN	0.1099	-0.808977	-0.533871	0.094949	-0.98696	-2.20482	-2.76621	-3.01955	-2.22284	NaN	-0.49456	-0.02505	-0.918412	-3.15893	-3.82858	-3.4413	-3.52877		-2.20876	-14.2075	TARBP1	TAR (HIV) RNA binding protein 1 (TARBP1), mRNA
			-0.174658	-0.104374	-0.267378	-0.543303	-0.844167	-1.79806	-1.67584	-2.60447	-2.48451	NaN	0.100374	0.379227	-0.481999	-0.528032	-0.843759	-2.44719	-2.66927	-2.35632	-2.8566	NaN	0.074284	-0.38079	-1.02149	-2.87616	-3.44674	-2.93117	-2.17573		-2.03001	-10.9036	UCHL1	Ubiquitin carboxyl-terminal esterase L1 (ubiquitin thiolesterase) (UCHL1), mRNA
			0.03736	-0.315022	-0.422144	-1.01682	-1.28538	-1.95006	-2.18139	-2.39574	-2.62497	NaN	0.294692	NaN	-0.367683	-0.046363	-0.550996	-1.81797	-1.58856	-2.36123	-2.27733	NaN	-0.332052	-1.03881	0.036434	-2.96072	-3.20322	NaN	NaN		-2.23782	-9.21015	GPSM1	MRNA; cDNA DKFZp727I051 (from clone DKFZp727I051); partial cds.
			0.003044	-0.45947	-0.67754	-0.944124	-1.04773	-2.27233	-2.72549	-2.89797	-2.99717	NaN	0.3305	-0.209015	NaN	-0.228562	-0.703021	-1.93001	NaN	-2.94793	NaN	NaN	-0.333544	-0.509184	0.084089	-3.02294	-3.53872	-3.21003	-2.93233		-1.99436	-11.6215	GPSM1	MRNA; cDNA DKFZp727I051 (from clone DKFZp727I051); partial cds.
			-0.277181	-0.302589	-0.642789	-0.605364	-0.712617	-2.00539	NaN	-2.54417	-2.4431	NaN	0.55977	-0.712325	-1.00347	-0.788562	-0.889275	-1.98909	-3.42228	-2.98902	-2.6624	NaN	-0.282589	-0.025978	-0.124531	-3.30924	-3.43959	-3.29272	-3.05565		-1.92702	-10.8497	TRAF5	TNF receptor-associated factor 5 (TRAF5), transcript variant 1, mRNA
			-0.455618	-0.493928	-0.841906	-1.10252	-1.07931	-2.83567	-2.75941	-2.56087	-2.38584	NaN	0.57151	0.100255	-0.398684	-0.607059	-0.726278	-1.67519	-2.74907	-2.58337	-2.36712	NaN	-0.115892	-0.631613	-1.40354	-2.559	-2.96735	-2.65075	-3.03488		-2.6455	-8.19575	TMEM25	Transmembrane protein 25 (TMEM25), mRNA
			-0.109355	-0.733378	-0.766723	-0.966671	-1.09344	-2.23638	-2.20723	-2.54224	-2.62254	NaN	0.285371	-0.673476	-0.451459	-0.657406	-0.769014	-1.79502	-2.37421	-2.76618	NaN	NaN	-0.176016	-0.962454	-1.17984	-2.26509	-2.87562	-3.21079	-3.19266		-2.19868	-9.25858	ADA	Adenosine deaminase (ADA), mRNA
			-0.118412	-0.621397	-1.00766	-1.30349	-1.42197	-1.46865	-2.31994	-2.34628	-2.514	NaN	0.150646	-0.197171	-0.162393	-0.38877	-0.61819	-2.09052	-3.00544	-2.84463	-2.85132	NaN	-0.09144	-0.871996	-0.669918	-2.61313	-3.21983	-3.3914	-2.839		-2.67952	-10.4933	HOXA5	Homeo box A5 (HOXA5), mRNA
			-0.305476	-0.643517	-1.21348	-1.25928	-1.06146	-0.963779	-3.49822	-4.50647	-3.8102	NaN	0.000876	-0.171698	NaN	0.140058	0.016136	-1.1732	-3.19942	-4.53394	-3.44061	NaN	0.3046	0.720059	0.117931	-2.70298	-4.09524	-3.84673	-3.42505		-2.28681	-23.1661	HOXA7	Homeo box A7 (HOXA7), mRNA
			-0.019342	-0.722511	-0.349064	-1.17413	-1.05611	-1.9991	-3.4148	-2.44169	-3.12661	NaN	0.220052	-0.417677	0.159954	-0.615002	-0.872616	-1.71999	-3.3828	-3.90044	-3.48635	NaN	-0.200711	-0.076224	-1.85337	-2.5004	-3.25106	-3.42014	-3.84751		-3.29435	-14.9331	CRYGD	Crystallin, gamma D (CRYGD), mRNA
			0.017924	-0.407313	-0.627909	-1.36665	-1.20127	-2.69209	-3.38098	-3.19798	-2.99876	NaN	0.121294	-0.504893	-0.14152	-0.676703	-0.948605	-1.32805	-3.3217	-3.69988	-2.33106	NaN	-0.139218	-0.108501	-1.00845	-3.32055	-4.03988	-4.17119	-4.82592		-2.51064	-28.3627	HOXA9	Homeo box A9 (HOXA9), transcript variant 1, mRNA
			-0.29303	-1.84121	-1.34469	-0.734616	-0.486287	-2.14681	NaN	-3.16638	-2.45681	NaN	0.222751	-0.049587	-0.013217	-0.161512	-0.454548	-1.07113	-2.34323	-3.5416	NaN	NaN	0.070279	0.419097	-1.09699	-2.84606	-3.29063	-4.62899	-3.4695		-2.13908	-24.7438	ITGA4	Integrin, alpha 4 (antigen CD49D, alpha 4 subunit of VLA-4 receptor) (ITGA4), mRNA
			-0.365133	NaN	0.122895	NaN	-0.090374	-2.06606	-2.5175	-2.7339	-2.80622	NaN	0.636363	0.71495	NaN	0.407294	0.466788	-0.828738	NaN	-2.99968	-2.57606	NaN	-0.135615	0.022044	-0.10676	-2.41152	-3.64127	-4.22327	-4.73513		-1.77613	-26.6327	CDCA7	Cell division cycle associated 7 (CDCA7), transcript variant 1, mRNA
			-0.773933	-2.05793	-1.86931	-1.66385	-1.82543	0.856125	2.31832	2.61743	2.67498	NaN	-0.585001	-2.49392	-2.28404	-2.004	-1.13399	1.54464	2.71362	1.89677	1.15277	NaN	1.35893	0.272133	1.93004	2.43778	2.98108	NaN	NaN		1.81017	7.89576	PPBP	Pro-platelet basic protein (chemokine (C-X-C motif) ligand 7) (PPBP), mRNA
			-0.75419	-1.94514	-2.26268	-1.56308	-1.19383	1.969	2.82181	NaN	2.18345	NaN	-0.493746	-3.11168	-2.70755	-2.50523	-0.762322	0.98616	1.94732	1.64775	1.16125	NaN	1.24794	1.62494	3.24731	NaN	NaN	NaN	2.05256		1.98091	9.49597	PF4	Platelet factor 4 (chemokine (C-X-C motif) ligand 4) (PF4), mRNA
			0.252845	-1.2497	-1.288	-0.935381	-0.306385	1.68139	2.75155	NaN	2.0329	NaN	-0.252845	-1.95816	-2.98671	-1.23376	0.518731	1.196	1.83753	1.70891	0.834653	NaN	NaN	1.88894	3.41406	2.05811	NaN	NaN	2.37959		1.78343	10.6594	PF4V1	Platelet factor 4 variant 1 (PF4V1), mRNA
			-0.644253	-0.960198	-0.827379	-1.08478	-0.292553	1.76689	1.55815	0.829822	1.41131	NaN	-0.044066	-0.155888	-0.550414	0.241038	0.465406	1.41268	2.78149	2.49113	1.33979	NaN	0.68832	1.52865	3.59293	2.93029	2.97584	3.49646	4.6902		2.53114	25.8162	VASP	Vasodilator-stimulated phosphoprotein (VASP), mRNA
			-0.340737	-0.688003	-1.02176	-1.00709	-0.543562	0.508536	0.875907	1.03459	1.29081	NaN	0.010023	-0.800962	-0.968078	0.452722	0.357234	0.807327	2.53991	2.34516	1.18149	NaN	0.330714	1.91655	3.46529	1.56946	1.7072	2.58666	4.59373		1.74997	24.1463	C14orf24	Chromosome 14 open reading frame 24 (C14orf24), mRNA
			-0.389006	-1.57572	-1.54874	-1.44334	-1.30059	0.919279	1.62906	1.87081	1.72356	NaN	-0.435034	-0.72561	-1.10809	-0.145157	0.144584	1.41961	2.01096	1.68272	1.2526	NaN	0.606523	0.750151	2.28602	1.99875	2.24251	1.87534	1.95079		1.89117	4.8771	GP1BB	Glycoprotein Ib (platelet), beta polypeptide (GP1BB), mRNA
			-0.911207	-1.76251	-2.77553	-2.07967	-1.67933	0.840354	1.84693	0.346459	1.08185	NaN	0.497525	-0.898492	-0.429486	-0.465127	-0.38764	0.225822	1.64678	1.59508	1.58499	NaN	0.413682	-0.172972	2.05322	0.889309	1.7057	2.39887	3.87579		1.33208	14.6801	MAD	MAX dimerization protein 1 (MAD), mRNA
			-1.3497	0.417232	-0.602937	-2.06159	-1.45388	-0.168818	-1.51907	1.09297	1.299	NaN	0.386673	0.451418	0.301795	0.114972	-0.115062	2.01821	2.78495	2.8636	1.63206	NaN	0.963032	0.722669	1.20456	3.6013	3.66588	3.79256	3.89899		1.65023	14.9181	WFDC1	WAP four-disulfide core domain 1 (WFDC1), mRNA
			-0.771024	-0.771966	-0.622153	-0.561918	-0.555335	-0.126121	-0.435903	2.57661	2.60265	NaN	-0.39355	-0.590473	-0.466164	-0.176008	-0.166113	2.14634	3.09029	4.28763	3.19793	NaN	1.16457	0.748849	1.81558	3.50519	4.14214	4.51848	5.58699		1.68045	48.0676	CLEC2	C-type lectin-like receptor-2 (CLEC2), mRNA
			0.250602	-0.238169	-0.342265	-0.485532	-0.210831	0.458715	0.286321	2.47448	2.44206	NaN	-0.123133	-0.876703	-1.20443	-0.233055	-0.313723	2.32609	2.64959	3.25916	2.09662	NaN	-0.127469	0.611375	1.75161	2.69582	3.70164	4.0467	4.11491		1.37432	17.3265	TRPC6	Transient receptor potential cation channel, subfamily C, member 6 (TRPC6), mRNA
			-0.095461	-0.994944	-0.878677	-0.816115	-0.75947	0.563946	1.3652	2.20565	2.43452	NaN	-0.006627	-1.37173	-1.11074	-0.468305	-0.621215	1.13002	2.62175	3.36331	2.19707	NaN	0.102088	-0.226814	2.02583	2.65461	3.28537	NaN	4.04946		1.25964	16.5581	SH3BP5	SH3-domain binding protein 5 (BTK-associated) (SH3BP5), mRNA
			-0.755361	-0.937082	-2.01146	-1.92077	-1.76172	-0.081134	0.63142	2.24802	2.91976	NaN	0.312421	-0.684328	-1.52005	-0.621545	-1.0002	1.63267	3.04667	4.10249	2.71008	NaN	1.1983	0.472145	1.1606	2.7987	3.67594	NaN	NaN		1.38717	17.178	GNG11	Guanine nucleotide binding protein (G protein), gamma 11 (GNG11), mRNA
			-0.123998	-1.32218	-1.84043	-1.64622	-1.37648	1.3569	1.39	2.12992	2.87969	NaN	-0.356304	-0.781663	-1.09467	-1.14759	-0.582552	1.71328	2.76269	3.47313	2.16788	NaN	0.480303	-0.168977	0.924188	3.36521	4.08358	3.73341	3.28744		1.89762	16.9543	ITGA6	Integrin, alpha 6 (ITGA6), mRNA
			-0.683885	-1.00921	-0.815971	-0.833145	-0.956279	1.06153	1.15455	2.24142	2.57502	NaN	-0.045483	-0.486434	-0.665619	-0.328966	-0.197377	2.76481	3.46352	4.29529	3.21348	NaN	0.729369	0.699318	1.78482	3.57186	3.61681	3.55426	3.10341		2.08714	19.6341	BAMBI	BMP and activin membrane-bound inhibitor homolog (Xenopus laevis) (BAMBI), mRNA
			0.021678	-0.852419	-0.845446	-1.50887	-0.688021	1.32919	0.002412	2.39991	2.32158	NaN	-0.183578	0.011153	0.97243	-1.17434	-0.985972	2.02952	1.86913	3.28694	1.96249	NaN	0.161899	-0.511378	0.213806	3.15506	3.68474	3.66105	NaN		1.13907	12.8593	MMRN1	Multimerin 1 (MMRN1), mRNA
			-0.543601	-1.07323	-1.71544	-1.44864	-0.836327	1.38519	1.67219	1.31528	1.94454	NaN	0.271024	-0.071488	NaN	0.326323	0.240981	1.49976	3.12987	3.09069	1.61444	NaN	0.272577	0.527898	0.339473	2.26813	2.98887	3.31779	4.55312		1.8942	23.4761	LIMS1	LIM and senescent cell antigen-like domains 1 (LIMS1), mRNA
			-0.833215	-1.38556	-1.49142	-1.22509	-1.21418	1.55869	0.744326	1.97347	2.4434	NaN	0.017027	0.030643	-0.23604	-0.512125	-0.430744	1.82793	2.62999	3.4043	2.10974	NaN	0.816188	0.369127	1.03548	3.0328	3.57278	4.0296	5.06587		1.76075	33.4949	SDPR	Serum deprivation response (phosphatidylserine binding protein) (SDPR), mRNA
			0.281102	0.136967	-1.2862	-0.149119	-1.14636	-1.08103	0.692064	0.893825	1.27284	NaN	0.124598	-0.213915	-0.450658	-0.215742	0.147741	0.829049	2.91387	4.21105	1.74881	NaN	-0.405699	-0.095404	0.808942	2.66561	3.72397	4.73887	5.80976		1.21512	56.0936	BDNF	Brain-derived neurotrophic factor (BDNF), transcript variant 1, mRNA
			-0.215176	-0.035319	-0.439999	0.140396	-0.521016	-0.161181	0.624052	0.951567	1.27394	NaN	-0.049679	0.259896	-0.219397	0.279978	0.260287	0.907575	2.3917	4.02451	1.57988	NaN	0.264855	0.085909	1.11021	2.34495	2.64458	3.67995	3.77937		1.21418	16.2742	VEGFC	Vascular endothelial growth factor C (VEGFC), mRNA
			-0.081476	-0.228393	-0.150983	0.499585	-0.694727	-0.529386	1.1505	0.516575	0.510834	NaN	-0.180687	NaN	-1.43814	1.12779	0.282324	0.433452	1.84611	2.93761	1.16335	NaN	0.262164	0.00412	0.542581	1.53684	2.56155	3.22468	3.56825		1.41933	11.8618	CALD1	Caldesmon 1 (CALD1), transcript variant 4, mRNA
			-0.458651	-0.808999	-1.1004	-1.14038	-0.528371	-0.582685	1.11302	1.77767	2.01481	NaN	0.310156	-0.225599	-0.867335	-0.588729	-0.584266	0.929242	2.98887	3.27552	1.70794	NaN	0.148495	0.428976	1.78997	1.42516	2.34961	3.07213	4.09903		1.34628	17.1369	SRC	V-src sarcoma (Schmidt-Ruppin A-2) viral oncogene homolog (avian) (SRC), transcript variant 1, mRNA
			0.108892	-0.32916	-0.716854	-0.565445	-0.575693	-0.390333	0.344823	1.36268	1.52228	NaN	0.227247	-0.4316	-0.640361	-0.172886	0.005319	0.850981	2.79186	2.41696	1.5693	NaN	-0.336138	-0.00163	1.52855	1.15642	1.92454	NaN	4.50077		1.12355	22.6395	EFNB1	Ephrin-B1 (EFNB1), mRNA
			0.147646	0.439061	0.600757	0.276763	0.203104	0.551532	0.454622	1.39961	1.85167	NaN	-0.271739	-0.37277	-0.729875	-0.554363	-0.258323	0.833626	1.72445	2.19923	0.603205	NaN	0.124093	0.258484	0.522875	1.35513	2.57975	2.81117	3.6336		1.43682	12.4114	SPRL3A	Small proline rich-like (epidermal differentiation complex) 3A (SPRL3A), mRNA
			-0.118856	0.107896	0.852424	0.294486	0.332852	1.13068	1.10127	1.99721	2.39406	NaN	-0.454213	-0.233624	0.01477	0.024783	0.166376	1.1314	1.97725	2.07507	1.45529	NaN	0.573069	0.014231	1.52379	1.69475	2.78342	2.61427	3.96676		2.14543	15.6356	NRGN	Neurogranin (protein kinase C substrate, RC3) (NRGN), mRNA
			-0.054335	-0.094955	0.102721	-0.060995	-0.093344	1.10658	1.02797	1.41197	1.52968	NaN	-0.358516	-0.304697	-0.255776	0.048786	0.152344	1.15406	1.98137	2.52268	0.954335	NaN	0.412851	0.463691	1.47037	1.92869	2.4582	2.53156	NaN		1.63469	5.78197	P2RX2	Purinergic receptor P2X, ligand-gated ion channel, 2 (P2RX2), transcript variant 4, mRNA
			0.039825	-0.127722	-0.046638	0.395368	0.781465	0.812932	1.29117	NaN	1.46616	NaN	-0.152888	0.032393	-0.175944	0.099485	0.131897	1.50113	2.58756	2.14409	1.49306	NaN	0.113063	0.521738	0.893317	2.48772	2.56876	2.69775	2.72696		1.73772	6.6206	TRAD	Serine/threonine kinase with Dbl- and pleckstrin homology domains (TRAD), mRNA
			0.222975	-0.012683	-0.126433	0.209126	0.247856	1.07597	0.93569	1.7687	1.78993	NaN	-0.213109	-0.2567	NaN	-0.253497	0.050515	1.19116	2.0653	2.2729	1.16255	NaN	0.101621	0.119938	0.352053	2.37995	3.00392	3.01544	3.21348		1.56252	9.27583	GP9	Glycoprotein IX (platelet) (GP9), mRNA
			0.067514	0.271358	0.483255	0.288108	0.189428	1.22344	1.5038	1.85455	1.82589	NaN	-0.27399	0.258853	0.054024	-0.371657	0.153482	1.4055	2.39875	1.8646	1.08737	NaN	0.206477	-0.192626	0.658981	1.7352	2.38611	2.02892	3.08585		1.57897	8.49049	TGFB1	Transforming growth factor, beta 1 (Camurati-Engelmann disease) (TGFB1), mRNA
			0.096143	-0.282621	0.673601	-0.090638	-0.102664	0.925042	1.25125	1.60583	1.7159	NaN	-0.119089	-0.715959	-1.11898	-0.17938	-0.01543	0.882703	2.32749	2.52579	1.53969	NaN	0.022946	-1.02239	0.433554	1.35814	1.80555	2.0319	3.12792		1.59505	8.74175	C5orf4	Chromosome 5 open reading frame 4 (C5orf4), mRNA
			-0.014868	-0.378146	-0.91977	-0.67942	-1.03066	0.143897	NaN	1.22216	1.77561	NaN	-0.062844	-0.153946	-0.057725	-0.327318	-0.12035	1.24668	2.2827	2.57942	1.84865	NaN	0.155426	0.463686	0.534592	1.35656	1.76128	2.17419	3.16146		1.23933	8.94733	PLXDC2	Plexin domain containing 2 (PLXDC2), mRNA
			-0.154125	-0.306236	-0.465688	-0.427205	-0.418669	0.701843	0.957861	2.04437	1.78055	NaN	0.124937	-0.873636	-0.708281	-0.470711	-1.07964	0.582532	1.57358	2.26985	1.76575	NaN	0.029188	0.200881	1.03633	1.29939	2.28079	2.66473	3.3222		1.49748	10.0019	MOBKL2C	MOB1, Mps One Binder kinase activator-like 2C (yeast) (MOBKL2C), transcript variant 1, mRNA
			0.242552	0.22452	-0.031645	-0.240741	-0.389885	0.02214	1.37215	2.06915	2.04627	NaN	-0.040564	0.033633	0.398265	0.331681	0.34947	0.773362	1.96699	2.79463	1.54859	NaN	-0.201988	-0.41235	1.06167	1.3503	2.09752	2.47725	3.66278		1.31792	12.6651	CTTN	Ems1 sequence (mammary tumor and squamous cell carcinoma-associated (p80/85 src substrate) (EMS1), transcript variant 1, mRNA
			-0.458424	-0.255611	-0.228164	-0.201322	0.020868	0.819917	1.28827	1.98477	2.25973	NaN	0.076061	-0.005888	-0.113638	0.037608	0.572127	1.13287	2.11375	2.65675	2.07718	NaN	0.153151	0.662892	0.837641	1.49126	2.43685	2.50462	3.64377		1.7653	12.4993	C20orf55	Chromosome 20 open reading frame 55 (C20orf55), transcript variant 1, mRNA
			-0.118928	-0.138947	-0.209477	-0.128022	-0.049115	0.967476	1.87201	2.06862	2.23375	NaN	0.342383	-0.311543	0.022137	0.175637	0.068262	1.40119	2.04695	2.4318	1.82427	NaN	-0.223455	-0.349412	0.757417	1.48003	2.29228	2.18386	2.42328		1.69046	5.39565	AK093848	CDNA FLJ36529 fis, clone TRACH2004054, weakly similar to Endosomal protein.
			-0.090163	-0.213884	-0.202958	-0.129678	0.023371	0.865544	2.0349	2.1122	2.32532	NaN	0.296282	-0.297872	-0.095389	-0.248159	0.337801	1.32048	2.33035	2.63479	1.92098	NaN	-0.412238	-0.69621	0.458957	1.58208	2.26014	NaN	NaN		1.26383	6.21083	RUFY1	RUN and FYVE domain containing 1 (RUFY1), mRNA
			-0.349751	-0.131833	-0.14573	-0.131288	-0.026373	1.1681	0.760889	1.76112	1.88001	NaN	-0.099207	-0.073591	-0.498866	0.373413	0.1756	1.77537	2.55196	2.664	1.48855	NaN	0.448958	0.872821	1.98441	2.54694	2.72384	2.44567	3.02975		1.83124	8.1667	AK1	Adenylate kinase 1 (AK1), mRNA
			0.219166	-0.072089	-0.55452	0.135089	-0.111954	0.587904	1.2905	2.01547	1.97224	NaN	-0.323615	-0.116908	-0.329114	0.404658	0.469677	1.7472	2.13426	2.58017	2.02033	NaN	-0.114716	0.780191	1.92469	2.2658	2.57621	2.87285	3.09957		1.71736	8.57161	KIAA0599	MRNA for FLJ00242 protein.
			-0.102049	-0.869329	-0.903777	-0.629669	-0.272404	0.824348	0.943645	1.7074	1.93226	NaN	0.084265	-0.800275	-0.682183	-0.121375	0.01825	1.20668	2.32364	2.8527	1.22192	NaN	0.017784	0.858045	1.35808	2.25442	2.63231	3.05503	3.76985		1.81258	13.6408	OGFRL1	Opioid growth factor receptor-like 1 (OGFRL1), mRNA
			0.316028	0.086777	-0.293681	-0.046603	-0.174872	0.48357	0.118198	1.72642	2.10195	NaN	-0.088298	-0.571675	-0.812843	-0.494018	-0.094174	1.60223	2.57904	3.09899	1.95866	NaN	-0.22773	0.040817	1.15771	2.4656	3.19754	3.02773	3.51774		1.2449	11.4537	NESG1	Nasopharyngeal epithelium specific protein 1 (NESG1), mRNA
			0.27974	0.347836	0.231251	0.463046	0.280092	-0.158154	0.345339	1.92734	2.17913	NaN	-0.433007	-0.25668	NaN	0.186925	0.033246	0.581377	2.21462	2.98581	1.63058	NaN	0.153268	0.803878	1.0195	2.02239	3.07537	3.05373	3.02672		1.43616	8.42906	AL833070	MRNA; cDNA DKFZp451A0419 (from clone DKFZp451A0419); complete cds.
			0.198533	-0.025641	0.234156	-0.128391	-0.205376	-0.065446	0.377535	1.77215	1.99676	NaN	-0.336341	-0.47467	-0.294422	-0.263861	-0.198504	0.800973	2.08441	2.53866	1.01311	NaN	0.137808	-0.365396	1.15914	2.24641	2.99212	3.1682	3.41193		1.17622	10.6437	EMID1	EMI domain containing 1 (EMID1), mRNA
			-0.388295	-1.37749	-1.61367	-1.65108	-1.38385	2.18826	2.86197	2.41446	2.79885	NaN	-0.074496	0.344151	-0.036144	-0.454436	-0.12279	2.47697	2.75476	3.53321	3.12902	NaN	0.462791	-0.624245	0.097102	3.18687	3.32549	3.44941	2.37847		1.37821	11.5772	F2R	Coagulation factor II (thrombin) receptor (F2R), mRNA
			-0.088548	-0.05404	-0.757439	-0.667937	-0.720501	1.01958	2.20396	3.61869	3.71959	NaN	-0.482588	-1.14721	-2.03597	-2.00007	-1.91753	1.6084	2.25466	3.71845	3.30205	NaN	0.571135	-1.23277	-0.178613	2.92264	3.80824	3.81112	2.43457		1.48569	14.0366	CD9	CD9 antigen (p24) (CD9), mRNA
			-1.17591	-1.87935	-2.57545	-2.17687	-1.72953	2.32098	2.23185	3.31655	3.71544	NaN	-0.818741	-2.19165	-2.64483	-1.89378	-1.48843	2.63704	2.67146	3.06088	2.46328	NaN	1.99465	-0.758958	1.32542	1.48883	2.30737	2.80605	3.86821		2.80662	14.6032	CXCL3	Chemokine (C-X-C motif) ligand 3 (CXCL3), mRNA
			-1.00198	-1.57321	-1.74571	-1.7469	-1.30527	1.55384	2.13458	2.85348	2.83059	NaN	-0.461425	-1.8743	-1.70485	-1.20498	-1.25875	2.22238	2.57399	1.98661	2.12879	NaN	1.4634	-0.728561	-0.090258	1.04634	1.69024	1.90479	2.62209		2.06529	7.22742	CXCL1	Chemokine (C-X-C motif) ligand 1 (melanoma growth stimulating activity, alpha) (CXCL1), mRNA
			-1.36359	-2.02197	-2.71504	-2.31294	-1.7216	2.16894	2.32971	2.69208	3.12504	NaN	-0.259593	-2.32448	-2.20619	-1.8335	-1.85634	2.64639	2.45311	1.96933	2.73521	NaN	1.62318	-0.961096	0.738448	0.835985	1.75021	1.67062	NaN		1.72574	8.72433	CXCL2	Chemokine (C-X-C motif) ligand 2 (CXCL2), mRNA
			-0.396561	-1.64375	-2.09147	-1.48548	-1.49055	2.16461	3.43733	3.60044	3.35513	NaN	-0.364421	-1.45138	-1.69172	-1.21521	-1.46421	1.8926	1.21811	2.00411	3.83175	NaN	0.760982	-1.12739	-0.851714	-0.316986	0.245147	1.07386	1.49388		-1.24573	14.2387	IL8	Interleukin 8 (IL8), mRNA
			-1.18214	-0.336867	-1.18336	0.187877	-0.623932	2.657	3.32818	5.3288	5.29362	NaN	-0.156184	-0.187565	-2.22195	0.103894	0.281228	4.17488	4.75202	4.97005	4.48069	NaN	1.33832	-0.242939	1.01417	1.88822	2.55237	3.51227	4.6513		2.52858	40.1909	CXCL1	Chemokine (C-X-C motif) ligand 1 (melanoma growth stimulating activity, alpha) (CXCL1), mRNA
			-0.109654	-0.118583	0.334207	0.846905	1.69731	3.42861	3.04863	3.05414	3.24275	NaN	-0.047837	-0.39392	-0.096997	-0.097128	-0.006647	1.71208	1.95405	2.78454	3.46996	NaN	0.157491	-0.696893	-0.651098	1.39701	1.71376	1.92672	NaN		2.17642	11.0806	ANXA3	Annexin A3 (ANXA3), mRNA
			-0.049473	NaN	0.12043	NaN	2.27879	3.77292	3.80571	NaN	2.82116	NaN	0.098946	-0.052404	-0.620535	0.456633	0.570293	0.484432	1.19268	1.68461	NaN	NaN	NaN	NaN	1.09354	NaN	NaN	NaN	2.43255		1.78005	13.9841	GDF15	Growth differentiation factor 15 (GDF15), mRNA
			-0.14621	-0.265604	0.174486	0.64155	1.4071	2.86996	3.04122	2.77947	2.8836	NaN	-0.173257	-0.259159	-0.1903	0.328828	0.859974	1.83802	1.69774	2.26701	2.61218	NaN	0.319466	1.25887	1.62801	3.05573	2.73494	1.6787	1.6917		3.09087	8.31507	DLC1	Deleted in liver cancer 1 (DLC1), transcript variant 1, mRNA
			-0.369823	-0.691679	0.238979	0.708783	0.518416	3.48351	4.50962	3.68051	3.7815	NaN	0.382195	0.506244	0.719884	1.15682	1.46328	2.00754	2.30127	2.42773	4.76489	NaN	-0.012372	1.08761	0.903669	2.23066	2.07223	2.54907	3.5224		2.75735	27.1878	RIS1	Ras-induced senescence 1 (RIS1), mRNA
			0.200022	-0.157657	0.555911	0.942135	0.718004	2.51201	1.85205	2.32217	2.27623	NaN	-0.630327	1.76076	-0.626464	0.043758	1.34352	3.19694	3.50842	3.28612	2.50446	NaN	0.430304	2.02939	2.36065	3.52956	3.3066	3.12283	2.16457		4.08232	11.5479	GSTT2	Glutathione S-transferase theta 2 (GSTT2), mRNA
			0.657353	0.84457	0.510277	1.23447	1.45313	3.14786	3.21812	3.1709	3.37194	NaN	-0.21678	0.389743	-1.20908	0.395628	1.54861	2.61123	3.08688	3.72127	3.14618	NaN	-0.440573	1.51062	0.791846	3.63867	3.89356	3.6064	3.06934		2.92535	14.8621	KCNK6	Potassium channel, subfamily K, member 6 (KCNK6), mRNA
			-0.841516	-0.4871	0.472975	0.433417	0.143627	2.68548	2.43629	3.7292	3.433	NaN	0.57581	1.4407	1.25903	1.39425	1.9545	3.27179	3.69363	4.03279	2.94292	NaN	0.265706	2.1053	2.28156	3.37533	3.46124	3.39028	3.77861		4.86203	16.3679	CD36	CD36 antigen (collagen type I receptor, thrombospondin receptor) (CD36), mRNA
			-0.292336	0.347505	0.323021	0.945989	0.983191	2.99871	2.63245	2.92057	3.25309	NaN	-0.121431	0.501735	1.26619	0.859207	1.1241	2.84192	3.69754	3.61243	3.35904	NaN	0.413767	1.81881	1.81712	3.67716	3.50892	NaN	4.77489		3.52584	27.3769	NFIB	Nuclear factor I/B (NFIB), mRNA
			-0.032595	0.450283	0.812381	1.3896	1.26258	2.86634	2.84877	2.54975	2.96661	NaN	-0.021472	1.06765	1.12451	1.78265	1.97938	3.11811	3.48962	4.01266	3.17993	NaN	0.054067	1.99805	2.12087	3.02053	3.28755	3.46866	3.87184		4.34957	16.141	MTSS1	Metastasis suppressor 1 (MTSS1), mRNA
			-0.24624	0.738258	1.07482	1.69039	1.25288	2.41411	3.31511	2.8284	2.98647	NaN	-0.121131	-0.230315	0.737417	0.614089	1.15108	2.48686	3.2217	2.85076	NaN	NaN	0.734741	2.11679	3.29115	2.99683	3.63646	2.9613	4.78193		4.80804	27.5109	CKLFSF5	Chemokine-like factor super family 5 (CKLFSF5), transcript variant 2, mRNA
			-0.216787	0.703012	0.681736	1.37584	1.41547	2.69124	3.6244	3.47985	3.33093	NaN	-0.05642	0.426221	0.432692	0.915299	1.51029	2.35514	3.39312	3.12398	3.76608	NaN	0.273207	2.25453	2.73897	3.56759	3.60073	3.59668	2.77056		5.11645	13.6052	SLC16A3	Solute carrier family 16 (monocarboxylic acid transporters), member 3 (SLC16A3), mRNA
			-0.150476	0.471254	0.587954	1.40862	1.57371	2.63952	3.57205	3.4016	3.29709	NaN	-0.081801	0.448458	0.442302	0.930061	1.45503	2.29196	3.50839	2.77974	3.98078	NaN	0.232277	2.15244	2.72829	3.44391	3.612	NaN	2.74457		4.66604	15.7883	SLC16A3	Solute carrier family 16 (monocarboxylic acid transporters), member 3 (SLC16A3), mRNA
			0.066571	0.943735	1.06395	1.064	1.24552	2.9999	3.44	3.45385	3.34637	NaN	-0.16587	0.976414	1.057	0.941544	0.724067	2.89258	3.3928	3.19532	3.03714	NaN	0.198598	0.556739	2.30668	3.02086	3.67941	3.3255	3.58203		4.94745	12.8119	LAT	Linker for activation of T cells (LAT), mRNA
			0.209788	0.24947	1.02288	NaN	1.81345	2.63151	2.43138	2.53877	2.24394	NaN	-0.79839	-0.175345	NaN	1.11007	1.56747	1.72648	NaN	1.11244	2.82545	NaN	0.189407	1.95859	2.73638	2.47191	2.83603	3.07245	3.95373		3.69614	15.4949	MYL4	Myosin, light polypeptide 4, alkali; atrial, embryonic (MYL4), mRNA
			-0.577931	0.907076	1.30446	1.05057	1.58941	2.53925	2.83653	2.35967	2.30888	NaN	-0.504841	1.1796	1.59322	2.00433	1.8799	2.15581	3.03998	2.16052	1.07463	NaN	1.08277	1.68545	3.57062	2.93172	2.99751	2.66114	4.18518		4.01203	18.1913	ITGA2B	Integrin, alpha 2b (platelet glycoprotein IIb of IIb/IIIa complex, antigen CD41B) (ITGA2B), mRNA
			-0.089004	NaN	-0.533331	0.00081	0.210204	1.37632	NaN	2.58731	2.90163	NaN	-0.402981	0.120251	-0.08685	1.1174	0.68168	1.51258	2.84554	NaN	NaN	NaN	0.491985	2.66453	3.86812	3.1505	3.82476	NaN	4.367		2.37324	20.6347	HIPK2	Homeodomain interacting protein kinase 2 (HIPK2), mRNA
			-0.275342	-0.320938	-0.486957	0.229271	0.541865	1.59233	2.01619	2.81376	3.09741	NaN	-0.387958	0.271525	-0.093032	1.43936	0.897698	1.62114	3.19285	2.93688	2.03499	NaN	0.6633	2.97099	3.86287	3.35649	3.80648	NaN	NaN		3.01537	14.5492	THC1818249	AF208291 protein kinase HIPK2 {Homo sapiens}, complete
			0.493656	1.13579	0.502078	0.19456	0.225756	1.82019	1.92162	2.57395	2.61534	NaN	-1.14478	1.4709	0.837485	0.780594	1.17018	1.38309	3.18219	2.9697	2.88833	NaN	0.651122	0.966882	2.95127	2.76374	3.54033	3.77881	5.16957		2.77195	35.9911	OPLAH	MRNA; cDNA DKFZp434H244 (from clone DKFZp434H244).
			0.043865	0.192068	0.281782	0.333595	-0.109824	0.197273	1.14346	2.55649	2.68051	NaN	-0.090288	0.132939	0.650517	1.50849	1.35248	2.92967	3.85865	3.99881	2.77644	NaN	0.046423	1.44134	2.4664	3.23083	3.42555	3.66446	4.12777		2.71574	17.4816	C6orf85	Chromosome 6 open reading frame 85 (C6orf85), mRNA
			-0.396351	0.553439	-0.045169	0.200105	-0.052766	2.58896	2.95562	3.70192	4.07056	NaN	-0.021473	1.27503	0.3199	0.245049	1.19052	2.84214	3.8125	4.62914	3.73527	NaN	0.417824	1.62458	1.34451	3.85438	4.2359	4.46142	4.61803		3.08352	24.7462	KIAA0830	MRNA for KIAA0830 protein, partial cds.
			-0.452781	0.060425	0.570417	0.092887	0.639032	3.11954	2.45976	3.81437	3.70061	NaN	0.117727	0.315487	0.372162	0.531472	0.707722	2.98618	4.15889	4.0245	3.48376	NaN	0.335054	0.954309	2.17377	3.78897	4.29468	4.17761	5.14268		4.512	35.3265	THBS1	Thrombospondin 1 (THBS1), mRNA
			-0.437997	-0.163669	-0.395041	0.101005	0.212772	2.76479	3.65801	4.1749	4.09895	NaN	-0.114387	0.16673	0.046698	0.577424	0.84922	2.8136	4.00035	4.21774	3.57557	NaN	0.552384	1.4784	2.38694	3.40034	4.1031	3.87488	5.02765		5.23048	32.6192	HGD	Homogentisate 1,2-dioxygenase (homogentisate oxidase) (HGD), mRNA
			-0.209954	NaN	-1.1527	NaN	-0.118121	2.0301	2.73487	NaN	4.24663	NaN	-0.418312	NaN	NaN	-0.485322	-0.078208	2.68968	3.7142	4.90562	4.22204	NaN	0.838221	NaN	NaN	NaN	NaN	NaN	5.2825		4.08433	38.9216	ITGB5	Integrin, beta 5 (ITGB5), mRNA
			-0.82624	-0.523108	-0.389147	0.287626	0.318212	2.37845	NaN	4.59603	4.52414	NaN	-0.123642	-0.531155	0.027306	-0.552092	0.065003	2.30918	3.5787	4.72254	4.65586	NaN	0.949883	0.592013	1.72618	3.97485	4.49364	5.61166	5.95946		2.52806	62.2267	HSPC159	HSPC159 protein (HSPC159), mRNA
			-0.195621	-0.269652	-0.578926	-0.686853	NaN	2.90066	3.01226	3.69171	3.8475	NaN	-0.393461	-0.47184	0.164214	0.248384	-0.492471	2.51023	2.98347	3.50458	3.79679	NaN	0.491272	0.192442	0.462071	3.422	3.98521	3.75085	3.44112		2.8299	15.8368	SELP	Selectin P (granule membrane protein 140kDa, antigen CD62) (SELP), mRNA
			-0.164674	0.386538	0.208995	0.4353	0.471349	2.58939	3.09475	2.81247	3.09041	NaN	0.029089	0.394489	0.44323	0.511402	1.17682	2.75253	3.2837	3.45615	3.05012	NaN	0.135585	0.838792	1.03764	3.28486	3.3286	3.45276	2.14398		2.26078	10.975	CDW92	CDW92 antigen (CDW92), mRNA
			0.064569	-0.54092	0.190351	NaN	0.679026	2.24108	2.83386	3.07988	NaN	NaN	-0.357625	-0.533516	0.089785	1.13728	NaN	2.71133	3.38143	3.5303	3.12868	NaN	0.586112	NaN	1.52177	NaN	3.178	NaN	2.53848		2.87142	11.5538	LMNA	Lamin A/C (LMNA), transcript variant 2, mRNA
			-0.014417	0.270273	0.438949	0.447694	0.770073	3.44554	2.42061	3.58094	3.48283	NaN	-0.447875	0.076702	-0.388582	0.135266	0.126864	2.44248	3.22074	4.0341	3.19823	NaN	0.462292	0.689746	1.06077	3.51425	4.39834	4.25142	4.85543		2.08605	28.9487	ITGB3	Integrin, beta 3 (platelet glycoprotein IIIa, antigen CD61) (ITGB3), mRNA
			0.004887	0.134716	0.170919	0.608105	1.02179	1.98687	2.4175	3.14119	3.26016	NaN	0.260177	-0.083486	0.211795	0.819261	0.854519	2.32378	3.0633	3.72942	3.2448	NaN	-0.265064	1.51472	1.55389	3.01585	3.53095	3.76668	4.05309		2.93608	16.5998	WIPI49	Hypothetical protein FLJ10055 (FLJ10055), mRNA
			-0.16858	0.399237	0.331574	0.562838	1.06144	2.84976	2.90208	3.54174	3.73223	NaN	-0.113385	0.087919	0.041111	0.094557	0.74525	2.50879	2.96135	3.48316	3.31439	NaN	0.281964	1.05946	2.09631	3.15081	3.79248	3.50385	4.12866		4.27615	17.4924	SLC24A3	Solute carrier family 24 (sodium/potassium/calcium exchanger), member 3 (SLC24A3), mRNA
			0.08368	-0.113842	-0.214231	0.078453	0.147174	1.96989	2.81202	2.7786	3.2755	NaN	0.101528	0.122146	NaN	0.457939	0.56684	2.07056	NaN	4.1883	3.18944	NaN	-0.185208	0.388289	1.4489	2.54778	3.52627	4.069	NaN		2.01094	18.2307	ARHGAP21	MRNA for KIAA1424 protein, partial cds.
			0.009603	-0.119109	-0.334577	-0.197082	-0.327833	1.52225	2.21316	2.80835	2.90473	NaN	-0.146788	-0.321297	-0.038426	0.164741	0.383794	1.84836	3.09057	3.75673	2.70918	NaN	0.137185	0.676412	1.28804	2.86923	3.49029	3.96714	4.86404		2.44196	29.1221	KIAA0513	MRNA for KIAA0513 protein, partial cds.
			-0.259259	-0.270662	-0.215712	0.317513	0.067053	2.04493	2.67366	2.90245	3.47516	NaN	0.196263	0.297382	0.488545	0.321412	0.785	2.44372	3.12452	4.181	3.09588	NaN	0.062996	0.305176	0.582394	3.51188	3.95879	4.15372	4.12418		1.72309	18.1387	ARHGAP18	Rho GTPase activating protein 18 (ARHGAP18), mRNA
			0.119909	0.507266	0.150751	-0.14475	0.27837	1.85166	2.38339	2.84538	3.07315	NaN	-0.244925	0.184241	-1.21986	1.47254	0.436726	2.48575	3.32424	4.29646	3.06711	NaN	0.125015	0.004984	1.87836	3.23134	4.1025	4.24192	3.31755		3.60916	19.65	PPIC	Peptidylprolyl isomerase C (cyclophilin C) (PPIC), mRNA
			-0.590237	0.935081	0.389884	-0.187817	-0.159109	2.11739	2.1542	3.10358	3.22729	NaN	-0.14699	-0.249544	0.021966	-0.293801	-0.033178	2.71991	3.49077	3.28257	2.18789	NaN	0.737227	1.06061	2.21656	3.52759	4.03354	3.54836	4.85908		4.33907	29.022	VWF	Von Willebrand factor (VWF), mRNA
			0.221912	NaN	-0.301408	0.052124	0.295332	1.86155	1.30577	2.94004	2.90953	NaN	-1.07401	0.684946	-0.368462	0.31145	0.776758	2.36197	NaN	3.20427	3.22849	NaN	0.852102	1.66626	2.30436	3.46792	3.73479	4.09596	3.51609		3.1739	17.1004	FUT1	Fucosyltransferase 1 (galactoside 2-alpha-L-fucosyltransferase) (FUT1), mRNA
			0.138117	-0.153031	0.171247	0.388282	0.265654	1.09364	1.02721	2.87326	3.21409	NaN	-0.573026	0.361629	NaN	-0.121249	0.146385	2.04119	2.88309	3.80359	2.30761	NaN	0.434909	1.007	1.46185	3.76582	4.47208	4.43084	3.79579		2.08555	22.1937	DAAM1	Dishevelled associated activator of morphogenesis 1 (DAAM1), mRNA
			-0.182596	-0.289481	-0.049429	-0.12123	-0.093188	0.783054	1.55329	3.64279	3.49341	NaN	-0.406274	-0.339436	NaN	0.225975	-0.073935	1.77358	NaN	3.79734	2.67871	NaN	0.58887	0.468368	1.89109	3.67691	4.36365	4.64124	4.5223		1.72077	24.9547	CASP14	Caspase 14, apoptosis-related cysteine protease (CASP14), mRNA
			0.280212	0.314456	0.304182	0.469133	0.541096	1.57906	1.58327	2.44393	2.58289	NaN	-0.159417	-0.36151	-1.08765	0.12947	0.428706	2.44788	3.84136	3.92497	2.41044	NaN	-0.120795	-0.202745	0.539672	1.46548	1.98686	2.34959	NaN		1.45436	15.1892	PRICKLE1	Prickle-like 1 (Drosophila) (PRICKLE1), mRNA
			0.651493	-0.194389	-0.059455	0.310463	1.32907	3.12303	2.52653	2.64616	2.67392	NaN	-0.450218	-0.759169	-1.80879	-0.953376	-0.216099	1.21666	1.98565	3.10968	2.52593	NaN	-0.201276	-0.441991	0.109895	2.23691	2.79469	3.28056	3.50069		2.32409	11.3191	CDKN1A	Cyclin-dependent kinase inhibitor 1A (p21, Cip1) (CDKN1A), transcript variant 1, mRNA
			0.437473	0.408834	0.260769	0.68434	0.633695	2.16926	2.86512	2.89656	2.87217	NaN	-0.001615	0.174651	-0.306921	0.086903	0.147466	1.24785	2.58168	3.28373	2.60964	NaN	-0.217122	-0.186816	0.81464	1.89966	2.38311	2.83151	3.05581		1.75886	9.73871	SIRT7	Sirtuin (silent mating type information regulation 2 homolog) 7 (S. cerevisiae) (SIRT7), mRNA
			0.243449	-0.01506	-0.734142	-0.365056	-0.073517	2.45874	2.62243	3.16112	3.08845	NaN	0.238071	-0.345284	0.116556	0.216966	0.458206	2.30788	2.43891	3.00398	2.47032	NaN	-0.48152	0.379712	0.725276	2.55693	3.02196	2.88426	2.54165		1.65322	8.94526	RAB27B	RAB27B, member RAS oncogene family (RAB27B), mRNA
			0.173597	-0.165369	-0.768016	-0.507004	-0.388222	2.21052	3.13077	3.02944	3.19196	NaN	-0.088738	-0.185496	-0.180255	-0.853397	-0.408741	1.60048	2.78985	3.47534	2.63697	NaN	-0.084859	-0.242243	0.42735	2.8027	3.04014	3.45618	3.80419		1.34476	13.9693	LRP12	Suppression of tumorigenicity (ST7), mRNA
			0.12037	-0.10696	-0.190279	NaN	0.275325	1.06696	1.4081	2.30392	2.2656	NaN	-0.540533	0.224335	NaN	-0.958766	-0.013578	0.632334	2.55182	3.00163	2.59352	NaN	0.420163	0.245454	1.36053	1.50173	2.53964	3.55396	4.85193		2.09501	28.8787	C19orf33	Immortalization-upregulated protein (IMUP), mRNA
			0.076952	NaN	-0.37299	-0.032224	-0.073065	1.08011	NaN	1.33495	1.59067	NaN	-0.216183	-0.282519	-1.82056	-1.04536	-0.406503	0.685804	2.18752	2.56252	2.0807	NaN	0.13923	1.16054	2.1786	2.15166	2.21826	NaN	4.12379		1.84415	17.4335	P2RY1	Purinergic receptor P2Y, G-protein coupled, 1 (P2RY1), mRNA
			0.231592	0.15691	-0.724767	0.006234	-0.226339	2.28886	2.3666	2.10085	2.17855	NaN	-0.669197	-0.142862	-0.519351	-0.848806	-0.084217	1.20329	2.36173	3.11679	1.72732	NaN	0.437605	-0.018359	2.42954	2.72925	3.07981	3.33607	3.75382		2.30265	13.49	VCL	Vinculin (VCL), transcript variant meta-VCL, mRNA
			-0.122325	-0.081639	-0.383116	0.064125	-0.046824	2.48566	1.98676	2.40422	2.2102	NaN	0.006438	NaN	-0.63132	-0.800324	-0.44906	1.74251	2.77473	2.30551	1.67849	NaN	0.115887	0.28284	2.15891	2.2589	2.92284	2.75549	4.09119		3.27274	17.044	PTGIR	Prostaglandin I2 (prostacyclin) receptor (IP) (PTGIR), mRNA
			0.154242	0.30028	-0.320633	0.15921	-0.250987	2.07254	1.84327	2.2072	2.47483	NaN	-0.180132	0.210395	-0.172059	0.254784	0.158899	0.840375	2.32531	2.47951	2.47811	NaN	0.025891	0.522267	2.4316	2.13564	2.58955	2.6949	3.80323		1.79052	13.96	HSPA6	Heat shock 70kDa protein 6 (HSP70B') (HSPA6), mRNA
			0.124411	0.429547	-0.117177	-0.049205	0.284353	0.894108	1.42761	2.05236	2.02859	NaN	-0.081584	0.338785	0.058048	0.513216	0.629928	1.16515	2.30068	2.45578	1.99055	NaN	-0.042827	0.297669	2.3985	2.52476	2.82569	3.08696	4.43101		1.85846	21.5708	OPLAH	MRNA; cDNA DKFZp434H244 (from clone DKFZp434H244).
			0.087227	-0.16237	0.025583	-0.106006	0.008945	1.41563	1.61292	2.00025	2.42912	NaN	-0.458262	-0.587756	-0.230793	-0.139145	0.29109	1.70132	2.63953	3.06192	2.07539	NaN	0.371035	0.928982	2.5947	2.31784	2.81948	3.23831	4.79004		2.66776	27.666	FYB	FYN binding protein (FYB-120/130) (FYB), mRNA
			0.106553	-0.24982	-0.549026	-0.327903	-0.204209	1.8307	1.33458	1.43378	2.03848	NaN	-0.169849	-0.414321	0.174463	0.447309	0.068026	1.45571	3.05365	2.37069	2.17492	NaN	0.063296	0.816357	1.70307	2.16361	2.50798	3.32698	4.9102		2.52202	30.0689	MPP7	Membrane protein, palmitoylated 7 (MAGUK p55 subfamily member 7) (MPP7), mRNA
			-0.211312	-0.539226	-0.884093	-0.37514	-1.02109	0.714721	2.18111	2.99762	3.18009	NaN	-0.034102	0.036939	-0.085458	0.31151	0.260894	1.86394	2.93078	3.76137	3.00815	NaN	0.245414	-0.057435	0.791145	2.04949	3.23519	3.40068	NaN		1.42713	13.5608	PP1057	Hypothetical protein PP1057 (PP1057), mRNA
			-0.109931	-0.247576	-0.482435	-0.481354	-0.24629	1.58295	1.19307	3.27575	3.62169	NaN	0.104372	-0.542055	NaN	-0.496039	-0.324385	2.37454	2.91497	3.22968	3.01403	NaN	0.011117	-0.144189	0.366133	2.43992	3.25303	3.65972	4.34658		1.71665	20.3447	DNM3	Dynamin 3 (DNM3), mRNA
			-0.162461	0.079649	0.04671	0.210617	0.037041	0.591247	2.1084	3.03459	3.18787	NaN	-0.32642	-0.167113	-1.20684	0.021197	0.084831	1.71889	2.39327	2.3304	2.71899	NaN	0.488882	0.485405	0.510061	2.71825	3.48831	3.99078	3.51075		1.42411	15.8981	THBD	Thrombomodulin (THBD), mRNA
			-0.127232	-0.521625	-0.469757	-0.1957	0.122929	1.96441	2.45918	2.82443	2.8016	NaN	-0.095802	-0.122606	-0.275958	0.560168	0.775136	1.82256	2.88027	3.11807	2.16658	NaN	0.223034	2.18793	1.12422	2.55175	2.7949	3.51753	4.26081		3.53708	19.1704	TPST2	Tyrosylprotein sulfotransferase 2 (TPST2), mRNA
			-0.639645	-0.31611	-0.167591	-0.250545	1.1578	2.21867	2.12661	2.48933	2.44728	NaN	-0.304731	-0.227139	-0.126001	-0.324373	0.620571	2.19385	2.77246	2.73073	1.79736	NaN	0.944376	1.52848	1.30278	3.0021	3.11154	3.20458	4.71296		2.88482	26.2265	RGS18	Regulator of G-protein signalling 18 (RGS18), mRNA
			-0.418486	-1.02548	-0.291827	0.145055	0.136384	1.87214	1.2066	1.79477	2.27816	NaN	-0.172039	-0.817696	-0.612022	0.170271	0.901097	2.46161	3.05866	3.53719	2.09549	NaN	0.590525	0.213713	0.690856	2.6152	3.42099	3.23685	3.79029		1.86749	13.8354	PRKAR2B	Protein kinase, cAMP-dependent, regulatory, type II, beta (PRKAR2B), mRNA
			-0.397721	-0.635306	0.332913	0.424188	0.046685	1.21909	1.46392	2.4581	2.49636	NaN	-0.058285	-0.549643	-0.206356	0.692042	0.864411	1.78142	2.71174	3.29141	2.69333	NaN	0.456006	1.13994	1.60979	2.05588	2.58097	3.10366	3.73138		2.328	13.2818	GAS2L1	Growth arrest-specific 2 like 1 (GAS2L1), transcript variant 1, mRNA
			-0.737786	-0.498781	-0.474596	0.124921	-0.527002	0.530377	NaN	2.15073	2.41112	NaN	0.026484	0.685125	0.552297	1.37566	0.92807	1.17844	3.15141	2.91991	2.30196	NaN	0.711301	2.2714	1.90715	1.99949	3.02996	3.48159	4.75805		2.42343	27.0592	HIPK2	Homeodomain interacting protein kinase 2 (HIPK2), mRNA
			-0.099413	0.280943	0.253479	-0.1281	0.123715	1.06749	0.242416	2.38265	2.76387	NaN	-0.179431	0.172959	0.246415	0.60929	0.329558	1.46552	NaN	2.84468	2.21519	NaN	0.278844	0.956211	2.8635	3.02523	3.6516	3.63603	3.83293		1.72041	14.2504	XYLT2	Xylosyltransferase II (XYLT2), mRNA
			0.154965	-0.474145	-0.160041	-0.904224	0.151268	1.01116	0.863654	2.34598	2.62632	NaN	-0.401206	0.579437	0.014234	0.777562	0.326661	1.31633	2.43403	2.78575	2.89589	NaN	0.246241	0.541012	0.897498	2.86707	3.54692	3.50425	4.11866		1.81964	17.3716	THC1858993	G82454 biphenyl-2,3-diol 1,2-dioxygenase III-related protein VCA0463 VCA0328 VCA0341 [imported] - Vibrio cholerae (strain N16961 serogroup O1), partial (55%)
			-0.742762	-1.01859	-1.73584	-0.73592	-0.863825	-0.187814	0.375087	-1.22918	-1.37776	NaN	-0.102537	-0.015388	-1.77777	-0.661085	-0.284123	-1.00507	0.785876	1.76751	-0.801185	NaN	0.845299	0.06368	0.21249	0.746052	1.96835	2.63728	3.44263		-1.13904	10.8726	PDE8B	Phosphodiesterase 8B (PDE8B), mRNA
			-0.375659	-1.54927	-2.35337	-2.31933	-2.20258	-1.21542	-0.878799	0.753939	0.901	NaN	-0.234687	-1.8514	-3.13283	-2.00807	-2.23581	-0.8495	0.073046	0.728423	0.188611	NaN	0.610345	-0.968344	-0.692708	0.215711	1.23246	1.84278	2.11799		-1.61631	-8.77155	TNNC2	Troponin C2, fast (TNNC2), mRNA
			-0.635979	-1.42087	-1.27473	-1.19809	-1.54418	-1.61986	-1.68577	0.297414	0.524098	NaN	-0.083648	-1.17344	-1.22619	-1.5297	-1.5365	-1.12437	-0.236276	-0.162649	-0.470991	NaN	0.719628	-0.72704	0.103009	0.62331	1.27647	1.4781	2.95226		-1.55399	7.73961	CLDN5	Claudin 5 (transmembrane protein deleted in velocardiofacial syndrome) (CLDN5), mRNA
			0.067927	-1.86942	-2.15883	-2.02035	-1.57237	-0.676427	0.120112	0.41951	0.426679	NaN	0.439493	-1.34691	-1.2241	-0.354619	-0.267667	0.270207	1.32858	0.723032	-0.209087	NaN	-0.50742	-1.99438	-1.73311	-0.778119	-0.181439	0.502885	1.99776		-1.20386	-4.46553	H1F0	H1 histone family, member 0 (H1F0), mRNA
			-0.67625	-1.19751	-1.97996	-2.33332	-2.578	-0.573343	1.06016	1.09209	1.09188	NaN	0.393777	-1.34113	-1.48197	-1.47883	-1.54668	-0.959999	-0.333066	1.43567	1.43545	NaN	0.282472	-2.26862	-2.44687	-0.245729	0.741995	1.62069	1.4216		-1.48797	-5.97112	FLJ11000	Hypothetical protein FLJ11000 (FLJ11000), mRNA
			NaN	NaN	-0.609395	NaN	-0.844558	-0.13528	NaN	0.925451	1.3626	NaN	-0.205904	-1.00964	-0.521983	0.325834	-0.571608	1.01363	-0.79408	1.46746	-1.05339	NaN	0.205904	0.053599	-1.66704	1.04638	1.44042	1.42877	0.202821		1.03785	-3.17563	C6orf114	Chromosome 6 open reading frame 114 (C6orf114), mRNA
			0.128861	-2.22179	-1.8314	-1.56536	-1.05084	-0.99765	-0.718219	0.680101	0.710176	NaN	-0.141854	-0.898586	-0.675052	-1.17266	-1.02424	0.641769	0.5148	1.05596	0.256869	NaN	0.012993	-1.0166	-1.6198	1.23487	1.37198	1.28942	-0.119285		-1.10332	-4.66473	FLI1	Friend leukemia virus integration 1 (FLI1), mRNA
			-0.506541	-1.27579	-0.643094	-0.478866	0.072465	0.665498	0.667353	0.721324	0.709257	NaN	0.221461	-1.53792	-1.50482	-1.73998	-1.19579	-0.057496	-0.30657	0.745989	1.29307	NaN	0.28508	-1.60833	-1.99984	0.298362	0.281495	0.495724	-0.868854		-1.04066	-3.99956	LRP10	Clone DNA49631 LRP10 (UNQ389) mRNA, complete cds.
			0.105831	-1.15536	-1.39348	-1.3041	-0.915778	0.892012	NaN	1.09183	1.26776	NaN	NaN	-1.00146	-1.47768	-2.35276	-0.920381	-0.122424	0.092522	1.45558	1.45215	NaN	-0.211662	-2.21579	-2.08726	NaN	0.202438	0.425234	0.44128		-1.12275	-5.10799	NID67	Putative small membrane protein NID67 (NID67), mRNA
			0.062711	-1.60151	-1.66239	-1.43133	-1.80637	0.09433	0.589563	0.569592	0.435178	NaN	0.092027	-1.12685	-1.12883	-1.29889	-1.69976	-0.266706	-0.09696	0.22596	0.21342	NaN	-0.154737	-1.34389	-1.75911	0.512673	0.338967	-0.563245	-1.24468		-1.20306	-3.49762	TEC	Tec protein tyrosine kinase (TEC), mRNA
			-0.078882	-1.20839	-1.92274	-1.34107	-1.40812	-0.239949	0.001595	-0.327212	-0.031491	NaN	-0.200719	-1.20631	-1.37224	-1.2295	-1.59527	-0.563327	-0.245691	-0.40986	-0.201423	NaN	0.279601	-0.328663	-1.30408	-0.4776	-0.427954	-0.250771	0.199992		-1.32856	-3.79144	FLJ14281	Hypothetical protein FLJ14281 (FLJ14281), mRNA
			-0.071131	-0.965293	-1.75563	-1.12147	-0.919956	-0.281751	-0.000482	0.188875	0.387096	NaN	0.04272	-1.06134	-1.75074	-1.09329	-1.52639	-0.810553	-1.00683	-0.001392	0.163868	NaN	0.028411	-0.393565	-2.34483	-0.264668	0.213475	0.449069	-0.364611		-1.28753	-5.08002	ARMCX3	MRNA; cDNA DKFZp686F0796 (from clone DKFZp686F0796).
			-0.198281	NaN	-1.49534	-1.14501	-1.41672	-0.57175	0.173722	-0.279831	-0.044489	NaN	-0.172337	-0.943716	-0.646762	-1.45361	-0.978485	-0.56681	-0.591288	-0.038458	0.481344	NaN	0.370618	-0.538726	-2.14588	-0.72369	-0.95686	-0.388345	-1.23086		-1.49642	-4.42563	PGM2L1	Phosphoglucomutase 2-like 1 (PGM2L1), mRNA
			-0.006277	-1.38671	-1.54951	-1.69954	-1.56053	0.127489	0.004933	-0.260613	0.119327	NaN	-0.106714	-0.127017	-0.534789	-0.98436	-1.28164	-0.559954	-1.44218	0.458914	0.73634	NaN	0.112991	-0.92804	-1.69472	-0.213261	-0.032509	0.043595	-0.458323		-1.19799	-3.24797	RIOK3	RIO kinase 3 (yeast) (RIOK3), transcript variant 2, mRNA
			-0.161965	-0.703706	-0.784308	-0.966031	-0.430445	0.009851	0.037865	0.002336	0.10268	NaN	-0.025912	-0.921377	-0.695087	-1.1448	-1.0676	-0.607508	-0.98354	-0.215621	0.009552	NaN	0.187877	-0.937246	-2.0184	0.172124	0.293618	0.481241	-0.735767		-1.34765	-4.05135	AP1S2	Adaptor-related protein complex 1, sigma 2 subunit (AP1S2), mRNA
			-0.26663	-0.737531	-0.590055	-0.746914	-0.565895	-0.098581	-0.453745	0.042035	0.070553	NaN	0.152457	-0.72055	-0.681759	-1.32297	-0.424829	-0.108022	-0.374805	0.363485	0.477242	NaN	0.114173	-0.957028	-2.04142	0.371279	0.353452	0.612962	-0.136562		-1.20299	-4.1165	HIST1H3H	Histone 1, H3h (HIST1H3H), mRNA
			0.068674	-0.88592	-0.823914	-0.85078	-0.72267	-0.605871	-0.291606	0.027235	0.032236	NaN	0.015741	-1.26137	-1.20593	-1.29723	-0.996321	-0.69543	-0.926756	0.076181	-0.012479	NaN	-0.084415	-1.08002	-1.49963	-0.226898	0.035048	0.310055	0.121031		-1.5219	-2.8277	PDGFC	Platelet derived growth factor C (PDGFC), mRNA
			0.219266	-1.11286	-1.14236	-1.09459	-0.864912	-0.339038	-0.226102	-0.287707	-0.158907	NaN	0.031405	-0.509611	NaN	-1.7925	-1.18291	-0.620414	-0.747969	0.367952	-0.325259	NaN	-0.250671	-1.53147	-1.45519	-0.115723	-0.200977	-0.454753	NaN		-1.37055	-3.46414	ARMCX2	Armadillo repeat protein ALEX2 (ALEX2), mRNA
			-0.278033	-0.735158	-0.660471	-0.927978	-0.538668	-0.984955	-0.679832	-0.486785	-0.031769	NaN	0.013457	-0.251162	-0.262065	-1.01797	-0.917306	-0.721123	-0.491228	-0.085009	-0.18806	NaN	0.264576	-1.17554	-1.92287	-0.370327	0.035259	0.058496	-0.209591		-1.40132	-3.79177	SPG3A	Spastic paraplegia 3A (autosomal dominant) (SPG3A), mRNA
			-0.29082	-0.968255	-1.01978	-1.29365	-1.59106	0.052793	0.126665	-0.196117	0.234415	NaN	0.365961	-0.825562	-1.40115	-1.62032	-1.63702	-0.536922	0.017643	0.668643	0.344869	NaN	-0.075141	-1.53081	-2.2762	-0.426691	0.046736	0.480275	0.448826		-1.22334	-4.84402	RNF11	Ring finger protein 11 (RNF11), mRNA
			-0.131542	-0.70785	-0.870394	-1.17428	-1.19413	0.694967	0.780185	0.205305	0.733981	NaN	0.194683	-0.780362	-0.760191	-0.996977	-0.895139	0.032035	0.475443	1.01891	0.343547	NaN	-0.063141	-1.69271	-2.42067	-0.137684	0.503014	0.433781	0.319112		-1.04474	-5.35419	JWA	Cytoskeleton related vitamin A responsive protein (JWA), mRNA
			-0.014623	-0.985022	-1.34218	-1.11527	-1.46054	-0.067563	0.103906	0.45134	0.817771	NaN	0.106933	-0.758655	-2.07258	-1.46551	-2.02402	-1.04286	-0.734123	0.635755	0.52454	NaN	-0.09231	-1.64413	-1.3665	0.12256	0.565569	0.953605	0.432964		-1.06608	-4.20639	ZNF185	Zinc finger protein 185 (LIM domain) (ZNF185), mRNA
			-0.116113	-0.848631	-0.846869	-1.01395	-0.610837	-0.346443	-0.127613	0.488466	0.882997	NaN	0.483578	-1.14448	NaN	-1.59067	-1.13621	-0.737351	-0.195967	0.799509	0.438078	NaN	-0.367466	-0.998298	-1.21989	-0.613359	0.302452	0.869397	1.72304		-1.28072	3.3013	PRKCB1	Protein kinase C, beta 1 (PRKCB1), mRNA
			0.00101	-1.07563	-1.21502	-1.37139	-0.788257	0.246965	0.244965	0.502154	0.64966	NaN	0.254331	-2.15584	-1.96229	-1.42805	-1.34899	-0.455927	-0.047431	0.445999	0.592252	NaN	-0.255341	-0.828419	-1.4639	-0.173174	0.294639	0.8594	0.626468		-1.12754	-4.45628	F11R	F11 receptor (F11R), transcript variant 4, mRNA
			-0.40369	-1.52442	-0.91044	-0.873779	-0.900318	-0.461321	-0.515775	-0.042338	-0.104327	NaN	-0.089597	-1.03727	-1.67535	-2.49971	-1.05985	-0.131748	0.228977	0.515904	0.093319	NaN	0.493287	-1.52679	-1.65914	0.286561	0.621836	0.822128	0.942175		-1.32289	-5.65573	HIST1H3D	Histone 1, H3d (HIST1H3D), mRNA
			-0.164678	-0.632723	-0.912198	-1.2684	-1.64847	-0.940052	-0.624242	-0.402889	-0.239865	NaN	-0.007113	-0.656954	-1.39967	-1.3881	-1.25565	-0.052196	0.42506	0.467543	0.128118	NaN	0.171791	-1.16352	-0.97733	0.121454	0.301145	0.600007	0.604529		-1.32215	-3.13502	HIST1H2BB	Histone 1, H2bb (HIST1H2BB), mRNA
			-0.275662	-0.620973	-0.833932	-1.18481	-1.25274	-0.85708	-0.663968	-0.228276	-0.253016	NaN	0.052996	-0.928051	-1.3186	-1.43325	-1.0955	-0.334667	0.477097	0.442976	-0.051078	NaN	0.222666	-1.12776	-0.73712	-0.220547	0.03695	0.405834	0.578281		-1.26109	-2.70055	HIST1H2BH	Histone 1, H2bh (HIST1H2BH), mRNA
			-0.205522	-0.945104	-0.973198	-1.3268	-1.32569	-0.874549	-0.612132	-0.217188	-0.260788	NaN	-0.055841	-1.44718	-1.30265	-1.52199	-1.051	-0.476687	0.430452	0.357333	-0.105971	NaN	0.261364	-1.202	-0.918889	-0.198564	0.015005	0.686607	0.612514		-1.39154	-2.87188	HIST1H2BO	Histone 1, H2bo (HIST1H2BO), mRNA
			-0.197019	-0.983939	-1.19709	-1.58032	-1.58286	-1.24195	-0.505812	-0.130292	-0.224611	NaN	-0.019183	-1.3038	-1.7147	-1.87557	-1.45821	-0.563069	0.33599	0.442163	-0.10723	NaN	0.216203	-1.44032	-1.19019	-0.185884	0.085404	0.698965	0.573237		-1.41992	-3.66947	HIST1H2BJ	Histone 1, H2bj (HIST1H2BJ), mRNA
			-0.030327	-0.924213	-1.14979	-1.41288	-1.65095	-0.982254	-0.778524	-0.468672	-0.471112	NaN	-0.096395	-1.3503	-1.46124	-1.99876	-1.17839	-0.431383	0.326246	0.118863	0.111261	NaN	0.126722	-1.7056	-1.31741	-0.170892	-0.120949	0.462693	0.773317		-1.38618	-3.99657	HIST1H2BE	Histone 1, H2be (HIST1H2BE), mRNA
			-0.166419	-1.00944	-1.09953	-1.57764	-1.11705	-1.11404	-1.04172	-0.426498	-0.518369	NaN	-0.008197	NaN	-1.45486	-1.60792	-1.14678	-0.392166	0.507121	0.258832	0.02297	NaN	0.174616	-1.58812	-1.04821	-0.238944	-0.045585	0.55743	0.594674		-1.38745	-3.04812	HIST1H2BF	Histone 1, H2bf (HIST1H2BF), mRNA
			-0.158677	-1.2469	-1.36026	-1.59972	-1.63439	-1.09749	-0.800554	-0.530263	-0.556712	NaN	-0.037144	-1.39387	-1.92813	-1.86453	-1.43394	-0.660607	0.286266	-0.013193	-0.343505	NaN	0.195821	-1.63827	-1.09001	-0.275383	-0.133576	0.348699	0.783833		-1.58075	-3.80563	HIST1H2BI	Histone 1, H2bi (HIST1H2BI), mRNA
			-0.014407	-1.0323	-1.32549	-1.60499	-1.6419	-1.30388	-0.892749	-0.527323	-0.375588	NaN	-0.075642	-1.56358	-1.73162	-1.63773	-1.49722	-0.664786	-0.1256	0.036091	-0.382147	NaN	0.09005	-1.60099	-1.0992	-0.502734	-0.129054	0.260143	0.514641		-1.58533	-3.321	HIST1H2BL	Histone 1, H2bl (HIST1H2BL), mRNA
			0.076633	-0.697024	-0.832845	-0.981434	-0.854484	-0.584815	-0.332898	0.075497	-0.025143	NaN	-0.177054	-1.27658	NaN	-2.10959	-1.23926	-0.431372	0.122019	0.10526	-0.42395	NaN	0.100421	-1.98876	-1.36452	0.154963	0.294576	0.433294	0.681327		-1.29992	-4.31569	HIST1H2BM	Histone 1, H2bm (HIST1H2BM), mRNA
			0.168155	-0.692808	-0.805184	-0.789138	-0.829183	-0.533461	-0.416503	-0.072005	-0.229241	NaN	-0.221529	-1.30821	NaN	-1.75182	-1.42208	-0.424918	0.261224	0.061521	-0.284639	NaN	0.053375	-1.81008	-1.06561	0.189237	0.160992	0.37576	0.738049		-1.27507	-3.50663	HIST3H2BB	Histone 3, H2bb (HIST3H2BB), mRNA
			0.117805	-0.93539	-0.950997	-1.2775	-1.23141	0.018517	-0.592081	-0.396112	-0.484641	NaN	-0.199387	-1.61001	-1.66573	-1.91468	-1.31051	-0.626036	0.040685	-0.348329	-0.711779	NaN	0.081582	-2.18471	-1.7418	-0.430641	-0.075931	0.369479	0.554009		-1.50742	-4.54636	HIST1H2BD	Histone 1, H2bd (HIST1H2BD), transcript variant 1, mRNA
			0.070621	-0.87299	-0.935781	-1.2332	-1.30955	-0.567508	-1.04195	-0.424491	-0.380349	NaN	-0.223944	-1.57878	-1.97534	-1.82039	-1.4529	-0.404362	0.012516	-0.544316	-0.454283	NaN	0.153323	-2.27004	-0.878048	-0.122409	0.349267	0.320269	NaN		-1.4701	-4.82335	HIST1H2BC	Histone 1, H2bc (HIST1H2BC), mRNA
			NaN	-1.64553	-0.880392	-0.196299	-1.54325	-0.688516	0.010031	2.53907	2.25869	NaN	NaN	NaN	NaN	NaN	NaN	0.395071	0.695006	2.13677	0.320243	NaN	0	NaN	-2.41927	1.60755	2.51748	2.41337	3.4238		1.28134	10.7317	TUBB1	Tubulin, beta 1 (TUBB1), mRNA
			0.015159	-0.601204	-1.6585	-1.57065	-1.47269	0.593934	0.206311	0.813026	0.99591	NaN	0.562545	-0.825183	-1.02248	-0.76988	-1.26999	0.356409	0.915392	1.40599	1.09421	NaN	-0.577705	-1.0008	0.739589	1.13043	1.3896	1.49802	2.60584		1.28024	6.08748	FLJ10324	Hypothetical protein FLJ10324 (FLJ10324), mRNA
			-0.458653	-0.946836	-1.01326	-0.997063	-0.323936	0.011129	0.326754	0.849661	0.841816	NaN	0.021021	-0.613516	-0.643871	-0.663976	-0.864905	-0.188287	1.16422	1.59711	1.31248	NaN	0.437632	-0.454626	0.501207	0.603878	1.00692	1.26173	2.73976		1.01468	6.6796	C20orf161	Chromosome 20 open reading frame 161 (C20orf161), transcript variant 1, mRNA
			-0.147481	-0.601435	-0.96423	-0.995167	-1.12291	-0.149919	0.484035	1.18179	1.04897	NaN	-0.042909	-0.779429	-1.144	-0.621177	-0.885531	-0.347048	1.41261	1.38687	0.99814	NaN	0.19039	-0.95856	-0.036175	0.584326	1.44614	1.63577	NaN		-1.06821	3.10754	SMOX	Spermine oxidase (SMOX), transcript variant 1, mRNA
			-0.309716	-0.80596	-0.873118	-0.726315	-0.650548	0.225919	0.38832	1.11125	1.21923	NaN	0.206583	-0.895434	-0.772548	-0.672202	-0.690593	0.318005	0.889254	2.08701	1.21016	NaN	0.103133	-0.65376	-0.019504	0.517881	1.55561	1.78544	2.73286		1.15395	6.64771	FLJ11280	Hypothetical protein FLJ11280 (FLJ11280), mRNA
			-0.006434	-0.568277	-0.895247	-0.936484	-1.10953	-0.861522	-0.435985	1.16533	1.28038	NaN	0.100143	-0.328734	-1.07085	-0.879022	-0.729539	0.840397	1.66571	2.37199	1.17323	NaN	-0.093709	-0.878118	-0.14762	0.902613	1.6192	1.75119	1.87349		-1.06711	5.17655	SALL2	Human mRNA for KIAA0360 gene, partial cds.
			-0.314835	-1.4078	-2.20105	-1.94526	-1.87345	-0.190365	0.098497	-0.224769	0.057279	NaN	0.277952	-0.775781	-1.45055	-1.48121	-1.66795	-0.057038	1.07345	1.95461	0.350089	NaN	0.036883	-1.29209	-0.217155	0.709201	0.729762	1.70791	2.73014		-1.14105	6.6352	IMP-3	IGF-II mRNA-binding protein 3 (IMP-3), mRNA
			0.485624	-1.6382	-1.37972	NaN	-1.39913	-1.24679	NaN	NaN	1.18521	NaN	-0.208839	NaN	-2.06279	-1.34767	-1.28127	-0.088532	NaN	1.25636	0.34807	NaN	-0.553571	NaN	-1.00401	0.608887	1.59097	NaN	1.87932		-1.30243	-4.17793	RGC32	Response gene to complement 32 (RGC32), mRNA
			-0.080313	-1.30654	-1.40296	-1.50628	-1.34814	-1.14233	-0.341104	1.00711	1.22307	NaN	-0.039543	-1.55165	-1.44321	-1.3967	-1.44283	-0.23325	0.465705	1.97017	1.21009	NaN	0.119856	-1.03706	-0.931357	1.02966	1.93655	2.43779	2.38228		-1.17548	5.41812	DAPP1	Dual adaptor of phosphotyrosine and 3-phosphoinositides (DAPP1), mRNA
			0.080404	-0.567381	-1.57637	-1.62305	-1.50794	-0.562489	0.233553	0.731156	0.570124	NaN	-0.019443	-1.91342	-1.98015	-1.77485	-1.48722	0.37204	1.14895	1.07799	0.044299	NaN	-0.060961	-0.866615	0.147951	0.903927	1.42869	NaN	1.63777		1.00865	-3.94535	BC038972	Similar to hypothetical protein, MNCb-3350, clone IMAGE
			-0.211581	-0.846415	-0.951882	-0.577281	-0.689737	-0.153897	0.328201	1.36046	1.06248	NaN	0.280559	-1.59721	-2.22958	-0.703371	-0.990432	-0.279328	0.320222	0.489178	0.728839	NaN	-0.068978	0.444407	0.262639	0.452483	0.639729	1.41463	2.54378		1.19967	5.83115	SERTAD3	SERTA domain containing 3 (SERTAD3), transcript variant 2, mRNA
			-0.479444	-0.381199	-0.302803	-0.372768	-0.515936	-0.014849	-0.503263	1.16641	1.94197	NaN	-0.119367	-0.799713	-0.948063	-0.830936	-0.892689	-0.572206	-0.416533	1.04208	1.24256	NaN	0.598811	-0.141214	-0.465148	0.901166	2.41847	1.98766	NaN		-1.26382	5.34602	EBI2	Epstein-Barr virus induced gene 2 (lymphocyte-specific G protein-coupled receptor) (EBI2), mRNA
			0.098739	-0.384065	-0.521916	-0.259746	0.111466	-0.018583	-0.011282	1.64253	1.48847	NaN	-0.443004	-1.0936	-0.771438	-0.731488	-0.741962	-0.031645	1.19335	1.63715	0.107642	NaN	0.122763	0.201222	0.224235	1.50407	1.93277	2.13882	NaN		1.07415	4.40403	WNT3A	Wingless-type MMTV integration site family, member 3A (WNT3A), mRNA
			0.074638	-0.075122	-0.379744	0.131114	0.323064	-1.09325	NaN	1.96467	1.96426	NaN	NaN	NaN	-0.987572	-1.31604	-0.424839	-1.03446	0.534542	1.44622	0.810315	NaN	-0.074638	-0.030582	0.772724	0.896362	0.594027	NaN	3.01663		1.09514	8.09277	SLC7A8	Solute carrier family 7 (cationic amino acid transporter, y+ system), member 8 (SLC7A8), transcript variant 2, mRNA
			-0.298804	-1.07468	-0.333431	-0.132897	0.144362	-0.745332	0.463412	1.86388	1.63413	NaN	NaN	0.733823	NaN	-0.501047	NaN	-0.432498	NaN	1.53802	0.45301	NaN	0.149402	0.204451	1.01905	0.986773	1.89645	2.14942	2.01972		1.36889	4.4365	BG1	Lipidosin (BG1), mRNA
			-0.625385	-0.088991	0.079836	-0.227698	0.035434	0.346533	-0.0268	0.69686	0.724748	NaN	0.516202	0.079542	NaN	-1.94454	-0.281801	0.427638	NaN	0.907897	1.11166	NaN	0.109182	0.182534	0.103047	0.883326	1.3321	1.42364	1.83154		1.13488	-3.84916	DKFZp547E052	MRNA; cDNA DKFZp547E052 (from clone DKFZp547E052).
			-0.217609	-0.554212	-0.629515	-0.155939	-0.114849	0.61213	1.04712	0.623138	0.661205	NaN	-0.265059	-0.412127	-0.60167	-1.16116	-0.79846	-0.124044	0.255541	1.29744	0.968319	NaN	0.482668	-0.298478	0.208908	1.1477	1.175	1.45446	1.74584		1.15581	3.35391	ITGB1	Integrin, beta 1 (fibronectin receptor, beta polypeptide, antigen CD29 includes MDF2, MSK12) (ITGB1), transcript variant 1B, mRNA
			0.021677	-0.381776	-0.762518	-0.39419	0.122365	0.460624	0.789115	1.13365	1.08961	NaN	-0.146053	-0.571194	-1.10496	-0.647033	-0.303147	-0.015959	0.3077	0.469901	1.41838	NaN	0.124376	0.302594	1.1316	0.700591	1.01316	1.4399	0.975473		1.23336	2.71302	IL10RA	Interleukin 10 receptor, alpha (IL10RA), mRNA
			-0.10352	-0.67346	-0.534797	-0.31929	0.271269	0.667451	1.2618	0.832484	1.20131	NaN	-0.178893	-1.61972	-0.591975	-0.155997	-0.211438	-0.018512	0.706293	1.13144	1.05895	NaN	0.192966	0.285532	-0.360394	0.963699	1.37445	1.4282	1.30493		1.20687	-3.07315	A_23_P103951	Unknown
			-0.153488	-0.896053	-0.775696	-0.575174	-0.169134	0.74369	0.612994	1.26075	1.5677	NaN	-0.038048	-1.27827	-1.76713	-0.361191	-0.748774	0.445948	0.598785	1.27313	1.246	NaN	0.191537	-0.670015	-0.46818	0.630526	1.31567	1.79435	1.25864		1.14198	3.4686	THC1808835	AF298591 nonselective sodium potassium/proton exchanger {Homo sapiens}, partial (5%)
			0.563551	0.400352	-0.281276	-0.138344	-0.139735	0.102163	0.978325	0.332876	0.658151	NaN	-0.178523	-0.17845	-1.78553	-0.033194	-0.266895	0.253366	0.583905	1.40904	0.64527	NaN	-0.385028	-0.030285	-0.064624	0.713669	1.50661	1.87946	2.55684		1.19198	5.88417	RYR2	Ryanodine receptor 2 (cardiac) (RYR2), mRNA
			0.241507	-0.408503	-0.624963	-0.412893	-0.343508	0.189942	1.01372	0.522676	1.02254	NaN	0.113856	-0.80017	-0.89163	-0.406752	-0.274644	0.204801	0.652555	1.36215	0.884435	NaN	-0.355363	-1.01409	-0.736333	0.69448	1.47588	1.60883	2.31117		1.14072	4.96285	CPEB4	Cytoplasmic polyadenylation element binding protein 4 (CPEB4), mRNA
			-0.05026	0.246029	-0.339514	0.096841	-0.076428	0.302395	0.526644	1.09096	1.63508	NaN	0.059446	-0.040796	-0.995108	-0.417167	0.021089	0.010898	0.077582	1.30637	0.927319	NaN	-0.009186	-0.249969	-0.431043	0.007506	1.07933	1.20597	1.50901		1.04207	3.10604	UPK1A	Uroplakin 1A, mRNA (cDNA clone IMAGE
			-0.318876	-0.587928	-0.531529	-0.47607	-0.295175	-0.135777	0.352448	0.583353	0.626356	NaN	0.17604	-0.072293	NaN	-0.270439	0.22373	0.140073	0.436986	1.22307	0.786224	NaN	0.142836	-0.03661	-1.22445	0.595671	1.01429	1.45584	1.74953		1.11685	3.36248	C6orf166	Chromosome 6 open reading frame 166 (C6orf166), mRNA
			-0.003537	0.165054	-0.098358	0.339455	-0.203606	0.619119	0.625309	1.34244	1.17563	NaN	-0.086851	0.413098	0.198502	-0.225372	-0.037404	0.513145	0.542115	1.76203	1.34289	NaN	0.090388	-0.345422	-0.703613	0.870934	0.734914	1.34636	1.36536		1.33154	3.39176	TLK1	Tousled-like kinase 1 (TLK1), mRNA
			-0.108222	-0.104167	-0.070013	-0.13131	0.102546	-0.008364	0.765503	0.970497	1.096	NaN	0.19967	0.054234	-0.304183	-0.366868	-0.327779	0.230119	1.11402	1.30032	1.21737	NaN	-0.091448	-0.167163	-0.443518	0.529947	0.937668	1.18576	1.36812		1.07367	2.58134	FLJ14775	Hypothetical protein FLJ14775 (FLJ14775), mRNA
			-0.085753	0.029356	0.139247	0.059234	-0.177874	0.470505	0.297145	0.52912	0.810058	NaN	0.339198	-0.152061	0.047057	-0.893396	-0.198059	0.648113	0.913324	1.6502	1.41324	NaN	-0.253445	-0.016499	-1.2787	0.615942	1.16843	1.78859	1.84444		1.22871	3.59113	LYPLAL1	Lysophospholipase-like 1 (LYPLAL1), mRNA
			0.116954	-0.568271	-0.293103	-0.794824	-0.342824	2.00287	0.151811	1.94336	1.75931	NaN	-0.229222	-0.586324	-0.281754	-0.726942	-0.498459	1.34748	1.08972	1.91203	1.25484	NaN	0.112268	-0.168986	-0.068538	2.25726	2.53389	2.31671	2.03527		1.08444	5.79132	BANK1	B-cell scaffold protein with ankyrin repeats 1 (BANK1), mRNA
			-0.383105	-1.48683	-1.23355	-1.13461	-0.71381	1.06608	1.00289	1.56044	1.58194	NaN	0.204384	-0.644283	-0.560115	-0.58415	0.040856	1.69982	2.2334	2.33115	1.36387	NaN	0.178721	-0.046144	-0.782163	2.07572	2.21527	2.06344	1.54886		1.15219	5.03207	MEF2C	MADS box transcription enhancer factor 2, polypeptide C (myocyte enhancer factor 2C) (MEF2C), mRNA
			-0.37557	-1.281	-1.5488	-0.813201	-1.57981	0.317429	0.184291	1.1062	1.68385	NaN	0.236344	-0.46443	-0.022167	-1.29142	-0.590452	0.530067	NaN	1.57819	1.85213	NaN	0.139226	-0.587928	-0.445371	2.03202	2.51376	2.49656	2.39795		1.11865	5.71108	MTAC2D1	Membrane targeting (tandem) C2 domain containing 1 (MTAC2D1), mRNA
			0.019516	-0.475625	-0.636646	-0.597402	-0.022002	-0.194187	0.151447	1.52625	1.99401	NaN	-0.158603	-0.26507	-0.252476	0.23104	-0.552451	0.397248	1.68853	1.97724	1.06657	NaN	0.139087	-0.125985	0.39638	1.99577	3.07228	3.91661	NaN		1.10594	15.1014	LIPH	Lipase, member H (LIPH), mRNA
			-0.21992	-0.431109	-0.630786	-0.309715	-0.791009	-0.107672	-0.235325	0.673834	1.22577	NaN	-0.068081	-0.425117	-0.070776	0.014875	-0.244739	0.628309	1.23967	2.16496	1.41995	NaN	0.288002	-0.156442	0.635243	1.71696	2.16688	2.30225	2.94247		1.01036	7.68729	ALOX12	Arachidonate 12-lipoxygenase (ALOX12), mRNA
			-0.116026	-0.340583	-0.42656	-0.739228	-0.218599	-0.447711	-0.009757	0.903099	1.39599	NaN	0.292325	-0.03297	-0.054095	-0.596686	-0.127163	0.42365	0.951825	1.67944	1.51697	NaN	-0.176299	-0.506726	-0.102492	1.8301	2.30054	2.58098	2.59416		-1.02312	6.03838	MTAC2D1	Membrane targeting (tandem) C2 domain containing 1 (MTAC2D1), mRNA
			-0.710259	-1.13645	-0.985186	-1.04371	-0.92639	0.918036	0.613487	1.52759	1.53548	NaN	0.336747	-1.03309	-0.738428	-1.28868	-0.914126	0.74236	1.61376	2.20452	1.25632	NaN	0.373512	-1.17548	-0.141754	0.784873	1.99696	2.22756	2.85757		1.2955	7.24793	ACRBP	Acrosin binding protein (ACRBP), mRNA
			-0.291095	-0.558756	-1.47607	-1.41789	-1.11941	0.679317	0.510926	1.30207	1.38284	NaN	0.608817	-1.48811	-1.42317	-1.12233	-1.25655	0.151711	1.85231	2.00193	1.46893	NaN	-0.317723	-0.764044	0.724921	1.62811	2.20828	2.69807	3.65597		1.42496	12.6054	FLJ43339	FLJ43339 protein (FLJ43339), mRNA
			-0.286144	-1.77176	-1.82527	-1.52871	-0.962747	1.00107	1.2078	1.90758	1.95312	NaN	0.324283	-2.17168	-1.9491	-1.40147	-0.981261	1.08062	1.42091	2.30944	1.68644	NaN	-0.076278	-0.279309	0.481213	2.24618	NaN	NaN	NaN		1.08975	4.95692	CDKN2D	Cyclin-dependent kinase inhibitor 2D (p19, inhibits CDK4) (CDKN2D), transcript variant 1, mRNA
			-0.555547	-0.781269	-1.00158	0.069373	-0.711566	0.72609	1.85113	1.29679	1.2375	NaN	0.12038	-0.457256	-1.63722	-0.61049	-0.301884	1.15571	2.07657	1.16412	1.21761	NaN	0.435167	-0.867826	-0.088248	0.630287	0.329137	0.941398	2.40528		1.25626	5.2974	SLC38A2	Solute carrier family 38, member 2 (SLC38A2), mRNA
			-0.502418	-1.41385	-1.2345	-1.01063	-0.714088	1.39443	1.41397	1.70153	1.36218	NaN	0.554095	-0.937538	-0.917848	-0.393295	-0.432582	0.566939	0.840016	0.99914	1.09526	NaN	-0.051677	-0.931574	-0.324987	1.16576	0.99409	1.12873	0.899636		1.46825	3.25246	PIM2	Pim-2 oncogene (PIM2), mRNA
			-0.156506	-0.196441	-0.144795	-0.232548	-0.092147	1.11511	0.973627	0.740748	0.933507	NaN	0.342809	-0.203819	-0.483599	-1.12909	-0.621052	0.831639	1.06369	1.28374	1.45482	NaN	-0.372607	-0.390801	-0.326001	0.978031	0.742965	0.78797	1.15258		1.26822	2.74123	THC1944746	PVR2_HUMAN Poliovirus receptor related protein 2 precursor (Herpes virus entry mediator B) (HveB) (Nectin 2) (CD112 antigen). [Human] {Homo sapiens}, partial (7%)
			-0.190178	-0.343586	-0.428457	-0.251955	-0.187218	0.900527	1.83469	1.37131	1.4478	NaN	0.308112	-0.306899	-0.698645	-1.37242	-0.548954	0.526385	0.478658	1.6628	1.95809	NaN	-0.117934	-0.903491	-1.45514	0.892692	0.743149	1.01734	1.24866		1.23809	3.88548	ACVR1	Activin A receptor, type I (ACVR1), mRNA
			-0.322683	-1.13706	-0.76861	-0.674879	-0.485135	0.975547	1.35031	1.40115	1.53156	NaN	0.048536	-0.604615	-0.512754	-0.643226	-0.249614	1.04351	1.54229	2.30854	1.80818	NaN	0.274148	-0.636222	-0.323489	1.20641	1.62009	1.80874	2.08209		1.20928	4.95382	RHOC	Ras homolog gene family, member C (RHOC), mRNA
			-0.154519	-0.412906	-0.536822	-0.556689	-0.294609	1.36349	1.41654	1.05359	1.5884	NaN	0.372902	NaN	-0.356806	-0.219096	-0.459461	0.945571	0.922219	1.66798	1.7757	NaN	-0.218383	-0.455076	-0.303116	0.807307	1.45854	NaN	2.1556		1.29496	4.45553	PTPN12	Protein tyrosine phosphatase, non-receptor type 12 (PTPN12), mRNA
			-0.574326	-0.720444	-0.456958	-0.335237	-0.391161	1.20244	0.975173	1.34764	1.39231	NaN	0.292887	-0.431461	-0.645879	-0.618409	0.100258	0.838252	1.05889	1.69064	1.72604	NaN	0.281439	0.004437	-0.964639	1.09771	1.30567	1.32393	1.29225		1.22509	3.30819	B3GALT4	UDP-Gal
			-0.51063	-0.483315	-0.555963	-0.545202	-0.611817	0.356814	0.157078	1.12519	1.0096	NaN	0.25597	-0.547692	-0.772038	-0.514781	-0.21995	0.662603	0.928071	1.35898	1.68981	NaN	0.254661	0.01179	-0.869072	0.898128	1.39997	1.25286	1.36439		1.19306	3.22614	B3GALT4	UDP-Gal
			-0.340898	-0.380944	-0.401329	-0.368772	-0.106997	0.665481	0.496626	0.923668	1.2286	NaN	0.140728	-0.098489	0.139725	-0.00683	0.021589	0.994554	1.61626	1.94557	1.13615	NaN	0.20017	0.501822	-0.442727	0.963864	1.24974	1.10914	0.872488		1.41091	3.8519	ZCCHC6	CDNA FLJ13409 fis, clone PLACE1001716.
			0.02504	-0.557289	-0.445882	-0.588241	-0.596047	0.843408	1.12916	1.19466	1.4421	NaN	0.112559	-0.408555	-0.391085	-0.321285	-0.110277	1.05344	1.39813	2.03975	1.48042	NaN	-0.137599	-0.346635	-0.309457	1.22753	1.52348	1.0746	0.909729		1.08114	4.11175	C1orf39	CDNA FLJ20275 fis, clone HEP02372.
			0.187608	-0.309683	-0.611745	-0.518979	-0.55919	0.547729	0.838596	1.07159	1.10078	NaN	-0.1671	-0.444377	-0.301706	-0.261661	-0.136087	0.528078	1.51051	2.25398	1.58535	NaN	-0.020508	0.016612	0.15331	0.807999	1.44041	1.76686	NaN		1.12542	4.76997	TJP2	Tight junction protein 2 (zona occludens 2) (TJP2), transcript variant 1, mRNA
			-0.018882	-0.261097	-0.285501	-0.848088	-0.526592	0.662724	0.328411	1.80344	1.84717	NaN	-0.064976	-0.204804	-0.268267	-1.41633	-1.35804	0.903569	0.038099	1.56365	1.36344	NaN	0.083858	-0.690622	-0.387513	1.76889	1.9147	1.03707	-0.001704		-1.00118	3.77036	GUCY1B3	Guanylate cyclase 1, soluble, beta 3 (GUCY1B3), mRNA
			-0.435806	-0.356795	-0.687069	-0.8606	-0.69138	1.08214	0.363613	0.757781	0.998971	NaN	0.211591	0.204172	-0.133394	-0.764145	-0.355534	0.915294	0.658371	1.5522	1.85471	NaN	0.224215	-0.751826	-1.20731	1.58147	1.58639	1.44008	0.160462		1.15796	3.61679	ANGPT1	Angiopoietin 1 (ANGPT1), transcript variant 1, mRNA
			-0.461677	-0.095442	NaN	-0.199392	NaN	-0.009187	-0.462314	1.09466	1.54332	NaN	0.494866	-0.886303	0.590689	-0.582647	0.172984	0.61548	0.786874	1.76994	0.499007	NaN	-0.264028	-0.404597	-0.472809	1.50516	2.40413	1.94954	1.16285		1.40919	5.29317	TSP50	Testes-specific protease 50 (TSP50), mRNA
			0.114355	0.008344	0.127445	0.381423	0.80928	0.434613	0.060508	0.97447	1.10566	NaN	0.094266	0.120829	-0.158163	-0.708571	0.301276	0.850805	1.05255	1.79994	0.974816	NaN	-0.208621	-0.079449	-0.876809	1.86854	1.91175	1.35253	0.491368		1.30263	3.76265	SELK	Selenoprotein K (SELK), mRNA
			-0.102967	-0.561727	-0.547523	-0.301833	-0.194465	0.66822	1.27998	1.63223	1.68979	NaN	0.210276	-0.241133	0.047119	0.322467	0.409025	1.26534	1.16505	2.01348	1.76847	NaN	-0.107309	-0.418087	-0.354753	1.63425	1.73711	1.78092	0.328329		1.25556	4.03755	FLJ10134	Hypothetical protein FLJ10134 (FLJ10134), mRNA
			0.349512	0.105347	-0.613468	0.074244	0.002748	0.461894	1.06019	1.37583	1.49964	NaN	-0.035281	-0.236326	0.093905	0.186421	0.584099	1.01198	1.50252	2.06966	1.31578	NaN	-0.31423	0.045925	0.743841	2.02634	1.86745	1.26096	0.785651		1.4991	4.19789	DKK1	Dickkopf homolog 1 (Xenopus laevis) (DKK1), mRNA
			0.100004	0.044266	-0.061144	0.068527	0.130519	0.585761	0.565828	1.35148	1.10887	NaN	0.028682	-0.162991	NaN	-0.018376	0.051408	1.38622	NaN	1.50778	0.919873	NaN	-0.128686	-0.775946	0.35533	1.44683	1.67959	0.467624	-0.182355		1.09469	3.20336	CAMK1	Calcium/calmodulin-dependent protein kinase I (CAMK1), mRNA
			0.220787	0.298942	-0.052085	-0.14828	0.208552	0.25811	0.972589	1.50536	1.48906	NaN	0.015416	-0.336384	-0.078372	0.05463	-0.061119	0.719827	0.464463	1.6362	1.63482	NaN	-0.236203	-0.25832	0.167166	1.20984	1.41759	0.95245	0.643779		1.19591	3.10847	KCNE3	Potassium voltage-gated channel, Isk-related family, member 3 (KCNE3), mRNA
			0.360708	-0.151956	-0.244439	-0.188789	0.106448	0.38304	0.873747	1.41143	1.35001	NaN	0.221461	0.314759	-0.32123	0.363549	0.296261	1.46913	1.70459	0.776276	0.310139	NaN	-0.582168	-0.349183	-0.35161	0.879179	1.63874	1.65036	1.0682		1.28406	3.25936	FLJ10157	CDNA FLJ10157 fis, clone HEMBA1003461.
			-0.232735	-0.112271	-0.391864	-0.148169	-0.188669	1.09255	1.38689	1.27073	1.42934	NaN	0.186478	0.162455	0.153304	-1.69837	-0.024173	0.606493	1.24601	1.53193	NaN	NaN	0.046257	-0.110401	0.173076	1.32747	1.7253	1.51147	0.945107		1.13271	3.3065	GP6	Glycoprotein VI (platelet) (GP6), mRNA
			0.372474	0.472698	-1.0301	0.106337	0.108977	1.03964	1.61126	0.589357	0.930245	NaN	-0.512674	0.511797	-0.065236	-0.755253	-0.860942	0.536324	0.594508	1.56174	0.542767	NaN	0.1402	-0.184286	-0.013082	1.42711	1.53785	1.38591	0.476006		1.39089	3.05519	SESTD1	SEC14 and spectrin domains 1 (SESTD1), mRNA
			0.603614	1.04233	NaN	0.474877	-0.144693	0.60683	0.64274	1.04769	0.582783	NaN	-0.465504	NaN	-0.736334	-0.817253	-0.049169	0.663393	0.830897	1.6767	0.490866	NaN	-0.13811	-0.194733	-0.356813	1.44578	2.0292	1.83651	1.648		1.51952	4.08178	A_23_P254121	Unknown
			0.319654	0.354076	-0.06102	0.28413	-0.353809	-0.318516	0.377302	0.549608	0.373772	NaN	-0.462312	0.022653	-0.111932	-0.401433	0.497486	0.084352	0.772519	1.43275	0.569974	NaN	0.142658	0.379214	0.355917	1.5401	2.08656	2.31728	1.1012		1.2798	4.9839	PAPSS2	3'-phosphoadenosine 5'-phosphosulfate synthase 2 (PAPSS2), mRNA
			0.339558	0.065926	-0.396337	0.049522	-0.336607	-0.016384	1.00133	0.690858	0.885206	NaN	-0.265519	0.00035	-0.325371	-0.120219	0.220123	0.156287	1.12105	2.21609	0.693937	NaN	-0.074039	-0.152299	0.828503	1.60262	1.86827	2.37622	1.66894		1.16483	5.19176	PPAP2B	Phosphatidic acid phosphatase type 2B (PPAP2B), transcript variant 1, mRNA
			0.189244	-0.214179	-0.675082	-0.276093	-0.251206	-0.4527	0.534476	0.932832	1.00922	NaN	-0.189747	-0.350738	-0.476009	-0.064774	-0.278391	0.155471	0.46905	1.62731	1.20306	NaN	0.000503	-0.254269	0.53046	0.777554	1.22169	1.64959	1.23165		1.11379	3.13745	ENST00000256969	CDNA PSEC0021 fis, clone NT2RP1000279.
			0.25028	-0.26318	-0.454824	-0.148113	-0.207739	-0.047048	0.280456	0.800764	1.01582	NaN	0.030786	-0.224266	-0.506339	-0.064847	-0.312062	0.564653	0.952813	1.93627	1.11066	NaN	-0.155926	-0.237663	0.289966	1.29048	1.6891	1.96943	1.8753		1.18944	3.91613	PAM	Peptidylglycine alpha-amidating monooxygenase (PAM), transcript variant 1, mRNA
			0.081458	0.047576	-0.044817	-0.190705	-0.400278	0.02201	0.148753	1.29688	1.10953	NaN	0.183951	-0.168377	-0.473321	-0.161917	-0.097165	0.778658	NaN	2.01105	1.11164	NaN	-0.265409	-0.184484	-0.038338	1.18196	1.89451	1.44826	1.14073		1.04573	4.03074	LY6G6D	Lymphocyte antigen 6 complex, locus G6D (LY6G6D), mRNA
			-0.118366	-0.003746	-0.07307	-0.072499	-0.381887	0.349376	0.586357	1.25716	1.2322	NaN	-0.183641	-0.343089	-0.332537	-0.04663	-0.016594	0.959923	1.44718	1.47452	1.17019	NaN	0.302007	-0.249496	0.042708	1.69702	2.27436	2.12771	1.28866		1.23286	4.83782	RNPC1	RNA-binding region (RNP1, RRM) containing 1 (RNPC1), transcript variant 1, mRNA
			0.414301	-0.304667	-0.493133	-0.175056	-0.429557	0.130874	0.743273	1.68052	1.60958	NaN	-0.274648	-0.570002	NaN	0.041653	-0.575081	0.282385	0.862024	1.62514	NaN	NaN	-0.139654	-0.495465	0.600237	1.34017	2.17294	1.92495	1.31245		1.2162	4.50942	SDC3	MRNA for KIAA0468 protein, partial cds.
			0.06218	-0.093337	-0.091218	0.092706	0.341927	0.941049	0.319517	1.55384	1.64733	NaN	-0.489797	-0.512906	-0.616439	-1.14329	-0.74816	0.663549	0.967704	1.52537	0.335431	NaN	0.427616	-1.15432	0.541598	1.51839	2.18304	1.80424	1.25467		1.26745	4.5411	ILK	Integrin-linked kinase (ILK), mRNA
			-0.020208	-0.194783	0.105862	NaN	-0.11895	0.939138	0.992517	NaN	1.94994	NaN	-0.05878	-0.421833	NaN	-0.985193	-0.447478	0.388577	NaN	1.54183	1.22749	NaN	0.049598	-0.714671	-0.044529	1.29053	2.2719	2.01252	1.72853		1.07614	4.8296	A_23_P17444	Unknown
			0.35268	-0.106664	-0.03138	-0.193304	0.009337	1.42992	0.957311	1.45087	1.3547	NaN	-0.705359	-0.300704	-0.123884	-0.787963	-0.713277	0.654815	0.238476	1.32639	1.39155	NaN	NaN	-0.545489	0.108126	1.37152	1.37986	NaN	NaN		1.12764	2.73374	TPM1	Tropomyosin 1 (alpha) (TPM1), mRNA
			0.305062	0.081252	0.508779	0.638709	0.550832	0.780898	0.98018	1.54603	1.53544	NaN	-0.41959	NaN	-0.717874	-0.508893	0.069546	1.15213	1.73336	1.57441	1.01498	NaN	0.114528	-0.666088	0.5515	1.6211	2.20192	1.8165	1.81181		1.63558	4.60091	STXBP2	Syntaxin binding protein 2 (STXBP2), mRNA
			0.30891	0.194509	0.751044	NaN	0.751965	1.43484	1.08705	1.26466	1.14092	NaN	-0.33988	-0.043947	NaN	-1.0219	-0.552873	0.906408	0.913859	1.25222	0.592946	NaN	0.03097	-0.182811	0.508418	1.80369	1.94182	2.0423	2.17969		1.68409	4.53057	NRBP	Nuclear receptor binding protein (NRBP), mRNA
			-0.613551	0.529274	0.536334	0.494022	-0.110854	2.0406	NaN	-0.464745	0.174696	NaN	-0.114572	2.14638	2.49761	2.72222	1.72194	2.32487	2.13326	0.946066	NaN	NaN	0.670837	0.368883	2.62892	3.48248	3.17984	2.94906	2.89486		3.29879	11.1771	HIST1H1B	Histone 1, H1b (HIST1H1B), mRNA
			0.929535	1.27576	1.59461	2.31715	2.15558	2.24222	1.19932	0.87512	1.09958	NaN	-0.578315	1.51153	1.9671	1.59254	2.54537	3.04712	1.57747	1.00937	0.087373	NaN	-0.35122	2.54005	1.69459	3.05784	2.20608	2.10355	1.72294		3.02012	8.32728	LMNB1	Lamin B1 (LMNB1), mRNA
			0.464101	1.75278	2.05376	2.26112	3.39183	1.98962	0.723095	1.69989	1.91304	NaN	-0.77046	2.1862	3.08383	2.40359	2.06808	2.32426	1.20891	1.28378	1.8367	NaN	0.306359	2.44851	0.798133	2.7077	2.74705	2.30739	0.754439		3.97134	10.4964	NEK2	NIMA (never in mitosis gene a)-related kinase 2 (NEK2), mRNA
			0.881488	1.92328	1.96318	2.23308	2.17555	2.36858	1.49023	1.93716	1.8974	NaN	-1.07345	1.82093	1.96833	1.55187	1.44622	2.09746	0.702987	1.51704	1.15741	NaN	0.191961	2.03719	0.987947	2.44287	1.92534	1.28194	-0.414181		3.53309	5.43723	FKSG42	FKSG42 (FKSG42), mRNA
			0.161606	1.96494	2.18966	1.56952	2.09703	2.31733	1.04854	0.826363	0.773535	NaN	-0.558483	2.32257	2.35921	2.02937	2.12712	2.19791	1.56102	0.874146	0.908807	NaN	0.47768	2.35185	2.85367	2.54203	1.34638	0.971204	0.860805		2.96805	7.22835	MCM4	MCM4 minichromosome maintenance deficient 4 (S. cerevisiae) (MCM4), transcript variant 1, mRNA
			-0.631198	1.60519	1.4425	1.48574	1.68722	1.99096	0.009535	0.487342	0.761054	NaN	0.188539	2.83098	2.62404	2.64901	2.73877	2.13216	2.19092	1.20454	1.18914	NaN	0.442659	2.24014	1.62023	1.40875	1.34427	1.17598	0.861569		2.71792	7.11559	MCM8	MCM8 minichromosome maintenance deficient 8 (S. cerevisiae) (MCM8), transcript variant 1, mRNA
			0.036273	2.32052	2.3926	2.62183	2.5996	1.70097	1.39483	1.38745	1.46697	NaN	-0.258938	2.69989	2.21083	2.83737	2.37715	1.90145	1.80317	1.1327	1.69173	NaN	0.222666	3.35894	3.20889	1.61399	1.29034	1.37857	1.52265		3.25119	10.2599	HUMGT198A	GT198, complete ORF (HUMGT198A), mRNA
			0.153544	1.99861	2.03068	2.16736	1.95877	1.64474	1.34237	1.37266	1.47325	NaN	-0.095442	2.68343	NaN	2.72598	2.61	2.78478	2.72657	2.09691	2.10866	NaN	-0.058102	3.13079	3.09707	2.55651	2.66867	1.60909	1.42884		4.18085	8.75916	MYBL2	V-myb myeloblastosis viral oncogene homolog (avian)-like 2 (MYBL2), mRNA
			0.180638	2.34983	2.31115	2.56033	2.17121	1.86161	1.42715	1.41292	1.62583	NaN	-0.201534	2.63472	2.5343	2.76567	2.69968	2.78438	2.0412	1.93593	2.00459	NaN	0.020896	3.77237	2.95235	2.54494	1.85774	1.92666	0.858134		4.11587	13.6646	FLJ23311	FLJ23311 protein (FLJ23311), mRNA
			-0.177856	2.03082	2.24612	2.27478	2.05081	2.79007	1.87964	1.42512	1.54125	NaN	0.206729	2.71889	2.80538	2.92143	2.80304	2.72115	2.46302	1.8152	1.81268	NaN	-0.028873	2.6707	2.06719	2.12132	1.8577	1.5556	0.782004		4.14339	7.57594	BRCA1	Breast cancer 1, early onset (BRCA1), transcript variant BRCA1a, mRNA
			-0.426293	2.27215	2.11913	2.46824	2.13032	2.14521	1.39656	1.13504	1.3627	NaN	0.279629	2.52	2.45789	2.82038	2.49908	2.47828	1.77512	1.51796	1.43352	NaN	0.146664	2.85303	3.23527	1.87115	1.34584	0.91956	0.896313		3.65824	9.41704	TIMELESS	Timeless homolog (Drosophila) (TIMELESS), mRNA
			-0.192015	2.45996	2.19308	2.52013	2.49501	2.01931	1.30703	1.38813	1.50696	NaN	0.204427	3.02972	2.62917	2.8222	2.44013	2.6632	2.08716	1.87113	1.87188	NaN	-0.012412	2.59519	2.93255	2.36908	1.6002	1.23102	0.528387		4.24911	8.16652	CDC45L	CDC45 cell division cycle 45-like (S. cerevisiae) (CDC45L), mRNA
			-0.508786	2.16706	2.54851	2.29879	2.31071	2.51952	1.40579	1.76607	1.76437	NaN	0.157614	1.93827	2.23673	2.3507	1.71204	2.52122	2.92194	1.88764	1.72658	NaN	0.429979	2.90228	2.79422	2.19181	2.14249	2.05601	2.06151		4.41522	7.57867	SMPD3	Sphingomyelin phosphodiesterase 3, neutral membrane (neutral sphingomyelinase II) (SMPD3), mRNA
			-0.258102	2.29577	2.2602	2.2511	2.34901	2.83361	1.54413	1.43745	1.66137	NaN	-0.619269	2.02231	2.32011	2.13966	1.7413	2.51698	2.01546	1.77171	1.70912	NaN	0.877371	1.86809	2.17104	2.58766	2.63096	1.81903	NaN		4.05269	7.12858	GTSE1	G-2 and S-phase expressed 1 (GTSE1), mRNA
			-0.164077	2.3787	2.32436	2.18413	2.15483	2.19273	1.9936	1.89811	2.08072	NaN	-0.064155	2.19666	2.24777	2.23191	2.22449	2.80394	2.64524	2.20149	1.92422	NaN	0.228232	3.06693	2.10894	2.90711	2.73003	2.51582	1.61809		4.58417	8.37988	HSPC150	HSPC150 protein similar to ubiquitin-conjugating enzyme (HSPC150), mRNA
			-0.178822	2.82809	3.01085	2.9614	2.86152	2.58695	1.62426	2.13794	2.13297	NaN	0.023912	2.47002	2.85844	2.52478	2.42635	2.92739	2.32651	2.55679	1.87717	NaN	0.15491	3.0156	2.24639	3.06315	2.5657	2.57113	1.74723		5.75487	8.35796	C15orf23	Chromosome 15 open reading frame 23, mRNA (cDNA clone IMAGE
			0.038403	2.69169	2.52582	2.95032	2.44681	2.71808	2.09526	2.03028	2.37509	NaN	-0.05568	2.24373	2.71664	2.67615	2.54721	2.89306	2.44811	2.06115	1.98845	NaN	0.017278	3.3163	2.04204	2.80107	2.56996	2.4085	1.95126		5.45208	9.96103	KNTC2	Kinetochore associated 2 (KNTC2), mRNA
			-0.495025	2.11217	1.71504	2.23504	2.43846	2.56325	2.68986	2.40455	2.25886	NaN	0.092891	2.20861	NaN	2.27802	2.25952	2.05313	2.10696	1.80499	2.3937	NaN	0.154621	2.68498	2.23696	2.37952	2.18718	1.91908	1.63668		4.66483	6.45253	SLC43A3	Solute carrier family 43, member 3 (SLC43A3), mRNA
			-0.08757	2.38871	2.40003	2.44159	2.52721	2.28892	2.45713	2.0371	2.43825	NaN	0.113633	NaN	2.61638	2.53756	2.53435	2.90207	1.92241	2.05177	2.04565	NaN	-0.026063	2.47006	2.08692	2.65825	2.33475	1.79866	0.978569		5.13987	7.47496	RACGAP1	Rac GTPase activating protein 1 (RACGAP1), mRNA
			-0.161714	1.8698	1.97197	2.06885	1.92616	1.52103	1.15198	1.29977	1.30087	NaN	-0.084551	1.92113	2.11498	2.40977	2.49613	2.35257	2.0321	1.55693	1.56943	NaN	0.246265	2.60379	1.66634	1.83677	1.83487	1.44517	0.792902		3.5674	6.07883	DKFZP434C245	DKFZP434C245 protein (DKFZP434C245), mRNA
			0.050784	1.96616	2.06419	1.95812	2.09055	1.61019	1.52863	1.32412	1.44858	NaN	-0.263762	2.36912	2.72595	2.55361	2.47909	2.46897	2.05065	1.66028	1.788	NaN	0.212977	3.00776	2.2628	2.10853	1.75884	1.52838	1.07968		3.88555	8.04315	KNSL7	Kinesin-like 7 (KNSL7), mRNA
			-0.540461	1.42603	1.43085	1.78781	1.97569	1.63246	1.36002	1.08122	1.29785	NaN	0.158059	2.06738	2.42249	2.77393	2.38348	2.71615	2.84038	1.88466	2.3161	NaN	0.764804	NaN	1.60835	2.32288	2.34597	1.80143	NaN		3.48566	7.16209	H2AFX	H2A histone family, member X (H2AFX), mRNA
			-0.633476	1.58839	2.09207	1.58414	2.06641	2.32698	1.46243	1.29503	1.51435	NaN	0.150148	2.40845	2.33061	1.95697	2.33811	2.17265	2.17454	1.87606	1.76452	NaN	0.558402	2.02215	0.953973	2.30378	2.10067	1.85792	1.24464		3.67071	5.30904	NCBP1	Nuclear cap binding protein subunit 1, 80kDa (NCBP1), mRNA
			-0.266503	1.60733	1.83104	2.14147	1.90262	1.8442	1.19752	1.43075	1.6062	NaN	0.072366	2.35219	2.22955	2.4085	2.44817	2.53989	2.03074	2.0118	1.80535	NaN	0.194137	2.66594	1.12168	2.353	2.15483	1.63433	0.467261		3.59053	6.34642	C9orf40	Chromosome 9 open reading frame 40 (C9orf40), mRNA
			-0.337518	1.56925	1.85239	2.01276	2.00196	2.15773	1.42032	1.23674	1.59658	NaN	0.387692	2.10304	2.18667	2.12722	2.40775	2.68246	2.08631	1.99906	1.62151	NaN	-0.050174	2.32393	1.15163	2.51202	2.18845	1.76259	0.232533		3.99738	6.41949	FBXO5	F-box only protein 5 (FBXO5), mRNA
			-0.288842	2.2839	2.24111	2.22284	1.95165	1.73943	1.31611	1.30718	1.33961	NaN	-0.126021	2.74224	2.72086	2.83751	2.53486	2.21329	1.85807	1.32133	1.39997	NaN	0.414863	3.43262	1.02838	NaN	2.35327	2.35674	1.50406		3.74473	10.7974	LCMT2	Leucine carboxyl methyltransferase 2 (LCMT2), mRNA
			0.076755	2.46414	2.60946	2.55233	2.59517	2.05448	1.50678	1.63737	1.52943	NaN	-0.251529	2.71248	2.73213	2.72216	2.38303	2.60535	2.00787	1.5725	1.50434	NaN	0.174775	2.58516	1.00005	2.665	2.18038	1.72589	NaN		4.33919	6.64435	FEN1	Flap structure-specific endonuclease 1 (FEN1), mRNA
			-0.530096	2.45425	2.66872	2.36218	1.68003	2.52218	1.40745	1.53127	1.90492	NaN	0.208227	3.3874	2.96667	2.49254	2.41331	3.22618	1.46095	2.24744	1.68041	NaN	0.321869	2.36601	0.912469	2.7193	2.03473	1.39928	0.008543		4.09745	10.4643	BC025376	CDNA clone MGC
			0.207267	2.60994	2.70328	2.79515	2.46836	2.57234	1.62143	1.25304	1.56904	NaN	-0.325172	2.62229	2.97451	2.81294	2.50595	2.27609	NaN	0.794885	1.26208	NaN	-0.089361	3.35585	1.26465	1.72516	1.2425	0.824168	-0.147381		3.18943	10.2379	GAJ	GAJ protein (GAJ), mRNA
			-0.399531	2.24517	2.84583	2.07034	2.15229	2.0432	1.13228	1.10338	1.17272	NaN	0.258356	2.37601	2.31141	2.20518	1.82326	2.0869	NaN	0.563501	1.63763	NaN	0.141174	2.39857	1.1775	1.47434	0.999723	NaN	0.12881		3.11155	7.18918	FLJ13912	Hypothetical protein FLJ13912 (FLJ13912), mRNA
			-0.303472	1.89831	2.11406	2.30367	2.39974	2.46824	1.74402	1.67942	1.594	NaN	0.031635	2.11938	2.06655	2.03574	1.87227	1.70301	1.0386	1.06427	2.27451	NaN	0.271837	2.6913	0.044453	1.6508	1.48805	1.27461	0.35049		3.25579	6.45893	TP53RK	Chromosome 20 open reading frame 64 (C20orf64), mRNA
			-0.177413	1.69967	2.01933	2.19914	2.19134	2.16747	1.6481	1.53211	1.61216	NaN	-0.049766	2.04908	1.75554	1.93432	2.30946	2.24004	0.826699	1.73483	1.84779	NaN	0.227178	NaN	0.26613	1.50454	1.17257	NaN	NaN		3.28808	4.95697	ADORA2B	Adenosine A2b receptor (ADORA2B), mRNA
			0.05231	1.93431	1.81119	2.3833	2.2816	1.62275	1.43358	0.784018	0.988617	NaN	-0.05231	2.2666	2.49214	2.03797	NaN	2.2524	0.315844	1.06669	1.62637	NaN	NaN	NaN	-0.440323	NaN	NaN	NaN	NaN		3.08348	5.62611	KIAA0101	KIAA0101 gene product (KIAA0101), mRNA
			-0.457391	1.95351	1.74545	2.10758	2.12789	2.09843	1.67776	1.26007	1.3896	NaN	-0.075004	2.64618	2.43338	1.75248	1.64182	2.30106	0.829	1.26294	1.62597	NaN	0.532395	1.94741	0.455996	1.92624	1.66897	1.11296	-0.791422		3.17987	6.26007	PCNA	Proliferating cell nuclear antigen (PCNA), transcript variant 1, mRNA
			-0.176878	1.94055	2.41027	2.08724	1.94085	1.63364	1.10995	1.19653	1.41215	NaN	0.239226	2.465	NaN	2.04416	1.79541	2.28525	1.10573	1.48279	1.66451	NaN	-0.062347	NaN	NaN	1.94999	1.61512	NaN	NaN		3.13632	5.52128	DTYMK	Deoxythymidylate kinase (thymidylate kinase) (DTYMK), mRNA
			-0.272547	2.23946	2.23451	2.3696	2.08239	1.79927	1.38464	1.28073	1.56654	NaN	0.058342	2.8867	2.41682	1.93098	2.01241	2.22975	1.22596	1.58846	1.61956	NaN	0.214205	1.72914	1.67338	2.42746	1.81015	0.779941	-0.669327		3.3153	7.39576	GMNN	Geminin, DNA replication inhibitor (GMNN), mRNA
			-0.190091	2.16108	2.535	2.47724	2.33199	1.91533	1.40879	0.954963	0.977467	NaN	0.129897	2.76374	NaN	2.18463	2.61624	2.29876	1.10305	0.916146	1.43834	NaN	0.060194	2.24877	0.653277	1.95916	1.03005	0.648156	-0.84001		2.68247	6.79154	CHEK1	CHK1 checkpoint homolog (S. pombe) (CHEK1), mRNA
			-0.165121	2.45909	2.39183	2.33364	2.15929	1.98974	1.26947	1.09453	1.31604	NaN	-0.032305	2.92261	2.86366	1.8895	1.8991	2.22639	0.618732	1.24682	1.60238	NaN	0.197426	2.17514	0.705165	2.01353	1.33804	0.669163	-0.919055		3.03644	7.58218	MGC5528	Defective in sister chromatid cohesion homolog 1 (S. cerevisiae) (MGC5528), mRNA
			-0.299109	2.35161	1.95223	2.43729	2.27103	2.50024	1.69507	1.04588	1.30536	NaN	-0.06648	2.91393	2.66784	2.34613	2.14546	2.44761	1.28953	1.61545	1.84188	NaN	0.365589	2.44554	0.458201	2.15089	1.871	NaN	NaN		3.86972	7.53666	TYMS	Thymidylate synthetase (TYMS), mRNA
			-0.122825	2.17295	2.16951	2.18583	2.03734	2.13152	1.26179	1.1581	1.31992	NaN	0.04649	2.61053	2.456	2.53802	2.06709	2.02032	1.46501	1.28913	1.30954	NaN	0.076334	2.456	0.727625	1.88305	1.62148	0.745576	NaN		3.36887	6.10729	RRM1	Ribonucleotide reductase M1 polypeptide (RRM1), mRNA
			-0.424228	1.2521	1.17912	1.31667	1.48354	1.25089	0.943143	0.838539	0.983023	NaN	0.137159	2.00777	2.30151	3.11535	2.14633	2.0815	2.65938	1.68203	1.59075	NaN	0.287069	3.7349	4.52001	1.80615	1.47302	1.71923	2.33251		3.01205	22.9434	LOC91431	Prematurely terminated mRNA decay factor-like (LOC91431), mRNA
			-0.536184	2.61753	1.88447	1.15937	0.788476	1.73785	0.563068	1.21327	1.69561	NaN	0.281037	2.16957	2.298	2.22352	1.32595	1.51412	2.12765	2.19054	1.28649	NaN	0.255147	1.5651	3.00277	1.74404	2.3333	1.95879	2.64688		3.33539	8.01535	STAB1	Stabilin 1 (STAB1), mRNA
			-0.358801	0.880934	0.67403	1.17103	0.595605	0.755979	1.05859	0.691005	0.796656	NaN	0.019413	1.12622	1.24665	1.29456	1.44121	1.95934	1.86131	1.12419	1.05263	NaN	0.339388	2.69083	2.80293	2.33008	1.76039	1.74922	NaN		2.18132	6.97854	INCENP	Inner centromere protein antigens 135/155kDa (INCENP), mRNA
			-0.017148	0.609276	0.492547	0.640942	0.834725	1.01995	0.612736	0.464838	0.809501	NaN	-0.417297	0.784092	1.14497	1.79922	1.70353	1.91277	2.67155	1.61138	0.726285	NaN	0.434445	2.82557	3.30083	1.82347	1.73684	2.0012	3.68935		2.02785	12.9005	CBX5	Chromobox homolog 5 (HP1 alpha homolog, Drosophila) (CBX5), mRNA
			0.086044	1.09068	0.702257	0.942975	0.331688	1.79126	1.17834	0.156713	0.570328	NaN	-0.711804	1.21655	1.22537	1.64665	1.19509	1.90277	2.35196	0.623436	0.186592	NaN	0.62576	2.24718	3.66183	1.70732	1.81124	1.81414	3.6358		2.28959	12.6567	PDAP1	PDGFA associated protein 1 (PDAP1), mRNA
			0.143009	NaN	0.31484	0.326526	0.034936	1.57308	0.398188	0.683609	0.935411	NaN	-0.848675	0.87375	0.336649	1.39779	1.03346	1.51083	2.68567	1.54863	0.265089	NaN	0.705666	2.15727	3.42297	1.63758	1.1533	1.76011	3.49475		1.97854	11.2726	ZMYND11	Adenovirus 5 E1A binding protein (BS69), mRNA
			-0.939814	0.210489	0.503919	0.192803	-0.515432	1.50404	-0.188958	0.439309	0.435713	NaN	0.290296	1.60716	1.25939	1.90909	1.9704	1.65138	2.26664	2.10709	1.2722	NaN	1.29903	2.48967	2.33681	1.62314	2.05075	NaN	4.05736		2.64183	16.6489	TM4SF9	Transmembrane 4 superfamily member 9 (TM4SF9), mRNA
			-1.15766	-0.903593	-0.204912	0.207679	0.386797	2.13318	0.774535	1.11812	1.13249	NaN	0.330362	0.854949	1.2291	1.37686	1.25326	1.80517	1.27116	1.56214	1.37921	NaN	0.827297	2.616	1.18147	2.02265	2.18076	2.27721	NaN		2.30583	6.13047	IL7	Interleukin 7 (IL7), mRNA
			-0.618444	-0.01338	0.584305	0.670036	1.03516	0.739064	0.581457	0.905307	1.26168	NaN	0.101274	1.30259	1.36744	1.73952	1.73952	1.51246	1.82168	1.96734	1.36525	NaN	0.51717	2.33555	0.704114	2.33444	2.23315	2.50187	NaN		2.43199	5.66418	KDELR2	KDEL (Lys-Asp-Glu-Leu) endoplasmic reticulum protein retention receptor 2 (KDELR2), mRNA
			-0.294903	0.238036	0.623956	1.14082	1.72765	0.703272	0.540467	0.823907	1.15352	NaN	-0.100781	1.00822	1.23734	1.53934	1.8033	1.41009	1.94721	1.30543	0.805202	NaN	0.395684	2.12495	0.43299	1.69606	1.72109	1.71139	0.68905		2.20506	4.36189	ERP70	Protein disulfide isomerase related protein (calcium-binding protein, intestinal-related) (ERP70), mRNA
			0.047586	0.394873	0.412966	0.941052	1.46815	1.01933	1.32099	2.09018	2.17858	NaN	-0.799691	1.479	1.55621	2.44284	1.26702	1.22869	2.26635	1.88885	NaN	NaN	0.352259	2.47507	0.888559	2.49083	2.21391	2.84198	NaN		2.76667	7.17002	ACTB	Actin, beta (ACTB), mRNA
			0.120562	0.487962	0.705618	0.785983	0.884403	0.492952	0.784912	1.70295	1.71456	NaN	-0.515253	0.870919	1.194	1.92518	1.74066	0.916152	2.12835	2.04452	1.08806	NaN	0.394691	1.84263	1.33761	2.01917	2.5925	2.994	NaN		2.20539	7.96681	ZNF19	Zinc finger protein 19 (KOX 12) (ZNF19), mRNA
			-0.540209	0.928227	0.966201	1.64535	0.797979	0.72643	1.33997	1.49624	1.7112	NaN	0.270691	1.68257	1.7819	1.68363	1.31163	2.79409	2.17234	2.51108	1.11378	NaN	0.269517	1.79602	1.23133	2.62134	2.45822	2.27544	0.802581		2.82106	6.93595	TOPK	T-LAK cell-originated protein kinase (TOPK), mRNA
			-0.051075	1.25602	1.43321	1.72332	1.80594	1.21559	1.59341	1.56244	1.5358	NaN	-0.191286	1.65238	2.13865	2.16538	1.83015	1.79706	1.86139	1.68215	1.8065	NaN	0.242362	3.34841	1.87512	2.64769	2.42541	2.32361	1.1257		3.30196	10.1852	ANLN	Anillin, actin binding protein (scraps homolog, Drosophila) (ANLN), mRNA
			0.24194	1.53299	1.52599	1.7724	1.38836	1.73844	1.70098	1.27086	1.40046	NaN	-0.214421	1.28302	1.67583	2.26324	1.65286	2.25998	2.30531	1.60206	1.57136	NaN	-0.027519	2.06577	2.24489	1.67596	1.62553	1.54579	1.43101		3.03575	4.94275	CDC25C	Cell division cycle 25C (CDC25C), transcript variant 1, mRNA
			-0.313416	1.43201	1.58124	1.4597	1.49111	1.94412	1.42924	0.766159	1.07578	NaN	-0.103747	2.22754	2.13814	2.25463	2.25712	2.30591	2.26356	1.39693	1.35486	NaN	0.417162	3.04061	2.76288	2.31865	1.77717	1.56608	1.5927		2.99228	8.22839	RAMP	RA-regulated nuclear matrix-associated protein (RAMP), mRNA
			0.271129	2.07056	2.02417	1.94404	1.76451	1.68962	1.44036	1.34332	1.38462	NaN	-0.324705	2.03529	2.01729	2.38708	2.36014	2.20067	2.52285	1.64653	1.66366	NaN	0.053576	2.61098	2.91504	1.66954	1.77993	1.66764	1.82762		3.43409	7.5425	EME1	Essential meiotic endonuclease 1 homolog 1 (S. pombe) (EME1), mRNA
			-0.129664	1.24938	0.91177	NaN	1.96071	1.5621	1.36877	1.62357	1.49438	NaN	0.064832	1.6564	NaN	2.42962	1.95051	2.14776	2.06397	1.23706	1.26001	NaN	NaN	2.98125	NaN	NaN	1.4716	NaN	NaN		2.88434	7.89668	HMGB2	High-mobility group box 2 (HMGB2), mRNA
			0.12093	1.79719	1.65045	1.7216	1.89702	1.62272	1.41038	1.62101	1.79487	NaN	-0.096142	1.84256	2.14268	2.72967	2.26227	2.24863	1.79486	1.78216	1.65662	NaN	-0.024788	3.39663	3.03242	2.23618	1.94157	2.30538	2.24924		3.47541	10.5314	DKFZp762E1312	Hypothetical protein DKFZp762E1312 (DKFZp762E1312), mRNA
			-0.278947	0.999127	1.59027	1.97673	1.86932	1.77249	1.2502	1.54769	1.88322	NaN	-0.1265	1.43247	1.95332	1.99982	2.07798	2.41897	1.64681	2.42815	1.55259	NaN	0.405447	2.02061	1.10821	2.61071	2.63526	2.31372	1.81193		3.5111	6.21285	CTNNAL1	Catenin (cadherin-associated protein), alpha-like 1 (CTNNAL1), mRNA
			-0.157351	1.35207	1.75023	1.73118	2.02653	1.91296	1.0436	1.43485	1.53002	NaN	-0.199586	1.12332	1.73198	1.86497	1.77425	2.22285	2.35557	2.11619	1.03496	NaN	0.356936	1.79446	1.42663	2.00127	2.06514	2.08678	1.56481		3.32184	5.11797	PTTG2	Pituitary tumor-transforming 2 (PTTG2), mRNA
			-0.20417	1.09253	1.36719	1.33953	1.60447	1.49788	1.00922	1.37054	1.28902	NaN	0.030142	0.391224	1.62666	1.97717	1.69491	2.37067	2.39013	1.76761	1.58072	NaN	0.174029	2.14564	1.09238	1.8839	2.06159	NaN	NaN		2.82427	5.24204	PTTG1	Pituitary tumor-transforming 1 (PTTG1), mRNA
			-0.017626	1.99073	2.05095	2.17931	2.17842	1.86493	1.36549	1.45713	1.555	NaN	-0.235113	1.5748	2.36061	1.51527	1.75924	2.1867	1.50946	1.77465	1.45782	NaN	0.252739	1.91737	0.972487	2.45169	2.18283	1.7835	0.459416		3.38519	5.47057	KIF20A	Kinesin family member 20A (KIF20A), mRNA
			0.138842	1.41956	1.35002	1.79867	1.85015	1.59962	1.52896	1.63892	1.62417	NaN	-0.234426	1.79345	2.24309	1.81003	2.0698	2.54828	2.09943	2.2122	1.82927	NaN	0.095583	1.76882	0.645829	2.54331	2.04805	1.69561	0.695446		3.40775	5.84937	ELOVL6	ELOVL family member 6, elongation of long chain fatty acids (FEN1/Elo2, SUR4/Elo3-like, yeast) (ELOVL6), mRNA
			-0.143355	1.2566	1.3435	1.7513	1.90801	1.4261	1.33202	1.58213	1.72349	NaN	-0.067451	1.59872	1.65303	2.10774	1.8078	1.5772	1.61049	1.96544	1.87402	NaN	0.210805	1.98837	1.26042	2.05014	1.97418	1.55079	1.45576		3.02874	4.31016	IDH1	Isocitrate dehydrogenase 1 (NADP+), soluble (IDH1), mRNA
			-0.238407	1.58284	1.04456	NaN	1.7397	1.62979	1.34426	NaN	NaN	NaN	0.238407	2.00741	1.71671	1.54151	1.33656	1.95069	1.85219	2.00349	1.90775	NaN	NaN	NaN	NaN	NaN	NaN	NaN	NaN		3.09468	4.02059	TUBA1	Tubulin, alpha 1 (testis specific) (TUBA1), mRNA
			-0.022723	1.39136	1.27029	NaN	1.66013	1.64144	1.39413	1.63476	1.50812	NaN	-0.195931	1.67303	NaN	1.67769	1.61475	1.6637	NaN	1.41184	1.8733	NaN	0.218654	1.60199	1.33172	1.64782	1.61694	1.32128	0.867427		2.93845	3.66369	ACLY	Human ATP
			-0.112028	1.19368	1.39502	1.59865	1.62345	1.56333	1.03781	1.35061	1.30455	NaN	0.066266	1.22635	1.93049	1.54736	1.7891	2.06163	1.87186	1.8132	1.81503	NaN	0.045762	1.93893	0.849746	2.28194	1.79588	1.70944	0.931971		2.95536	4.86332	CENPA	Centromere protein A, 17kDa (CENPA), mRNA
			0.026683	1.38056	1.57195	1.45858	1.47993	1.05792	1.35751	1.18835	1.3535	NaN	-0.185904	1.7996	2.09837	1.80415	1.76262	1.7895	2.09947	1.36399	1.50221	NaN	0.159221	1.98195	1.09308	NaN	1.77291	1.66614	0.986798		2.76879	4.28553	RAD52B	RAD52 homolog B (S. cerevisiae) (RAD52B), mRNA
			-0.165504	1.15589	1.58405	1.41028	1.50143	1.51535	0.912253	1.1985	1.05154	NaN	-0.132788	2.08403	1.87606	1.81684	2.17527	1.93943	1.97277	1.59507	1.4629	NaN	0.298292	1.88673	1.06578	1.78555	1.54395	1.4342	1.07584		2.83124	4.51671	C20orf20	Chromosome 20 open reading frame 20 (C20orf20), mRNA
			-0.351238	1.62503	1.67658	1.65157	1.75591	1.48865	0.998126	1.29432	1.49044	NaN	-0.037582	1.89071	1.76073	1.79746	1.80062	1.7763	1.96078	1.68421	NaN	NaN	0.388819	1.92272	1.14797	2.07429	2.14091	1.32486	1.07373		3.1691	4.41039	MRPL17	Mitochondrial ribosomal protein L17 (MRPL17), nuclear gene encoding mitochondrial protein, mRNA
			0.15639	0.995348	1.41089	1.62618	1.22182	0.699933	-0.79317	0.812712	1.14643	NaN	-0.229407	1.4556	1.53982	1.86444	1.94931	2.19	1.83899	1.69397	0.978707	NaN	0.073018	1.7214	1.7207	1.62231	1.7966	2.29452	2.24587		2.90758	4.90591	GAL	Galanin (GAL), mRNA
			0.254988	1.24766	1.36461	1.44577	1.38513	0.97435	0.671937	1.27746	1.10325	NaN	-0.180618	1.39851	1.38954	1.76312	1.7837	1.67197	1.5356	0.883674	0.543142	NaN	-0.07437	2.21795	0.87349	1.5982	1.37342	1.67577	2.30031		2.59083	4.92565	OPRS1	Opioid receptor, sigma 1 (OPRS1), transcript variant 1, mRNA
			-0.463048	0.85987	1.18673	1.22998	1.30388	1.30259	0.749431	0.971001	0.844278	NaN	-0.119709	1.51877	0.98852	1.57949	1.80822	1.97986	2.15721	1.54071	1.18267	NaN	0.582757	1.79732	1.04422	1.96355	1.82162	1.61497	1.28552		2.4377	4.46051	PDXK	Pyridoxal (pyridoxine, vitamin B6) kinase (PDXK), mRNA
			-0.297038	1.22869	1.13509	1.48614	1.33446	NaN	0.985732	1.08959	1.3083	NaN	0.203799	1.02201	1.52427	1.80228	1.63292	1.99045	1.71457	1.60629	1.21763	NaN	0.093239	1.92148	1.85479	2.03959	1.97214	1.4605	0.987919		2.63441	4.11129	PRC1	Protein regulator of cytokinesis 1 (PRC1), transcript variant 1, mRNA
			0.12436	0.876791	0.991261	1.19748	1.26209	1.31808	1.03963	0.961505	1.09881	NaN	-0.147776	0.863772	1.62839	1.55	1.60787	1.62854	1.67414	1.50641	1.31501	NaN	0.023417	1.96313	1.32521	1.93044	1.66778	1.6094	1.16601		2.48804	3.89908	CENPE	Centromere protein E, 312kDa (CENPE), mRNA
			0.242277	1.23118	1.2468	1.18147	1.34474	1.50731	1.19887	1.0161	1.11497	NaN	-0.126117	1.18279	1.25869	1.25199	1.0679	1.62161	1.60087	1.25814	0.796312	NaN	0.004979	1.92616	1.51154	1.76828	1.59236	1.58972	1.33957		2.38169	3.80042	MTB	CDNA FLJ20311 fis, clone HEP07319.
			0.093412	1.31428	1.5759	1.54451	1.49436	1.37267	0.86344	1.00271	1.07817	NaN	0.033787	NaN	1.2314	1.4979	1.04763	1.38958	1.39328	1.03678	1.27801	NaN	-0.127199	2.17329	1.75752	1.40322	1.10734	1.13331	0.990287		2.38619	4.51052	DONSON	Downstream neighbor of SON (DONSON), transcript variant 1, mRNA
			-0.671811	1.04862	1.22082	1.69513	1.08598	1.05679	0.538883	1.00659	1.16077	NaN	0.135082	1.57477	1.58708	1.44688	1.28481	1.41053	0.744434	0.963653	1.58316	NaN	0.536729	1.74283	0.699344	1.35787	1.73363	1.35024	0.807694		2.23577	3.34692	MTERF	Transcription termination factor, mitochondrial (MTERF), nuclear gene encoding mitochondrial protein, mRNA
			0.031344	1.35644	1.38536	1.45906	1.38554	1.44708	0.844334	0.92001	0.913623	NaN	-0.091589	1.60498	1.5871	1.92045	1.68709	1.32379	1.43304	1.04371	1.10734	NaN	0.060246	1.36231	0.287949	1.45421	1.48177	0.853557	0.791846		2.56052	3.78542	LSM4	LSM4 homolog, U6 small nuclear RNA associated (S. cerevisiae) (LSM4), mRNA
			-0.28553	1.4576	1.27686	1.43992	1.20733	1.09466	0.752395	1.13661	1.08334	NaN	0.1018	1.86917	1.53752	1.30549	1.66618	1.72694	1.47441	1.29865	1.25503	NaN	0.18373	1.92131	0.790416	1.24994	1.368	1.25484	1.35591		2.4231	3.78766	FLJ23263	Hypothetical protein FLJ23263 (FLJ23263), mRNA
			0.080427	1.31798	1.46206	1.4014	1.5028	1.23309	0.682173	0.894139	0.925711	NaN	-0.035803	1.50832	1.60043	1.32814	1.18347	1.22041	1.3587	1.41709	0.959752	NaN	-0.044624	1.53918	0.609001	1.19086	1.2449	1.49575	NaN		2.36034	3.03233	LOC123169	Senescence downregulated leo1-like (LOC123169), mRNA
			-0.286207	1.49945	1.69037	1.47906	1.30923	1.1903	0.40452	0.240239	0.721925	NaN	0.215988	1.77628	1.84515	1.47134	1.57332	1.64177	1.30896	1.11004	0.939734	NaN	0.070219	1.71534	0.81071	1.35399	1.04915	0.948673	0.916115		2.282	3.5929	FLJ10292	Hypothetical protein FLJ10292 (FLJ10292), mRNA
			-0.303997	NaN	1.34922	1.18991	0.981854	0.619207	0.384828	0.749909	0.785176	NaN	0.128715	1.70431	1.43989	1.76807	1.61624	1.49266	1.34617	1.01358	0.986022	NaN	0.175282	2.13678	0.286262	1.55757	1.37785	0.825425	1.15547		2.12068	4.39779	C16orf34	Chromosome 16 open reading frame 34 (C16orf34), mRNA
			-0.911991	1.53504	1.57726	1.29155	1.37663	1.49862	0.774202	0.924136	1.18275	NaN	0.473496	1.96138	1.87144	1.83025	1.93904	1.74372	1.5575	1.44192	1.09515	NaN	0.438495	1.82231	0.510099	2.08774	1.78782	1.76605	0.803952		2.82572	4.25082	WDR3	WD repeat domain 3 (WDR3), mRNA
			-0.153345	1.4362	1.74419	1.43667	1.28784	1.26271	0.468187	0.631997	0.780736	NaN	0.006906	2.0943	1.81932	2.02434	2.13421	1.84652	1.57803	1.44611	NaN	NaN	0.146439	1.9745	1.02157	1.485	1.10084	0.986168	0.637511		2.57045	4.38997	POLA2	Polymerase (DNA-directed), alpha (70kD) (POLA2), mRNA
			-0.595715	1.28547	1.52802	1.52007	1.27093	1.5123	0.273869	0.294199	0.694129	NaN	0.35793	NaN	1.97995	2.29954	2.10564	2.13641	1.7933	1.41738	0.954082	NaN	0.237785	2.25849	0.521845	1.60683	1.20236	0.690894	0.54214		2.42537	4.92302	MTCH2	Mitochondrial carrier homolog 2 (C. elegans) (MTCH2), nuclear gene encoding mitochondrial protein, mRNA
			-0.123261	1.52909	2.07733	1.65933	1.7917	1.82045	0.733498	0.900544	1.13332	NaN	0.06163	1.92053	1.67186	2.02224	1.8375	1.69294	1.5901	1.00019	1.2755	NaN	NaN	1.90681	1.53511	1.51852	NaN	NaN	0.942392		2.95387	4.22024	CHAF1A	Chromatin assembly factor 1, subunit A (p150) (CHAF1A), mRNA
			-0.191756	1.6909	1.61376	1.74685	1.66228	1.47492	1.15675	0.732836	0.861638	NaN	0.002327	1.94388	1.71344	1.59842	1.77629	1.88281	1.22403	1.24255	0.933426	NaN	0.189429	1.71606	1.27767	1.69268	1.33478	1.01281	0.466092		2.52236	3.8474	FLJ25416	Hypothetical protein FLJ25416 (FLJ25416), mRNA
			-0.100295	1.51786	1.60395	1.68057	1.56951	1.30192	0.91507	0.596403	0.90718	NaN	0.297954	1.99637	1.97851	1.63369	1.98469	2.2409	1.52229	1.4176	1.33929	NaN	-0.197659	2.00402	1.06215	1.82838	1.39178	0.897353	0.062849		2.67141	4.72691	FLJ20641	Hypothetical protein FLJ20641 (FLJ20641), mRNA
			-0.320161	0.940781	1.24384	1.29533	0.768961	0.969496	0.32064	1.15726	0.839942	NaN	-0.237648	1.37393	1.44922	1.40445	1.06469	1.53592	1.31049	0.560312	0.747312	NaN	0.557808	0.665434	1.83175	1.60923	1.49476	0.935222	0.66266		1.95816	3.55969	MGC3130	Hypothetical protein MGC3130 (MGC3130), mRNA
			-0.47792	1.10843	1.19773	1.20278	1.04249	1.52146	0.59428	0.598549	0.556023	NaN	0.092087	1.41152	1.6491	1.64719	1.78304	1.65994	1.21598	0.705503	1.15138	NaN	0.293746	1.92172	1.97848	1.43223	0.655494	0.54657	-0.279986		2.22126	3.94078	CHEK2	CHK2 checkpoint homolog (S. pombe) (CHEK2), transcript variant 1, mRNA
			-0.246335	1.20802	1.1452	1.29672	1.12321	1.41214	0.509787	0.227102	0.527756	NaN	0.146309	1.83534	1.75416	1.51671	1.37318	1.74138	1.06391	1.01146	1.05238	NaN	0.100025	1.84341	1.47423	1.66766	1.45999	1.13055	0.213814		2.21177	3.58857	FKSG14	Leucine zipper protein FKSG14 (FKSG14), mRNA
			-0.2835	0.748018	0.816913	1.06104	1.2562	1.30842	0.632142	0.338134	0.645351	NaN	0.140123	1.24163	1.46561	1.44716	1.42741	1.59044	1.12866	0.685367	0.575127	NaN	0.143377	2.01242	1.44948	1.3026	0.899658	0.869548	0.504854		1.86562	4.03459	ASK	Activator of S phase kinase (ASK), mRNA
			-0.303771	0.887781	0.84419	1.12071	0.991622	1.1384	0.69217	0.364469	0.634935	NaN	0.055333	1.14309	1.38878	1.3178	1.30315	1.65853	1.44976	1.29037	NaN	NaN	0.248437	1.97273	1.58744	1.58227	1.3156	0.929015	0.593961		2.18792	3.92509	FLJ22624	FLJ22624 protein (FLJ22624), mRNA
			-0.046368	0.968501	1.11918	NaN	1.02011	1.10286	0.472303	0.78196	0.664478	NaN	-0.196257	1.12003	1.40646	1.72741	1.63831	1.73793	1.78215	1.14415	1.12749	NaN	0.242625	1.33654	1.95055	NaN	1.06056	0.972501	0.872514		2.14781	3.86522	PC	Pyruvate carboxylase (PC), nuclear gene encoding mitochondrial protein, transcript variant A, mRNA
			0.218218	1.19243	1.22036	1.35913	1.16807	1.31985	0.82412	0.959671	0.953463	NaN	-0.118526	0.869116	1.53196	1.73612	1.67051	2.09001	1.22206	1.3296	1.05122	NaN	-0.099692	1.40407	1.41569	1.25382	0.959442	0.997191	0.421498		2.28537	4.2575	KIF2C	Kinesin family member 2C (KIF2C), mRNA
			0.046147	1.39498	1.56431	1.3832	1.29951	1.00428	0.285413	0.479381	0.463995	NaN	-0.240722	1.79495	1.73591	2.20331	1.92185	1.71552	1.68626	0.968712	0.571479	NaN	0.194575	2.11028	2.74143	1.5168	1.2452	1.01039	1.08923		2.46146	6.68734	POLD1	Polymerase (DNA directed), delta 1, catalytic subunit 125kDa (POLD1), mRNA
			-0.317285	1.52265	1.50443	1.57835	1.43413	1.07291	0.282445	0.758261	0.846617	NaN	0.031443	1.59146	1.61594	2.40024	2.07119	1.78116	2.16962	1.33727	0.995885	NaN	0.285842	1.98377	2.86663	1.40469	1.24107	1.32377	1.47259		2.70218	7.29357	KIF22	Kinesin family member 22 (KIF22), mRNA
			0.01829	1.87253	1.71367	1.88727	1.74252	1.45372	0.675209	0.698225	0.821576	NaN	-0.013671	2.14699	1.98099	1.87974	1.71624	2.04372	1.64655	1.2653	1.52272	NaN	-0.004619	2.41972	2.72955	1.71781	1.2116	0.973901	0.386945		3.13084	6.63251	TRIP	TRAF interacting protein (TRIP), mRNA
			0.107788	1.40424	1.3483	1.18118	1.50304	1.78006	1.0155	NaN	0.915742	NaN	-0.205752	1.99476	1.81797	1.94829	1.59184	1.91243	1.04799	0.999455	NaN	NaN	0.097964	1.89799	2.67826	1.76509	1.1933	0.485261	0.230041		2.54612	6.40083	C20orf172	Chromosome 20 open reading frame 172 (C20orf172), mRNA
			0.347317	1.48717	1.20278	1.64063	1.36639	1.11661	1.08132	0.919289	0.873989	NaN	-0.094752	1.64076	1.91331	2.20714	1.65692	1.56838	1.38266	1.13465	0.906922	NaN	-0.252565	NaN	2.59954	1.44035	0.980752	0.808508	0.295042		2.24811	6.06094	POLQ	Polymerase (DNA directed), theta (POLQ), transcript variant 1, mRNA
			0.08682	1.71963	1.7211	1.66172	1.28746	1.23491	0.181994	0.63764	0.756366	NaN	-0.168664	1.59364	1.70868	1.89829	1.50509	1.55936	1.04394	0.867455	0.810141	NaN	0.081844	1.93265	2.24373	1.4949	1.23472	NaN	0.39872		2.39693	4.7362	LIG1	Ligase I, DNA, ATP-dependent (LIG1), mRNA
			0.103811	1.44728	1.69023	1.27164	1.21263	1.14331	0.617673	0.756698	0.876697	NaN	-0.117612	1.5619	1.63043	1.95652	1.80287	1.71139	1.57224	0.763606	0.809158	NaN	0.013801	NaN	1.83324	1.19634	0.867258	0.605222	0.897403		2.24985	3.88124	FLJ13909	Hypothetical protein FLJ13909 (FLJ13909), mRNA
			-0.156998	1.50092	1.5831	1.42854	1.46023	0.701653	0.897861	0.808193	0.908262	NaN	0.119261	1.62526	2.10985	2.30079	1.81783	1.71408	1.58204	0.88147	1.13163	NaN	0.037736	2.16471	2.14357	0.856065	0.96313	0.919316	NaN		2.42854	4.92727	BLM	Bloom syndrome (BLM), mRNA
			-0.743716	0.738195	0.873395	0.644008	0.620763	1.53678	1.19153	1.19637	1.08351	NaN	-0.285826	1.04058	1.31093	1.33053	0.909099	1.9122	1.95383	0.655202	1.6258	NaN	1.02954	1.66912	1.6995	2.44424	1.68223	1.74578	1.73676		2.29163	5.44238	LAMB3	Laminin, beta 3 (LAMB3), mRNA
			-0.783361	1.08805	1.31791	1.22327	1.14715	1.88454	1.32535	0.331189	0.656056	NaN	-0.172326	1.91495	1.66322	1.47972	1.89687	1.47931	1.64992	0.594964	1.14847	NaN	0.955686	1.66654	2.43395	NaN	1.3294	1.4444	1.82332		2.50946	5.40369	GRPEL1	GrpE-like 1, mitochondrial (E. coli) (GRPEL1), mRNA
			-0.350966	1.83405	1.89976	1.7513	1.6882	1.32035	1.58839	2.18013	2.61159	NaN	-0.02115	1.84415	1.36859	0.877388	1.23785	2.01316	2.02573	2.67091	2.09872	NaN	0.372116	1.16029	1.21737	2.93784	3.53473	3.53773	4.15095		3.56537	17.7649	TUBA4	Tubulin, alpha 4 (TUBA4), mRNA
			-0.447133	0.864131	0.68951	0.882352	1.03905	1.4031	1.73093	1.70989	2.06575	NaN	0.081582	1.90655	1.17966	1.23444	0.919491	2.07327	2.34606	2.7349	1.64151	NaN	0.365551	1.72323	0.212038	2.59979	3.0748	3.55037	3.72084		3.11993	13.1852	GCLM	Glutamate-cysteine ligase, modifier subunit (GCLM), mRNA
			-0.012408	0.455631	1.04374	0.791454	0.924505	1.73647	1.43772	1.88047	2.52585	NaN	-0.713596	1.32598	0.54253	0.265275	1.04647	2.11775	1.70992	2.00026	1.53891	NaN	0.726003	1.34888	0.572698	2.47239	3.3139	2.52304	2.19557		2.54715	9.94454	C10orf42	Chromosome 10 open reading frame 42 (C10orf42), mRNA
			-0.106778	0.220588	0.661655	1.16352	1.31669	1.68061	1.1327	1.79557	1.85163	NaN	-0.116916	0.350437	0.086239	0.659666	0.987181	2.09857	1.77854	2.04127	2.20593	NaN	0.223694	1.26068	1.1552	2.01965	2.26241	2.28086	1.96357		2.39609	4.85968	NPL	N-acetylneuraminate pyruvate lyase (dihydrodipicolinate synthase) (NPL), mRNA
			-0.644114	0.79777	1.03648	0.797329	0.753097	1.74968	1.3614	1.39747	1.58316	NaN	0.098032	NaN	1.3344	0.956658	0.959566	1.81815	2.4159	2.46867	1.98669	NaN	0.546082	0.553709	1.11967	1.9656	2.19325	2.12725	1.92924		2.54542	5.53532	CLIC4	Chloride intracellular channel 4 (CLIC4), mRNA
			-0.374144	0.21877	0.523621	0.662678	1.06337	1.70139	1.48082	1.96783	1.89989	NaN	-0.059902	0.384155	0.931918	0.804494	0.700815	1.39683	2.13829	2.37236	2.11885	NaN	0.434046	0.800379	0.510504	1.91615	2.28415	NaN	NaN		1.90781	5.17787	CORO1C	Coronin, actin binding protein, 1C (CORO1C), mRNA
			-0.191385	1.23149	1.20526	1.21588	1.42467	2.34188	1.25194	1.54655	1.87894	NaN	0.149876	0.878887	0.946979	1.24028	1.41441	2.06049	2.25724	2.37112	1.98544	NaN	0.041509	2.211	0.539912	2.10135	2.33904	2.49861	1.61278		2.68454	5.65141	THC1880463	T09533 COX17 protein - human, partial (98%)
			-0.102959	0.883883	1.17598	1.36965	1.65293	2.07192	2.21151	1.98975	2.1995	NaN	-0.312121	0.996958	1.19565	1.44462	1.56607	2.15834	1.99466	2.21749	2.17524	NaN	0.41508	2.08327	0.447431	2.79542	2.42123	2.16801	1.2088		3.14471	6.94233	CDR2	Cerebellar degeneration-related protein 2, 62kDa, mRNA (cDNA clone MGC
			-0.281767	1.29583	1.36984	1.16467	1.23045	1.18078	1.1639	1.35676	1.34799	NaN	-0.044497	1.33278	1.23396	0.83984	1.13721	1.55014	1.85809	1.98211	2.11004	NaN	0.326264	1.61086	-0.011936	2.31094	2.18879	2.21307	NaN		2.48683	4.96206	GRPEL2	GrpE-like 2, mitochondrial (E. coli) (GRPEL2), mRNA
			-0.060668	0.786618	0.716467	0.913792	0.989396	1.90398	1.84558	1.86613	2.05177	NaN	0.133385	1.28801	1.12419	0.968173	1.35649	1.87698	2.08408	2.45972	2.30368	NaN	-0.072716	1.74446	0.441748	1.90957	1.87029	2.18309	2.3731		3.35068	5.5011	C7orf25	Chromosome 7 open reading frame 25 (C7orf25), mRNA
			0.147501	0.549543	0.590188	1.017	1.01734	1.10777	1.45786	1.3487	1.64601	NaN	-0.234213	0.613521	0.622401	1.34055	1.50838	1.71241	2.25666	1.99311	1.50788	NaN	0.086712	1.83095	0.654817	1.66788	2.15715	2.20529	2.35968		2.54682	5.13256	C5orf18	Polyposis locus protein 1 (DP1), mRNA
			0.116646	0.588602	0.712745	0.97753	1.02781	1.30224	1.31161	1.54545	1.50819	NaN	-0.061496	0.816015	1.03047	1.06597	1.34441	1.67297	2.09455	2.24047	1.73737	NaN	-0.055149	1.27738	0.584985	2.05427	2.00837	2.09079	2.46518		2.46611	5.52194	SCD	Stearoyl-CoA desaturase (delta-9-desaturase) (SCD), mRNA
			-0.403346	0.583632	0.55253	0.716371	0.743116	1.39189	0.983602	1.69696	1.67027	NaN	0.065497	0.649077	NaN	-0.001929	0.913968	2.17212	2.65345	3.0786	1.59058	NaN	0.136176	0.502278	0.479016	2.57723	2.52298	2.57137	1.87506		1.93025	8.44795	DSCR1	Down syndrome critical region gene 1 (DSCR1), transcript variant 1, mRNA
			-0.135929	0.864361	0.672057	0.919409	0.741574	1.14589	1.10984	1.63631	1.5697	NaN	-0.331431	0.952417	0.668888	0.899136	1.03461	1.77861	2.47355	2.12137	1.59727	NaN	0.46736	0.738043	1.31748	3.19748	3.15977	2.73046	2.11743		2.15822	9.17358	CKB	Creatine kinase, brain (CKB), mRNA
			0.46602	0.999521	0.623585	0.495665	0.974228	0.888079	1.02059	1.13159	1.47557	NaN	0.000182	0.427214	0.640817	0.458832	0.477144	1.80023	1.95418	2.48458	1.44703	NaN	-0.466202	0.130869	0.609442	2.90233	2.92864	3.15023	2.70567		1.96459	8.878	THC1909738	AB015329 HRIHFB2003 {Homo sapiens}, complete
			0.530991	0.647127	0.320007	0.804541	0.840169	1.36552	1.54168	2.21276	2.09752	NaN	-0.085207	0.013972	1.35126	1.05925	1.23674	2.56755	1.95075	2.03231	1.77404	NaN	-0.445784	1.4513	1.31031	2.37652	2.99958	2.67245	2.74005		2.57669	7.99768	RAB6B	RAB6B, member RAS oncogene family (RAB6B), mRNA
			0.522649	0.55423	1.11457	1.22781	1.41643	1.93757	1.27776	2.34545	2.33896	NaN	-0.930194	0.016482	0.782794	1.14188	1.45643	2.36271	2.43252	2.37212	1.60955	NaN	0.81509	1.37097	1.2979	3.03086	3.52462	NaN	3.56389		2.62752	11.826	PPP1R14A	Protein phosphatase 1, regulatory (inhibitor) subunit 14A (PPP1R14A), mRNA
			-0.356417	0.341704	0.939848	0.695382	1.05221	2.24748	1.14894	2.57807	2.32959	NaN	0.035188	0.642536	1.1693	0.781951	1.36929	2.69684	3.05104	2.89171	2.96788	NaN	0.321229	1.15596	1.44219	2.81919	3.3437	3.43603	NaN		2.41044	10.823	MGC13057	MRNA; cDNA DKFZp686I15210 (from clone DKFZp686I15210).
			-0.400108	0.761549	1.36619	1.34226	1.23537	2.11422	1.22141	2.64546	2.63042	NaN	-0.113523	0.686332	0.73294	1.16837	1.75022	3.20843	3.04213	3.54212	2.54536	NaN	0.513631	1.8808	1.17269	3.42508	3.25671	3.39778	2.96443		3.3641	11.6489	XK	Kell blood group precursor (McLeod phenotype) (XK), mRNA
			0.009527	0.099679	0.636804	0.590316	1.01162	1.9641	2.20255	2.61351	2.61711	NaN	-0.46549	0.533845	0.544659	0.534724	0.95016	1.84318	2.66189	2.95915	1.8245	NaN	0.455963	0.453952	1.44182	3.01421	3.70354	3.05735	3.79861		2.71664	13.9154	ACTN1	Actinin, alpha 1 (ACTN1), mRNA
			-0.029685	0.440871	0.544142	0.623914	1.15626	1.595	2.23827	2.6106	2.88566	NaN	-0.121085	1.233	0.954654	0.57556	1.00412	2.44245	3.10939	3.71574	3.11652	NaN	0.15077	0.591046	0.608985	3.2491	3.76945	3.57409	NaN		2.28887	13.637	SLC30A5	Solute carrier family 30 (zinc transporter), member 5 (SLC30A5), mRNA
			-0.134653	0.740194	0.835851	1.07682	1.49798	2.38109	1.76058	2.62865	2.70494	NaN	-0.44917	0.967377	1.01653	0.800728	1.68213	1.95126	2.41135	2.9439	2.41908	NaN	0.516497	1.80869	0.736103	NaN	2.97261	NaN	3.65101		3.209	12.5622	A_23_P14432	Unknown
			0.079478	0.464124	0.808033	0.93547	1.04162	1.29453	1.56233	2.47104	2.48396	NaN	-0.306061	0.899836	0.963593	0.80906	1.24097	1.48971	2.00266	2.71946	2.14279	NaN	0.226583	1.33502	0.118239	2.23937	2.8051	3.44088	NaN		2.40785	10.8595	FUT8	Fucosyltransferase 8 (alpha (1,6) fucosyltransferase) (FUT8), transcript variant 4, mRNA
			0.011897	0.63686	0.793229	0.88917	1.1522	1.91912	1.90549	2.55173	2.56535	NaN	-0.192086	0.46441	0.900769	1.01642	0.922989	2.47382	2.90657	2.81272	2.9859	NaN	0.180189	0.930336	0.953003	2.50827	2.7449	2.83955	2.98815		2.22252	7.93459	FCGR2A	Fc fragment of IgG, low affinity IIa, receptor for (CD32) (FCGR2A), mRNA
			-0.061916	0.575589	0.517141	0.78672	0.78586	2.2514	2.42704	2.54167	2.5909	NaN	0.125942	0.596433	0.590272	0.651018	1.20317	2.19235	2.67186	3.21921	2.38976	NaN	-0.064025	0.708279	0.330807	2.12524	2.51837	2.91626	3.3321		2.30245	10.0707	PIK3CB	Clone IMAGE
			0.882326	1.07149	1.09172	1.15477	1.04844	1.38998	1.03359	0.406546	0.363017	NaN	-0.644494	0.689634	NaN	0.43485	0.54339	0.017907	2.01982	2.64144	0.55098	NaN	0.203331	0.379566	1.3207	2.44091	2.74374	2.95853	2.60522		2.05767	7.77332	ME1	Malic enzyme 1, NADP(+)-dependent, cytosolic (ME1), mRNA
			0.545329	0.962043	0.202838	-0.415974	0.622106	0.64442	1.32055	0.154339	0.370783	NaN	-0.132159	0.855431	1.38555	0.981876	0.482134	0.948325	1.4539	2.21513	1.39505	NaN	-0.41317	0.501889	0.842723	2.51287	3.08325	3.20828	2.1578		1.8093	9.2425	AJ420574	MRNA full length insert cDNA clone EUROIMAGE 1644933.
			0.09264	0.182162	0.600531	0.161268	-0.038108	0.037576	0.000355	0.465567	0.428717	NaN	-0.178512	0.096542	0.244252	0.555761	0.948118	1.03376	2.04708	1.8685	0.434683	NaN	-0.006768	-0.865489	1.77303	NaN	1.56905	1.52529	2.91388		1.34882	7.53643	EMILIN1	Elastin microfibril interfacer 1 (EMILIN1), mRNA
			-0.268229	0.080764	0.448167	0.351151	0.132963	0.150115	-0.109846	0.522072	0.437063	NaN	-0.018564	0.892655	0.155719	0.723354	0.64632	0.743148	1.42539	1.44546	0.717619	NaN	0.286793	0.15805	1.48821	1.82035	2.14601	2.5181	3.69505		1.43602	12.9515	ANKRD9	Ankyrin repeat domain 9 (ANKRD9), mRNA
			-0.352229	-0.071183	0.304062	-0.242485	-0.254374	0.086465	-0.034295	0.331372	0.595235	NaN	0.296719	0.830878	0.864242	1.03539	1.15303	1.23157	2.25265	1.75036	1.25672	NaN	0.05551	0.412481	1.99806	1.16831	1.71112	1.82427	NaN		1.63927	4.76556	LOC389119	Similar to RIKEN cDNA 6530418L21 (LOC389119), mRNA
			-0.179358	0.402771	0.369353	0.315188	0.389626	0.469015	-0.024629	1.11484	1.0468	NaN	-0.05553	0.744161	0.293445	0.398455	0.608207	0.948864	2.03914	2.23463	1.03151	NaN	0.234888	0.983126	1.60394	1.3181	1.7515	2.04868	2.96884		1.675	7.82906	MGC31967	Hypothetical protein MGC31967 (MGC31967), mRNA
			-0.198454	0.109155	0.416224	0.416814	-0.434597	0.488933	0.078801	1.45598	1.09893	NaN	-0.176012	0.459983	0.50793	0.654438	0.721948	0.496522	1.72618	2.35695	0.952476	NaN	0.748931	0.362748	1.37542	2.57115	3.03732	3.48605	2.7475		1.574	11.2048	MGC52057	Hypothetical protein MGC52057 (MGC52057), mRNA
			-0.122925	2.107	0.94793	0.451986	-0.524624	0.800662	0.996551	1.33363	1.68048	NaN	-0.487753	1.11792	0.44802	1.05462	0.779103	1.61698	2.67836	2.64061	1.38583	NaN	0.610678	1.54167	2.16338	2.1946	3.01449	3.13656	3.21987		2.52036	9.31703	ENC1	Ectodermal-neural cortex (with BTB-like domain) (ENC1), mRNA
			-0.175199	0.299887	0.01721	0.221321	0.122209	0.952336	0.737969	0.728892	0.938681	NaN	-0.299107	0.083115	0.024421	0.171624	0.46581	0.947663	2.29007	2.44674	0.923404	NaN	0.474306	1.31661	2.53629	1.97012	2.05414	2.56755	4.12497		1.66783	17.4478	LIM	LIM protein (similar to rat protein kinase C-binding enigma) (LIM), mRNA
			-0.540991	0.454121	0.358823	0.070651	0.642524	2.25443	1.22558	1.23251	1.36767	NaN	0.098174	0.552031	0.397386	1.01402	0.407097	1.57592	2.1533	2.1835	1.67866	NaN	0.442818	1.83761	2.67646	1.19108	1.78849	2.66389	4.01888		2.33849	16.2107	FLJ38725	Hypothetical protein FLJ38725 (FLJ38725), mRNA
			0.132693	0.036356	-0.078077	-0.217155	-0.546205	1.05563	1.53218	1.14104	1.424	NaN	-0.47353	0.552709	0.298625	1.09899	0.955319	0.965246	1.79203	1.93915	1.49483	NaN	0.340837	1.3073	1.11528	1.91701	2.40145	3.18393	3.7321		2.14204	13.2885	SSH1	Slingshot 1 (SSH1), mRNA
			0.128368	-0.15739	0.036374	-0.013111	0.118931	1.39516	1.13484	1.6032	1.57015	NaN	-0.272872	-0.041315	0.444684	1.2073	0.970971	1.36636	1.7257	1.84993	1.14892	NaN	0.144504	1.87004	0.252217	1.89454	2.2932	2.89725	3.89345		2.21747	14.8609	CBARA1	Calcium binding atopy-related autoantigen 1 (CBARA1), mRNA
			-0.139316	-0.364227	-0.221403	0.455457	0.742707	1.52328	1.88839	2.04924	NaN	NaN	0.144605	-0.22395	NaN	1.74245	1.20546	1.60937	2.7313	1.7945	1.91383	NaN	-0.005289	2.35016	1.17574	2.05487	1.95158	1.88656	NaN		2.96149	6.64055	SREBF1	Sterol regulatory element binding transcription factor 1 (SREBF1), mRNA
			-0.132511	0.802468	0.468332	0.685656	0.831096	0.83257	1.88479	2.03498	2.1624	NaN	-0.072468	0.866324	0.654855	1.30844	1.10897	1.46728	2.0086	2.70973	1.96506	NaN	0.204978	2.22247	1.91769	2.17894	2.41776	2.62088	2.85234		2.765	7.22172	RDH11	Retinol dehydrogenase 11 (all-trans and 9-cis) (RDH11), mRNA
			0.143706	0.576268	0.600103	0.612815	0.756442	1.29958	1.30759	2.09871	2.27357	NaN	-0.053327	0.75232	0.474202	0.790597	0.633077	1.1237	1.64306	2.411	2.04634	NaN	-0.090379	1.55652	2.04094	1.59395	2.01271	2.57205	4.00624		2.46157	16.0694	BTBD12	BTB (POZ) domain containing 12 (BTBD12), mRNA
			0.044335	0.279134	0.399657	0.412285	0.766287	1.9305	0.983735	2.47371	2.45565	NaN	-0.152582	0.338197	0.362047	0.558099	0.826026	1.84454	2.24707	2.6578	1.58905	NaN	0.108247	1.24311	2.05963	NaN	2.92591	2.90927	3.10946		2.16358	8.63058	THC1834167	AF088282 8-hydroxyguanine-specific DNA glycosylase type 1c {Homo sapiens}, complete
			0.321335	0.329667	0.352634	0.062377	0.420198	1.68877	1.62796	2.09079	2.34855	NaN	-0.03882	0.537153	0.086733	1.25682	0.588916	1.56984	2.56641	2.47536	1.76303	NaN	-0.282515	1.66436	1.98876	1.70556	2.54891	NaN	NaN		2.96872	5.92333	MAFG	Hypothetical protein MGC13090 (MGC13090), mRNA
			-0.050518	0.49534	0.43603	0.232138	0.443644	1.96399	1.77358	2.47736	2.17236	NaN	-0.133672	1.19105	1.21494	0.987747	0.710663	1.30973	1.42461	2.06249	2.11664	NaN	0.18419	1.81154	1.0098	1.60339	2.15506	2.31852	NaN		2.39884	5.56879	STK4	Serine/threonine kinase 4 (STK4), mRNA
			0.205423	0.628488	0.733395	0.701589	0.966485	2.6156	2.24781	2.40832	2.4661	NaN	-0.341545	0.650782	0.575668	0.730917	1.18338	1.46497	1.54644	1.73031	2.53676	NaN	0.238834	1.27882	1.09134	1.57709	1.65776	2.01788	2.90452		2.4264	7.48768	FLJ22679	Hypothetical protein FLJ22679 (FLJ22679), mRNA
			0.061109	-0.142097	0.384546	0.848897	1.33421	1.93775	2.11527	2.31397	2.3959	NaN	-0.173771	NaN	-0.257178	0.887603	0.897432	1.15687	1.79787	2.39927	2.42695	NaN	0.112662	1.20365	1.01054	1.40398	2.324	2.58797	3.31245		2.40984	9.93449	BBC3	BCL2 binding component 3 (BBC3), mRNA
			0.253561	0.494257	0.041849	0.271952	0.509024	1.8082	1.5455	2.38936	2.39388	NaN	-0.113653	0.737793	0.058211	0.417738	0.259271	1.00735	2.10142	2.48748	2.41148	NaN	-0.013128	0.85437	0.724769	NaN	2.44579	2.39024	3.01037		1.73638	8.0577	GFOD1	Glucose-fructose oxidoreductase domain containing 1 (GFOD1), mRNA
			-0.310317	0.06764	0.032205	0.112869	0.310503	1.64139	1.78963	1.93156	1.99018	NaN	0.067546	0.639948	0.139126	0.428432	0.122472	1.16076	2.14357	2.33742	2.11005	NaN	0.242771	1.35877	0.830437	1.42942	2.3239	2.70998	3.27062		2.23575	9.65064	RIT1	Ras-like without CAAX 1 (RIT1), mRNA
			0.085983	0.092223	0.238673	0.323687	0.769278	1.94219	1.89306	2.11026	2.35974	NaN	0.224719	0.341489	0.02105	-0.20554	0.155627	1.56418	2.0209	2.65301	2.41517	NaN	-0.310703	0.614049	0.422606	2.37152	2.61339	2.55641	NaN		1.61514	6.2898	TTC7B	MRNA; cDNA DKFZp667H0525 (from clone DKFZp667H0525).
			-0.054951	NaN	0.398003	NaN	0.538605	1.52958	1.51867	NaN	2.18824	NaN	0.054951	0.51571	0.018694	0.326872	0.27997	1.85099	NaN	2.66696	2.19037	NaN	NaN	NaN	1.06833	NaN	2.87035	NaN	1.68372		2.09701	7.31244	FLNA	Filamin A, alpha (actin binding protein 280) (FLNA), mRNA
			-0.396178	-0.377588	-0.279898	0.147441	0.755443	-1.0926	-1.05787	-0.394202	-0.159217	NaN	0.305343	0.461082	0.590823	0.670761	0.722928	1.19145	2.28041	2.02502	0.849159	NaN	0.090835	1.08486	1.88514	2.25324	2.26416	2.84442	2.86742		1.59191	7.29758	PDIR	For protein disulfide isomerase-related (PDIR), mRNA
			-0.052359	-0.027975	-0.016875	0.826818	-0.157222	1.05382	0.214387	0.895424	0.929026	NaN	0.203556	NaN	0.533664	-0.569074	0.037722	0.872932	0.944359	1.19857	1.13881	NaN	-0.151197	0.15781	1.61046	1.86901	2.34111	2.90914	4.56888		1.80234	23.7339	MRVI1	Murine retrovirus integration site 1 homolog (MRVI1), transcript variant 2, mRNA
			-0.604836	0.404157	-0.025428	0.086221	-0.997813	0.485942	0.194656	0.373784	0.23281	NaN	-0.273645	0.043597	0.079292	-1.731	0.668641	-0.191192	0.924302	0.171216	0.856091	NaN	0.878481	0.636187	1.44629	2.38056	2.43651	2.68356	3.36419		1.29575	10.2973	TNNT1	Troponin T1, skeletal, slow, mRNA (cDNA clone IMAGE
			0.635676	0.717093	1.09839	0.841274	1.36041	-1.46596	0.786323	1.27473	1.21126	NaN	-1.62216	0.525919	NaN	-0.112164	0.697594	0.201878	1.17732	NaN	0.94865	NaN	0.175404	1.69994	1.59926	0.957878	1.26354	1.43715	2.76967		1.93007	6.8195	IL8RB	Interleukin 8 receptor, beta (IL8RB), mRNA
			-0.28907	-0.392459	-0.287668	-0.238083	0.026623	-1.88012	1.51935	0.973055	1.36546	NaN	0.052347	0.041198	0.215084	0.82241	-0.172193	0.701001	1.2376	1.12165	0.991957	NaN	0.236723	1.41406	1.30075	1.01023	1.29891	1.36098	2.05241		1.76836	4.14799	FAPP2	Phosphoinositol 4-phosphate adaptor protein-2 (FAPP2), mRNA
			0.05063	-0.572401	-1.07274	-0.0175	-0.032358	0.481921	1.06775	1.3365	1.4499	NaN	0.21352	-0.081483	0.092626	0.475555	0.128836	0.575212	1.49478	1.23353	1.84449	NaN	-0.26415	1.56801	2.11686	0.612229	1.06602	1.70263	3.17676		1.4899	9.04273	AK130644	CDNA FLJ27134 fis, clone SPL08315.
			-0.064425	-0.538642	-0.81549	-0.421205	0.179717	0.672376	0.835504	1.16545	1.3872	NaN	0.036753	-0.114854	0.236239	1.05152	0.835255	1.39181	2.43684	1.98381	1.70646	NaN	0.027672	1.89042	3.65698	1.35279	1.40395	1.90309	3.09636		2.07272	12.6142	OSBPL3	Oxysterol binding protein-like 3 (OSBPL3), transcript variant 5, mRNA
			-0.038182	0.305381	-0.795549	-0.006192	-0.568489	0.513857	0.463802	0.911001	0.828147	NaN	-0.234974	0.653157	-1.06103	-0.245385	-0.179065	1.20971	1.86712	1.08698	-0.078542	NaN	0.273155	0.344728	1.92786	0.769964	0.999398	1.09539	2.38757		1.37917	5.23274	IGFBP5	Insulin-like growth factor binding protein 5 (IGFBP5), mRNA
			-0.192328	-0.08286	-0.048988	0.204565	0.083974	0.805484	0.668236	0.89067	0.895505	NaN	-0.158019	-0.294716	-0.367153	0.480306	0.546596	0.512781	1.3684	1.29439	0.965055	NaN	0.350347	0.210262	2.72142	0.996823	1.30785	1.15883	1.80649		1.46064	6.59521	ABCA7	ATP-binding cassette, sub-family A (ABC1), member 7 (ABCA7), transcript variant 1, mRNA
			-0.110471	-0.121597	-0.093207	-0.3197	-0.241804	0.926619	1.1709	0.707894	0.949998	NaN	-0.114162	-0.185297	0.052014	0.440139	-0.045863	0.480002	1.76872	1.30078	0.68333	NaN	0.224633	0.063093	2.07942	NaN	1.30105	1.19225	2.62131		1.37561	6.15309	TACC1	Transforming, acidic coiled-coil containing protein 1 (TACC1), mRNA
			-0.428469	-0.308312	-0.486013	-0.377866	-0.315784	1.50252	1.93629	0.582787	0.966093	NaN	0.112014	-0.328932	-0.197827	0.360366	0.557678	1.12995	2.18828	1.19084	1.21521	NaN	0.316455	0.617864	2.48367	1.30907	0.598877	0.980427	2.53322		1.51454	5.78861	HTLF	Human T-cell leukemia virus enhancer factor (HTLF), mRNA
			-0.08179	-0.09187	-0.254314	0.101536	0.001152	1.48958	0.933348	1.01523	1.49037	NaN	0.275976	0.414437	0.172046	1.04007	0.124458	0.909587	1.498	1.67403	1.43426	NaN	-0.194186	1.50833	1.24804	0.310192	0.947112	0.826138	1.72278		1.87851	3.30072	FLJ31438	Hypothetical protein FLJ31438 (FLJ31438), mRNA
			0.095937	0.015215	0.322359	0.477037	0.853053	1.15181	0.716441	0.719566	0.643461	NaN	0.102748	-0.154515	-0.191194	1.80642	0.582285	0.79183	2.04887	0.914276	1.34367	NaN	-0.198685	0.895286	2.54092	0.548735	0.820815	1.16107	2.12814		1.64669	5.81958	MC1R	Melanocortin 1 receptor (alpha melanocyte stimulating hormone receptor) (MC1R), mRNA
			-0.06077	-0.227368	-0.320879	0.252306	0.538465	0.900843	0.395533	1.10656	0.988889	NaN	-0.251373	-0.205296	NaN	0.855195	0.728403	0.654855	0.683508	0.445729	0.818458	NaN	0.312143	2.16824	2.81344	0.588049	0.960505	1.01095	2.0446		1.59017	7.02959	GALNT10	CDNA FLJ11715 fis, clone HEMBA1005223.
			-0.250512	-0.152081	0.426537	1.04608	0.638274	0.588931	0.949214	1.36353	1.40657	NaN	0.182297	-0.329623	0.298569	1.61624	1.18385	1.07973	0.845276	1.07114	1.92809	NaN	0.068215	1.70126	1.32652	0.605985	0.946141	1.44342	1.79785		1.93082	3.80551	EPOR	MRNA for FLJ00153 protein.
			-0.048804	0.235714	0.259551	0.736641	0.532122	0.516683	0.995741	1.24084	1.28998	NaN	-0.070627	0.057873	0.270719	1.25196	1.09266	0.97681	1.30432	1.13961	1.40729	NaN	0.119431	1.27906	1.19783	0.997116	1.46398	NaN	1.3846		1.99505	2.75869	HAGH	Hydroxyacylglutathione hydrolase (HAGH), mRNA
			0.057874	-0.289936	0.139115	0.701115	0.350182	0.12948	0.38091	1.05553	1.1553	NaN	-0.222457	-0.259001	0.343249	1.1565	0.970401	0.757406	0.612945	0.769012	1.14778	NaN	0.164583	1.658	1.66351	0.420892	0.944139	1.23774	1.76366		1.62576	3.39558	EPOR	Erythropoietin receptor (EPOR), mRNA
			-0.04213	-0.037853	0.077178	0.046549	0.403471	0.368747	0.995628	1.12752	1.1603	NaN	0.044298	0.536937	0.350897	0.507073	0.557678	0.547399	1.16563	1.06227	1.47136	NaN	-0.002168	0.614307	1.01189	0.564091	0.861282	1.24625	1.89662		1.4719	3.72341	ARHGEF7	Rho guanine nucleotide exchange factor (GEF) 7 (ARHGEF7), transcript variant 1, mRNA
			0.102945	0.083837	0.163942	0.571465	0.785799	0.237183	0.436952	1.33309	1.08387	NaN	-0.198228	0.291385	-0.099158	0.426211	0.426481	0.152532	1.04722	0.932823	1.29984	NaN	0.095283	1.08958	1.42707	0.262568	0.496971	1.01856	2.23983		1.35374	4.72343	RNF24	Ring finger protein 24 (RNF24), mRNA
			-0.159539	0.274262	0.098329	0.248508	0.254596	-0.122802	0.694543	0.963829	0.880551	NaN	0.126306	0.419257	-0.243732	0.58754	0.260891	0.429918	1.42209	1.03753	1.04792	NaN	0.033233	1.46801	2.09758	0.518196	0.851866	1.07616	1.74955		1.43216	4.27991	FLJ20203	MRNA for KIAA1606 protein, partial cds.
			-0.303577	0.193116	0.404825	-0.154227	1.04978	0.258157	NaN	0.173953	0.453891	NaN	-0.521768	0.076969	NaN	-0.567116	-0.256714	0.594213	NaN	0.950208	NaN	NaN	0.825345	0.747788	3.16102	1.43731	0.956897	1.97178	3.69412		1.36973	12.9432	PTPN11	Protein tyrosine phosphatase, non-receptor type 11 (Noonan syndrome 1) (PTPN11), mRNA
			-0.718704	NaN	-0.097952	-0.106367	-0.275939	-0.205056	0.437892	0.416172	0.428757	NaN	-0.540244	-0.063111	0.241006	0.923598	0.021317	0.051646	1.41633	0.385029	1.48638	NaN	1.25895	1.67825	3.78235	1.1703	1.29296	1.43386	3.14126		1.34022	13.7595	POU3F2	POU domain, class 3, transcription factor 2 (POU3F2), mRNA
			0.146211	0.43027	-0.48089	-0.295285	-0.800476	0.174687	1.60662	0.156438	0.345117	NaN	-0.397407	-0.979265	-0.50656	-0.267107	-0.545476	0.192828	1.35899	0.215129	1.00527	NaN	0.251197	1.08772	3.69104	0.32647	0.502604	0.755361	3.04458		1.16081	12.9156	IRX5	Iroquois homeobox protein 5 (IRX5), mRNA
			0.019596	0.376517	-0.822804	-0.197547	-0.684118	0.768212	1.11887	1.85629	1.84901	NaN	-0.377822	0.196072	0.504883	0.737693	0.142847	0.022225	0.077365	1.49533	1.56985	NaN	0.358226	0.501705	0.509424	0.903507	1.65998	3.03437	3.62135		1.41901	12.3065	SLCO2B1	Solute carrier organic anion transporter family, member 2B1 (SLCO2B1), mRNA
			-0.579648	0.239899	0.218708	0.01203	0.146834	1.08495	1.87094	2.16721	2.31105	NaN	-0.183762	0.47914	-0.077888	-0.081438	0.343429	0.447202	0.206366	1.35083	1.72692	NaN	0.76341	1.08461	-0.137244	1.11499	1.52945	2.56463	2.70497		1.39391	6.52043	MMD	Monocyte to macrophage differentiation-associated (MMD), mRNA
			-0.431148	0.155301	-0.950378	0.082169	-0.1108	1.17378	2.30912	1.49351	1.88319	NaN	-0.28909	0.338347	-0.598417	0.043049	-0.435582	-0.438079	1.66105	0.803495	1.24049	NaN	0.720238	1.65281	1.56174	0.569611	1.3372	2.29456	3.7513		1.64745	13.4665	TM4SF6	Transmembrane 4 superfamily member 6 (TM4SF6), mRNA
			-0.337631	0.055309	-0.434335	0.213307	-0.308998	0.249266	1.12617	1.06008	1.35427	NaN	-0.44132	0.281793	-1.19232	1.58017	0.788529	-0.044663	1.57488	0.999493	0.903725	NaN	0.778951	1.5314	1.76191	0.714454	1.16073	1.92077	3.30278		1.72731	9.86815	HSPC054	HSPC054 mRNA, complete cds.
			-1.15908	0.630354	-0.228946	0.284517	0.351549	1.39322	1.3191	1.16863	1.28177	NaN	-0.06899	0.739762	0.341435	1.05093	0.618215	0.330501	1.22472	1.79073	1.52798	NaN	1.22807	1.86505	1.79775	0.461812	0.939242	2.34359	3.10977		2.07186	8.63247	A_23_P211468	Unknown
			-0.042537	0.69628	0.158495	0.513811	-0.905825	0.062891	0.598727	1.03016	1.07618	NaN	-0.605805	0.703301	0.616566	0.480594	-0.340861	-0.484046	0.510201	0.616804	0.76959	NaN	0.648343	0.782264	0.657863	0.703935	1.00232	1.66656	1.16834		1.53347	3.17458	DKFZp547I014	Hypothetical protein DKFZp547I014 (DKFZp547I014), mRNA
			0.199513	0.374091	-0.885113	-0.258248	-0.094036	0.378638	0.744188	0.613775	1.2302	NaN	-0.436383	0.257542	-1.11143	0.633891	-0.060749	-0.60682	-0.502583	1.2239	0.786136	NaN	0.23687	0.180247	0.327177	1.22201	1.3288	2.05139	1.95301		1.25456	4.14506	DOK5L	Hypothetical protein MGC20785 (MGC20785), mRNA
			0.672435	0.675194	0.659114	0.560247	0.51473	0.411863	0.663602	1.07091	1.13032	NaN	0.02539	-0.100047	0.689343	1.36531	0.267093	1.27062	0.822574	0.776524	0.640364	NaN	-0.697824	0.536288	1.38966	0.213495	1.3097	1.35887	2.95779		1.59376	7.76931	OSBP2	Oxysterol binding protein 2 (OSBP2) mRNA, complete cds.
			0.86366	-0.041102	-0.141668	0.139573	0.573229	0.40878	1.293	0.081066	-0.271732	NaN	-0.103124	-0.250728	0.046382	0.739174	0.249428	0.469937	0.628036	1.38198	1.10193	NaN	-0.760536	-0.52759	0.994964	-0.098847	1.10924	2.0712	2.9945		1.32756	7.96956	NR0B1	Nuclear receptor subfamily 0, group B, member 1 (NR0B1), mRNA
			-0.450229	-0.720205	-1.28811	-1.19268	-1.11613	0.770726	0.547065	0.188953	0.807247	NaN	0.175938	0.135873	-0.164171	0.202243	0.211822	0.558553	1.12257	1.59169	0.744972	NaN	0.274291	0.98701	0.242475	1.3388	1.21345	1.39909	1.36798		1.2094	3.01402	FLJ20298	FLJ20298 protein (FLJ20298), transcript variant 1, mRNA
			-0.658506	-0.607416	-0.723005	NaN	-0.114878	0.671866	0.18775	-0.419969	NaN	NaN	0.000392	0.288106	NaN	1.08844	0.545913	0.751464	1.25248	1.08433	NaN	NaN	0.328861	1.21275	1.70551	1.29698	1.25853	1.20711	1.01467		1.59313	3.26144	AP3D1	Adaptor-related protein complex 3, delta 1 subunit (AP3D1), mRNA
			-0.137985	-0.277923	-0.834391	-0.46353	0.169845	0.939482	0.578202	0.239196	0.583915	NaN	-0.402816	0.140972	NaN	0.571494	1.1482	0.809945	1.59988	1.08274	0.454303	NaN	0.540802	1.75565	0.693628	1.08928	0.979407	1.80297	NaN		1.49299	3.48937	KIAA0494	MRNA for KIAA0494 protein, partial cds.
			-0.773087	-0.700582	-0.18167	0.016226	0.153271	-0.295259	NaN	0.479057	1.16413	NaN	0.661167	-0.199506	-0.58691	1.37807	0.490938	1.66446	1.44755	1.75889	0.003376	NaN	0.11192	0.540065	0.454031	1.31739	1.89293	2.62091	2.36558		1.39958	6.1514	ATP8A1	ATPase, aminophospholipid transporter (APLT), Class I, type 8A, member 1 (ATP8A1), mRNA
			-1.14905	-0.770144	-0.249069	0.478185	-0.569414	0.918896	-0.253868	0.013469	0.37781	NaN	0.334681	-0.11116	-0.78653	0.621628	0.582375	1.35432	1.75682	1.11713	0.72899	NaN	0.814364	0.284743	0.114752	1.42749	1.6554	1.43653	1.87983		1.39299	3.68031	AQP1	Aquaporin 1 (channel-forming integral protein, 28kDa) (AQP1), transcript variant 2, mRNA
			-0.216228	0.026242	-0.837481	-0.628368	-0.518067	NaN	-0.574989	0.052694	0.248548	NaN	0.066493	-0.250697	0.220531	0.693104	-0.174346	0.287681	1.03718	1.55772	NaN	NaN	0.149735	0.486814	-0.012766	1.10817	1.73555	3.00424	4.12899		1.10937	17.4965	PRKG1	Protein kinase, cGMP-dependent, type I (PRKG1), mRNA
			-0.339511	-0.394944	-0.648161	-0.824493	-0.707156	0.166645	0.10805	-0.234279	0.271152	NaN	0.053535	0.092771	0.131771	0.273192	0.570036	1.06923	1.75127	2.09739	0.716372	NaN	0.285977	0.275296	0.353553	1.0417	1.27311	1.5959	3.00908		1.20848	8.05052	ROCK2	Rho-associated, coiled-coil containing protein kinase 2 (ROCK2), mRNA
			0.131569	0.117988	-1.11202	-0.311094	-0.984058	-0.761538	-0.215521	0.210152	0.63189	NaN	0.183976	-0.002514	0.551547	1.16466	0.758968	0.566074	NaN	2.14082	1.06149	NaN	-0.315545	-0.145496	0.231101	0.08431	0.916701	1.74757	1.81472		1.14636	4.41013	NID2	Nidogen 2 (osteonidogen) (NID2), mRNA
			-0.27399	-0.726821	-0.451171	-0.328345	-0.332615	-0.499217	-0.483812	0.315025	0.351949	NaN	0.360656	-0.372827	0.603674	0.41759	0.389753	0.692108	0.620078	1.23224	1.08701	NaN	-0.086667	-0.637502	-0.158799	0.026757	0.97422	1.87729	3.2126		1.24403	9.27022	C10orf63	Chromosome 10 open reading frame 63 (C10orf63), mRNA
			-0.481997	0.267755	-0.303957	-0.161411	-0.035423	0.874308	1.4589	0.417158	0.86962	NaN	0.336998	1.50833	1.27844	1.89325	1.73499	1.62462	2.54976	2.73218	1.37104	NaN	0.144999	0.114439	1.19834	NaN	1.8461	1.55454	2.3479		2.35935	6.64459	LDLR	Low density lipoprotein receptor (familial hypercholesterolemia) (LDLR), mRNA
			-0.585508	0.699554	0.191348	-0.197261	-0.326338	-0.179189	-0.082473	0.356246	0.850358	NaN	0.58486	1.27904	1.1113	1.0979	0.933835	2.0937	2.09662	1.69223	0.722367	NaN	0.000649	0.728172	0.012128	1.17047	1.15662	1.09426	0.828739		1.65654	4.27706	TIP120B	MRNA for KIAA0667 protein, partial cds.
			0.135513	0.488945	0.565496	0.822299	1.37467	0.280827	0.572947	0.435122	0.465345	NaN	-0.209236	1.71869	1.4074	1.16497	1.29972	1.87664	1.98502	2.09876	1.53109	NaN	0.073723	-0.061337	0.037415	0.84156	1.03567	0.650506	0.004013		1.56972	4.28342	SLC39A7	Solute carrier family 39 (zinc transporter), member 7 (SLC39A7), mRNA
			0.227355	0.388409	0.528643	0.854184	0.519328	0.862616	0.792892	0.489509	0.628156	NaN	0.034785	0.799064	0.722356	1.05023	1.10935	1.47539	1.83533	1.94084	0.872213	NaN	-0.26214	0.314241	0.886528	0.522436	0.605037	0.961214	0.364965		1.64987	3.83929	COCH	Coagulation factor C homolog, cochlin (Limulus polyphemus) (COCH), mRNA
			-0.262211	-0.177031	0.202576	0.110092	0.069264	0.288356	0.629802	0.484298	0.553397	NaN	0.485609	0.887001	0.801854	1.64781	1.98925	1.5328	2.85978	2.17033	1.75487	NaN	-0.223398	-0.370027	-0.271362	0.421547	0.419944	0.557527	0.159484		1.39891	7.25903	FADS2	Fatty acid desaturase 2 (FADS2), mRNA
			0.201916	0.927222	0.291759	-0.770588	-0.017323	0.995671	0.625769	0.716235	0.731433	NaN	-0.156909	0.615115	1.76822	1.91069	1.88574	0.705797	0.467081	1.39616	1.4915	NaN	-0.045008	1.65863	1.03099	1.43188	1.14841	1.33267	1.17446		1.90161	3.75988	HOMER1	Homer homolog 1 (Drosophila) (HOMER1), mRNA
			-0.358527	-0.335627	-0.188012	-0.388907	-0.326997	1.44538	0.713328	0.081055	0.552242	NaN	-0.430343	NaN	0.374921	0.129018	-0.080574	0.314715	1.00461	0.457529	0.119162	NaN	0.78887	0.654123	1.78818	1.36109	1.5536	NaN	2.53972		1.29677	5.81477	RAB8A	RAB8A, member RAS oncogene family (RAB8A), mRNA
			-0.404274	-0.047942	-0.227918	0.234966	0.328393	0.800502	0.885851	-0.204526	0.285769	NaN	-0.670494	0.598379	0.72255	0.934395	0.53731	0.173135	0.605371	0.950049	0.28424	NaN	1.07477	1.86045	2.4823	1.44802	1.51916	1.82401	2.44319		1.52137	5.58788	KIAA0152	KIAA0152 gene product (KIAA0152), mRNA
			-0.523071	0.311725	-0.095792	-0.294216	0.260132	1.82218	0.718756	-0.297084	0.377617	NaN	-0.456333	0.418294	0.553761	1.2752	0.887522	0.944426	2.04011	0.445885	0.173967	NaN	0.979405	2.49374	3.25185	0.957052	1.31839	1.55886	NaN		1.55429	9.52586	GOLPH4	Golgi phosphoprotein 4 (GOLPH4), mRNA
			-0.313994	0.18755	-0.605716	-0.257212	-0.052398	1.34043	1.01922	-0.409326	0.37412	NaN	-0.296339	0.621901	0.674081	1.39327	0.762792	0.990348	1.61928	0.812493	0.230462	NaN	0.610333	1.99264	2.56097	1.01689	0.698061	1.13542	2.0425		1.62232	5.90106	FLJ38348	Hypothetical protein FLJ38348 (FLJ38348), mRNA
			-0.759232	-0.293007	-0.801213	-0.4619	-0.707467	0.991103	0.628272	0.278348	0.593419	NaN	-0.135987	-0.580654	0.343382	0.367068	0.254613	0.881936	2.13751	0.929263	0.330875	NaN	0.895219	1.71134	2.98361	1.35988	0.826625	1.57353	2.59552		1.50882	7.90961	FLJ30655	Hypothetical protein FLJ30655 (FLJ30655), mRNA
			-0.135784	0.034984	-0.336921	0.074086	-0.294216	1.18608	1.16664	0.551375	0.775663	NaN	-0.469112	0.266057	0.234563	0.509128	0.918847	0.515917	1.47173	1.17593	0.693866	NaN	0.604896	1.56091	3.08264	1.24479	0.877591	1.48917	2.21081		1.61761	8.47166	EVI5	EVI5 homolog mRNA, complete cds.
			-0.172712	-0.0876	-0.183446	-0.000555	-0.106306	1.06375	1.01268	0.099972	0.532838	NaN	-0.260402	1.11696	1.2671	1.7879	1.03036	1.25454	1.75339	1.547	0.706965	NaN	0.433114	1.16665	1.42058	1.57868	1.74063	1.87607	2.35206		2.09036	5.10551	HDGF	Hepatoma-derived growth factor (high-mobility group protein 1-like) (HDGF), mRNA
			-0.390032	0.548767	-0.103092	-0.54059	0.528546	0.783836	0.732399	-0.170727	0.653699	NaN	-0.0407	1.18127	1.37512	1.14109	0.928265	0.881162	0.942107	0.79171	0.551618	NaN	0.430731	0.578525	1.84887	1.61774	1.84369	1.96754	3.12059		1.7217	8.69742	UACA	Uveal autoantigen with coiled-coil domains and ankyrin repeats (UACA), mRNA
			-0.126284	0.752925	0.990437	0.77998	0.310586	0.469062	0.049774	0.534245	0.739526	NaN	-0.155795	0.828772	0.965914	1.8623	1.42527	1.24932	1.87195	1.41601	0.819065	NaN	0.282079	1.89528	2.94753	1.19749	1.56329	1.60759	2.52506		1.9533	7.71429	MBD3	Methyl-CpG binding domain protein 3 (MBD3), mRNA
			-0.102622	0.088809	0.70827	0.319799	0.221198	1.14323	0.072935	0.153188	0.348558	NaN	-0.043965	-0.018243	0.578177	1.20725	1.01077	0.893156	1.84843	0.992863	0.900843	NaN	0.146587	2.07675	1.64174	NaN	1.17928	1.58973	2.48136		1.74196	5.58423	PRO2900	PRO2900 mRNA, complete cds.
			-0.495346	0.281916	0.33839	0.290016	0.245102	1.12457	0.175133	0.354074	0.460589	NaN	0.083308	NaN	0.848025	1.3634	0.86092	1.08073	1.54243	1.33389	0.773455	NaN	0.412038	1.61189	2.14251	1.435	1.8712	NaN	1.50288		1.80004	4.41529	PFKP	Phosphofructokinase, platelet (PFKP), mRNA
			-0.311065	0.897372	0.640792	0.529788	0.907659	0.842124	0.499105	0.309701	0.361791	NaN	-0.00248	0.441485	1.35432	1.35707	0.847342	1.06037	1.62863	1.36477	1.04302	NaN	0.313545	1.82414	1.54761	1.56111	1.54661	1.66746	1.70589		1.876	3.54097	GARS	Glycyl-tRNA synthetase (GARS), mRNA
			-0.148302	0.272494	-0.036447	0.144925	0.109479	0.901929	1.0163	0.24324	0.677533	NaN	-0.193642	0.598441	0.464644	1.11686	0.917578	1.22561	1.82518	1.30916	0.965383	NaN	0.341944	2.54541	2.02902	1.49605	1.5786	2.06746	3.20323		1.88894	9.2102	C10orf74	Chromosome 10 open reading frame 74, mRNA (cDNA clone IMAGE
			-0.183906	0.170298	0.28529	0.39092	0.453005	0.971679	0.754304	1.085	1.15975	NaN	0.180401	0.188231	0.724386	1.26538	0.93885	1.22168	2.18576	1.91172	1.51368	NaN	0.003505	1.59377	3.02807	1.2313	1.4207	1.57289	2.4177		2.12138	8.1572	ENO3	Enolase 3, (beta, muscle) (ENO3), transcript variant 1, mRNA
			0.046101	0.023888	0.084395	0.116564	0.407335	0.312189	0.411417	0.759071	0.772148	NaN	-0.193894	0.078892	0.17867	0.918211	0.694174	0.768139	1.8943	1.15881	0.827787	NaN	0.147793	1.71011	2.99655	1.28679	1.54899	NaN	3.03648		1.65476	8.20487	CHFR	Checkpoint with forkhead and ring finger domains (CHFR), mRNA
			-0.026139	0.700286	0.059213	0.322063	-0.009112	1.50878	1.08187	-0.023061	0.604412	NaN	-0.574815	0.376398	0.769339	0.89009	0.800102	1.4559	1.18958	0.552253	-0.020722	NaN	0.600955	1.92805	1.56038	1.5271	1.22457	1.42639	1.71212		1.70449	3.80539	ANP32E	Acidic (leucine-rich) nuclear phosphoprotein 32 family, member E (ANP32E), mRNA
			-0.751438	0.42248	0.31034	0.329452	0.284789	1.11779	1.25055	0.640969	0.905595	NaN	0.034691	0.911417	0.746876	1.11228	0.589928	0.71876	1.18006	0.771226	-0.353777	NaN	0.716748	1.14827	1.05444	1.15819	1.59032	1.54838	1.77031		1.70672	3.41128	C1GALT1	Core 1 UDP-galactose
			-0.104777	0.923526	0.336276	1.1078	0.952086	1.71493	1.09491	0.639865	0.98804	NaN	-0.413836	1.45144	1.07894	1.30994	1.14205	1.05289	0.93487	0.688071	0.843027	NaN	0.518613	1.21105	1.95963	1.47199	1.38788	1.49132	1.68197		2.11249	3.88962	SFRS15	Splicing factor, arginine/serine-rich 15 (SFRS15), mRNA
			0.16671	0.627858	0.674968	0.99833	0.502135	1.14682	0.750826	0.743395	0.810046	NaN	-0.712233	0.812084	0.844152	0.598655	0.624101	1.27312	1.30964	0.907274	0.885418	NaN	0.272761	1.8201	1.3671	1.32968	1.06294	1.42503	1.5899		1.79521	3.53104	MGC29891	Hypothetical protein MGC29891 (MGC29891), mRNA
			0.047504	0.515209	0.781228	0.659314	0.761017	1.38435	0.947571	0.876323	0.967498	NaN	-0.159023	0.85822	0.586111	0.439024	0.453307	0.781225	1.91904	1.14149	1.2166	NaN	0.223036	0.093033	2.91605	0.84835	0.924792	1.10011	2.38729		1.80044	7.54777	RAB18	RAB18, member RAS oncogene family (RAB18), mRNA
			0.024565	0.389933	1.49011	0.743766	0.890024	1.32768	1.39489	0.875716	0.829242	NaN	-0.249361	1.16291	0.891364	0.913447	1.05143	0.912443	1.85721	1.39341	1.43168	NaN	0.224797	0.513041	1.56869	0.998537	1.06971	1.25382	2.27891		1.99797	4.85312	GRB2	Growth factor receptor-bound protein 2 (GRB2), transcript variant 1, mRNA
			-0.092829	0.63411	1.12373	1.10584	0.940016	1.21205	0.647934	0.722577	0.739607	NaN	-0.031408	0.305039	0.78378	1.1319	0.899249	0.940702	1.04443	0.290606	0.887101	NaN	0.124237	-0.038643	1.77796	0.805702	1.10197	NaN	0.911913		1.79801	3.4294	FLJ23471	MICAL-like 2 (FLJ23471), transcript variant 1, mRNA
			0.047956	0.717372	0.877412	0.631917	0.452224	1.32058	0.739917	0.910468	0.653603	NaN	-0.208116	0.535589	0.991376	1.28733	0.669378	1.08397	1.6945	1.06753	1.03637	NaN	0.160159	0.642777	2.29198	1.15028	1.66523	1.08376	0.974984		1.87966	4.89728	ADCK5	AarF domain containing kinase 5 (ADCK5), mRNA
			0.600123	0.884446	0.922486	NaN	1.27118	0.521249	1.25162	1.36704	1.50611	NaN	-0.481367	0.627425	NaN	1.22717	1.08894	1.31982	NaN	1.79346	1.05622	NaN	-0.118755	1.26054	1.74319	0.817736	1.08225	0.940214	1.35521		2.12225	3.46644	DDA3	Differential display and activated by p53 (DDA3), mRNA
			0.121023	1.03931	1.13028	1.24802	1.08746	1.42753	0.823499	1.03848	1.24804	NaN	0.161046	1.05587	0.744046	1.46009	0.677632	1.2957	1.75783	1.22543	1.44261	NaN	-0.282069	1.33511	2.1227	1.60346	1.23872	NaN	1.35754		2.34904	4.35507	MYOHD1	Myosin head domain containing 1 (MYOHD1), mRNA
			0.08982	1.18969	1.38741	1.42424	0.986748	1.21342	0.928965	1.13695	1.22414	NaN	-0.002473	0.996231	0.795353	1.1054	0.92802	1.71039	1.15602	1.33767	1.58683	NaN	-0.087347	1.71072	1.66714	1.33691	1.08581	0.884771	0.768797		2.19915	3.27325	MVK	B virus fusion mRNA for mevalonate kinase.
			-0.258545	1.11173	1.39617	NaN	1.25004	1.55586	0.830965	1.26105	1.29223	NaN	0.084836	0.913	0.695191	1.04407	1.07151	1.63148	1.2729	1.4487	1.85984	NaN	0.044437	1.58434	1.82199	1.85241	1.56293	0.57127	0.677333		2.38758	3.62968	MVK	Mevalonate kinase (mevalonic aciduria) (MVK), mRNA
			0.244691	0.712977	0.938729	0.831518	0.795687	0.907699	0.649656	1.17333	1.12557	NaN	0.124416	0.70363	1.25993	1.07708	1.09396	1.5706	1.30135	1.56935	0.927378	NaN	-0.369107	1.36327	1.35383	1.68296	1.40378	1.22594	0.33187		2.10976	3.21087	FLJ14490	Hypothetical protein FLJ14490 (FLJ14490), mRNA
			-0.012293	1.10483	0.975647	0.989416	1.15889	0.995062	0.842647	1.29049	1.16638	NaN	-0.021963	1.1709	1.3516	1.53777	1.429	1.59764	1.50223	1.46191	1.21874	NaN	0.034256	0.958053	1.25012	1.93293	1.58526	1.32532	0.755083		2.25153	3.81831	AACS	Acetoacetyl-CoA synthetase (AACS), mRNA
			-0.091273	1.17866	0.914357	0.888258	0.979858	0.705195	0.845764	1.08041	1.16067	NaN	-0.013817	1.67803	1.24273	1.28215	1.08524	1.31378	1.72658	1.72639	1.2148	NaN	0.10509	1.06146	1.26963	2.00609	2.13427	1.90126	NaN		2.2496	4.39016	AARS	Alanyl-tRNA synthetase (AARS), mRNA
			-0.039134	1.01703	1.00677	0.944926	0.853806	0.553449	0.597464	0.965068	0.949652	NaN	-0.12661	0.574363	0.620597	0.792885	0.91534	0.658129	1.14348	0.860267	1.14229	NaN	0.165744	0.506624	1.94994	0.970453	1.19553	1.17444	2.56414		1.88601	5.91401	NEDD5	Neural precursor cell expressed, developmentally down-regulated 5 (NEDD5), mRNA
			-0.079682	1.39484	1.37314	1.01591	1.03818	0.823604	1.04241	1.12959	1.35218	NaN	0.031871	1.0632	0.776633	1.05532	0.790915	0.834767	1.18647	1.14644	1.27954	NaN	0.047812	1.21835	1.5479	1.1834	1.34671	1.40772	1.98581		2.18796	3.96085	ESRRA	Estrogen-related receptor alpha (ESRRA), mRNA
			0.029271	1.06761	0.857191	0.935666	0.742147	0.26461	0.570103	0.92588	1.01116	NaN	0.03826	1.09111	0.747628	0.777994	0.708304	0.950309	0.798273	1.39677	1.23416	NaN	-0.067531	0.478821	1.20112	1.23672	1.51565	1.61648	1.2238		1.89984	3.06625	BTBD6	BTB (POZ) domain containing 6 (BTBD6), mRNA
			-0.261637	0.925138	1.15897	0.919995	1.20301	1.0811	-0.22532	0.16517	0.268709	NaN	-0.025122	1.26363	1.05292	1.44006	1.50356	1.19821	1.55029	1.4796	0.437492	NaN	0.15594	1.6394	0.669444	1.6088	1.76148	1.30018	1.43799		2.23299	3.39046	SHMT2	Serine hydroxymethyltransferase 2 (mitochondrial) (SHMT2), mRNA
			-0.429016	0.881515	0.854557	0.625863	0.620681	0.366608	0.281835	0.440333	0.607152	NaN	0.140199	1.18957	0.856956	1.65875	1.32625	1.0373	1.88763	1.30944	1.02984	NaN	0.288817	1.3526	1.06582	0.926954	1.05817	1.10488	2.02481		1.90126	4.06937	AKIP	Aurora-A kinase interacting protein (AKIP), mRNA
			-0.609348	0.603442	0.765205	0.587143	0.609802	1.06905	0.65236	0.920472	1.09409	NaN	0.190904	1.17542	0.668203	1.46068	1.14416	1.20439	1.83155	1.39046	1.50785	NaN	0.418444	1.64436	0.56295	0.915634	0.961257	1.27784	1.79171		1.94701	3.55919	CNOT4	CCR4-NOT transcription complex, subunit 4 (CNOT4), mRNA
			-0.198856	0.278999	0.316315	0.493816	0.30114	0.862198	0.495908	0.253617	0.466518	NaN	-0.056004	1.01527	0.910848	1.16404	1.2562	1.05971	1.43425	1.32462	0.721732	NaN	0.25486	0.969718	0.391779	1.36559	1.26491	1.46793	1.62972		1.81781	3.09453	UBQLN1	Ubiquilin 1 (UBQLN1), transcript variant 1, mRNA
			-0.306818	0.212754	0.300345	0.452821	0.339737	0.517314	0.168261	0.364444	0.588184	NaN	0.139724	0.720235	0.487369	1.12934	1.34909	1.25945	1.3115	2.03731	1.30455	NaN	0.167094	1.20043	0.032298	0.988981	1.17049	1.67678	1.88803		1.50335	4.10481	TM4SF9	CDNA FLJ31097 fis, clone IMR321000210.
			0.116903	0.939082	0.686517	0.833555	1.07075	1.1655	1.12466	1.06458	1.10338	NaN	0.009623	1.80361	1.12767	1.42572	1.37998	1.80767	1.42725	1.82039	1.24607	NaN	-0.126526	1.54576	-0.455474	1.43637	1.53991	2.15349	1.27581		2.24311	4.44902	C20orf139	Chromosome 20 open reading frame 139 (C20orf139), mRNA
			0.288506	1.093	0.732513	0.844146	0.88377	1.39508	1.19447	1.39855	1.81708	NaN	0.345755	1.53361	1.16226	0.94411	0.986475	1.52029	1.72985	1.77393	1.60533	NaN	-0.634261	0.715676	-0.055807	1.53683	1.72935	1.90404	2.00149		2.28861	4.00414	NHLRC2	CDNA FLJ20147 fis, clone COL07954.
			-0.159708	0.87532	1.04465	1.06118	1.09864	1.03519	0.900785	1.0966	1.07041	NaN	0.002571	1.22812	0.872936	0.925173	1.12068	1.36854	1.54846	1.5978	1.9082	NaN	0.157137	0.722411	0.594155	1.54733	1.29701	1.38598	1.39523		2.10004	3.75341	RAB35	RAB35, member RAS oncogene family (RAB35), mRNA
			-0.216059	1.17873	1.28758	1.07172	0.951871	1.10036	0.63202	0.680189	1.10027	NaN	0.074811	1.63045	1.41548	1.00353	0.893743	1.34671	1.49085	1.54726	1.24155	NaN	0.141248	1.07134	0.278311	NaN	1.8114	1.45635	1.42297		2.14401	3.50983	ZMPSTE24	Zinc metalloproteinase (STE24 homolog, yeast) (ZMPSTE24), mRNA
			0.057413	1.21667	1.37433	1.15423	0.922149	0.946689	0.504825	1.03785	1.00432	NaN	-0.257629	1.12357	1.16243	0.81056	1.31514	1.60188	1.47847	1.27674	1.02654	NaN	0.200216	0.791861	0.625296	1.57644	1.48151	1.07559	1.34571		2.10759	3.03539	DCXR	Dicarbonyl/L-xylulose reductase (DCXR), mRNA
			0.03598	0.70935	1.21569	1.0347	1.29246	1.08449	0.940044	1.27373	1.30153	NaN	-0.139906	0.903649	0.976862	0.96376	1.4099	1.27896	1.87648	1.18243	1.46701	NaN	0.103926	1.30875	0.438522	1.65255	1.71396	1.76211	2.48065		2.32252	5.58147	FUCA2	Fucosidase, alpha-L- 2, plasma (FUCA2), mRNA
			0.067176	0.795402	0.888042	1.01863	1.07776	0.793709	0.577504	NaN	0.761554	NaN	-0.100043	1.0621	0.912313	0.850298	1.35164	1.25901	1.53806	1.35179	NaN	NaN	0.032867	1.41872	0.496885	1.5058	1.42072	1.64643	2.15906		2.02599	4.46623	SURF4	Surfeit 4 (SURF4), mRNA
			0.146734	1.01741	1.23828	1.18432	1.25716	0.920464	0.733038	1.12036	0.984086	NaN	-0.255782	1.10602	1.04791	1.33992	1.24898	1.43483	2.03743	1.75185	1.31712	NaN	0.109049	0.940788	0.64701	1.26718	1.65424	1.75208	2.17527		2.27256	4.51672	ADRM1	Adhesion regulating molecule 1 (ADRM1), transcript variant 1, mRNA
			-0.295751	1.06998	1.09666	1.0618	0.657914	0.75757	0.638925	0.826566	1.03077	NaN	0.031599	NaN	1.23081	1.58925	1.48036	1.61214	1.50273	1.84346	1.18463	NaN	0.264152	1.48109	0.271573	1.50448	1.51861	1.67097	1.93547		2.2048	3.82503	FADD	Fas (TNFRSF6)-associated via death domain (FADD), mRNA
			-0.635299	0.978422	1.26317	0.779988	0.349495	0.385438	0.479149	1.12872	1.14912	NaN	0.104487	1.90183	NaN	0.423958	1.15211	1.26303	NaN	1.37286	1.71472	NaN	0.530813	1.78817	0.305634	1.4092	1.79643	1.95655	2.37359		2.21779	5.18229	C14orf151	Hypothetical protein MGC13251 (MGC13251), mRNA
			-0.102856	0.965604	1.32809	0.696228	0.484506	0.613613	0.278598	0.809511	0.73771	NaN	-0.090193	1.5272	1.1403	0.994091	1.24357	1.01725	1.709	1.18093	1.08746	NaN	0.193049	1.07222	1.3902	1.46815	1.37337	1.64072	2.8176		2.10266	7.04988	EXOSC4	Exosome component 4 (EXOSC4), mRNA
			-0.361307	1.23506	1.00991	0.871826	1.00783	0.455415	0.755026	0.851903	0.916533	NaN	0.032115	1.14438	NaN	1.20577	1.38746	1.1605	1.47892	1.08298	1.28393	NaN	0.329192	2.09292	1.44456	1.66115	1.58815	1.92664	2.69329		2.2229	6.46789	SLC20A2	Solute carrier family 20 (phosphate transporter), member 2 (SLC20A2), mRNA
			-0.327556	0.779365	0.826608	1.00162	1.0701	1.09091	1.1804	1.22465	1.18461	NaN	-0.119809	0.487919	1.00241	1.43163	1.37925	1.36716	1.48484	1.20868	1.4181	NaN	0.447365	2.2364	1.05843	1.27295	1.25422	1.62157	1.96542		2.27301	4.71221	KIAA0317	MRNA for KIAA0317 gene, partial cds.
			-0.719936	-0.108455	0.674005	0.412956	0.598742	1.23498	0.833787	1.71934	1.47457	NaN	0.177113	0.271665	0.637785	0.952237	0.704777	1.31018	1.6061	1.22822	1.09775	NaN	0.63138	1.83979	1.76748	1.43059	1.623	1.66615	1.89482		2.14021	3.71875	FLJ23467	Hypothetical protein FLJ23467 (FLJ23467), mRNA
			0.196152	0.782211	0.998373	0.776954	0.753632	1.20665	1.28216	1.40936	1.50381	NaN	-0.148935	0.584169	0.632201	1.22089	1.22659	1.74192	2.04196	2.08884	1.46038	NaN	-0.047217	1.37611	1.81876	1.89705	2.00435	1.4933	1.47961		2.43202	4.25406	TM7SF2	Transmembrane 7 superfamily member 2 (TM7SF2), mRNA
			-0.025615	0.840378	0.66091	0.529356	0.556572	1.07164	0.698099	1.22678	1.41995	NaN	-0.213211	0.802039	0.581527	1.22582	1.17846	1.81397	2.2251	1.72732	1.03846	NaN	0.238826	1.23498	1.35	1.68743	1.78306	1.73986	2.04597		2.26335	4.67545	SLC25A23	CDNA FLJ14656 fis, clone NT2RP2002439.
			0.09873	0.705743	0.75311	0.711196	0.614064	1.45198	1.43634	1.93289	1.70677	NaN	0.072689	0.932807	0.937826	0.932219	0.937167	1.58265	1.98151	1.62521	1.72614	NaN	-0.171419	1.66611	2.06794	1.6083	1.69118	2.0268	2.65653		2.73582	6.30515	TIMM8A	Translocase of inner mitochondrial membrane 8 homolog A (yeast) (TIMM8A), nuclear gene encoding mitochondrial protein, mRNA
			-0.118925	0.869491	0.93429	0.806774	0.949308	1.42706	1.37718	1.41167	1.69288	NaN	-0.050407	0.825074	0.947647	1.26043	1.12331	1.38721	1.78986	1.83861	1.39699	NaN	0.169332	1.52251	1.20093	1.23745	1.69061	1.99181	2.6057		2.39568	6.08686	C11orf24	Chromosome 11 open reading frame 24 (C11orf24), mRNA
			0.080237	0.632853	0.82395	0.638301	0.574295	1.41087	1.35324	1.57951	1.45364	NaN	0.01885	NaN	0.691917	1.15381	1.07518	1.11287	1.69028	1.56769	1.6816	NaN	-0.099086	1.44121	1.00841	1.30252	1.73322	2.2866	2.52397		2.34269	5.75162	FLJ20847	CDNA FLJ20847 fis, clone ADKA01746.
			0.080526	0.771575	0.900993	0.612565	0.957206	1.66737	1.63516	1.60089	1.87046	NaN	-0.049191	0.612585	1.3794	1.3294	0.918703	1.88991	1.5514	1.65739	1.86345	NaN	-0.031335	1.27733	1.75352	1.46757	1.78123	1.72876	1.92554		2.76556	3.79879	THC1922661	Unknown
			-0.047951	0.996418	0.97364	1.00622	0.955531	1.4951	1.77784	1.85432	1.79888	NaN	0.00544	0.995258	0.651202	0.752554	0.775308	1.53066	2.19031	1.81428	1.98099	NaN	0.042511	1.05749	1.59237	1.63475	1.66528	1.59735	2.04357		2.81884	4.56402	TIMM8A	Translocase of inner mitochondrial membrane 8 homolog A (yeast) (TIMM8A), nuclear gene encoding mitochondrial protein, mRNA
			-0.268653	0.951531	0.849841	0.766279	0.95154	1.92171	NaN	NaN	2.18283	NaN	0.182905	0.677042	0.624447	1.09762	1.04439	1.35636	NaN	1.70752	1.84345	NaN	0.171497	0.705191	1.01927	NaN	2.07142	NaN	1.8457		1.97987	4.54045	SCAMP2	CDNA FLJ39057 fis, clone NT2RP7013374, highly similar to SECRETORY CARRIER-ASSOCIATED MEMBRANE PROTEIN 2.
			-0.089326	0.964585	0.872863	0.760641	0.74132	1.56463	1.67609	1.95698	1.92442	NaN	0.262547	0.840198	0.668608	0.918739	1.01392	1.5176	1.81644	2.10391	1.65491	NaN	-0.173221	NaN	0.944249	1.68834	2.09224	NaN	NaN		1.98516	4.29872	FLJ20847	CDNA FLJ20847 fis, clone ADKA01746.
			-0.070158	0.914435	1.44103	1.20656	1.46437	2.09499	1.46753	1.60085	1.52468	NaN	0.144512	1.04486	0.887997	0.898991	0.991866	1.68258	2.13226	2.07417	NaN	NaN	-0.074354	1.12563	1.95129	1.55065	1.66463	1.67093	1.78739		2.76245	4.38404	PCYT2	Phosphate cytidylyltransferase 2, ethanolamine (PCYT2), mRNA
			0.027401	0.693053	1.25541	1.33015	1.45773	1.81375	1.20174	1.86127	1.77042	NaN	-0.124866	0.954504	0.802134	0.924543	1.13633	1.39057	1.46663	1.65703	1.47783	NaN	0.097465	1.86542	1.25961	1.73619	1.56939	1.68956	2.22386		2.62183	4.67143	CDC27	Cell division cycle 27 (CDC27), mRNA
			-0.56148	0.121748	0.072368	-0.029166	-0.288887	0.275708	0.71093	1.1695	1.14924	NaN	0.43144	0.809514	0.476438	0.424826	0.626778	0.6941	1.61289	1.13433	1.68068	NaN	0.130039	1.07716	0.737863	1.17763	1.56189	2.0347	2.30531		1.63686	4.94274	DKFZP434H132	CDNA FLJ46337 fis, clone TESTI4046245.
			0.202119	0.057146	-0.145568	-0.135167	-0.176672	0.522244	0.613313	1.34506	1.6483	NaN	0.291247	0.390161	0.146575	0.851487	0.030832	1.01764	1.84416	2.07914	1.91303	NaN	-0.493366	0.852369	0.472504	1.19842	1.69588	1.79451	2.21033		1.52977	4.6278	MAFG	V-maf musculoaponeurotic fibrosarcoma oncogene homolog G (avian) (MAFG), mRNA
			-0.718292	0.308139	0.620889	0.149821	0.050089	0.96642	1.01991	0.802829	1.10896	NaN	0.108744	0.724965	0.807343	0.724727	0.654661	1.36182	1.94697	1.74338	1.38745	NaN	0.609548	0.619198	1.21368	1.77974	1.87704	1.84548	1.46284		1.74999	3.85563	TBL1Y	Transducin (beta)-like 1Y-linked (TBL1Y), transcript variant 1, mRNA
			-0.348856	-0.008784	0.154056	0.115951	0.31545	1.36854	1.22009	0.904514	1.2349	NaN	0.18753	0.177456	0.685442	0.677766	0.782854	1.61823	2.49214	1.82655	1.787	NaN	0.322652	0.934577	0.24733	1.37898	1.37787	1.6005	1.57224		1.87191	5.62613	BMP2K	HRIHFB2017 mRNA, partial cds.
			-0.379283	0.521922	0.304988	0.426402	0.580531	1.08339	0.851189	1.33805	1.43802	NaN	0.23689	0.70614	0.869844	0.993368	0.774249	1.16167	2.1051	2.28302	1.2701	NaN	0.142393	0.722268	0.738479	1.78842	1.99953	2.04547	2.65969		1.82747	6.31895	HERC2	Hect domain and RLD 2 (HERC2), mRNA
			-0.496217	NaN	0.534933	0.651492	0.917396	1.22235	1.05242	1.18727	1.2023	NaN	0.259586	0.892928	0.606564	0.411393	0.755336	1.36532	1.51662	2.16569	1.75525	NaN	0.236631	0.927711	0.84687	2.08124	2.29027	1.94319	NaN		1.90226	4.89146	WDR1	WD repeat domain 1 (WDR1), transcript variant 1, mRNA
			-0.329562	-0.274488	0.503883	0.589152	0.881618	1.17555	0.829901	1.36967	1.52569	NaN	0.207378	0.530335	0.302098	0.375449	1.08707	1.38595	1.53494	2.08991	1.52032	NaN	0.122184	1.24857	0.296512	1.80863	1.81516	1.99237	2.39302		2.12443	5.25255	LOC139231	Clone IMAGE
			-0.362374	0.785082	0.580505	0.09323	-0.089854	1.15101	1.06939	1.37935	1.45443	NaN	-0.081328	0.540867	0.453305	0.435433	0.406546	0.636323	1.17656	1.48175	2.03984	NaN	0.443703	0.30914	0.574504	0.834041	1.31797	2.07719	1.70111		1.55436	4.21984	BMP6	Bone morphogenetic protein 6 (BMP6), mRNA
			0.072138	0.469644	0.719953	0.731562	0.040776	1.31616	0.792127	1.48207	1.52419	NaN	-0.339361	0.494486	0.256238	0.296653	0.307929	0.376408	1.02652	1.34203	1.13661	NaN	0.267223	0.876817	0.550648	1.63059	1.84104	1.6686	2.09204		1.66044	4.26351	LNK	Lymphocyte adaptor protein (LNK), mRNA
			0.21253	0.598994	0.358752	0.683076	0.499003	1.17291	1.36858	1.24685	1.4878	NaN	-0.380704	0.260421	0.158053	0.456266	0.173194	0.273386	0.735397	1.0018	1.41045	NaN	-0.044356	1.54486	0.67921	1.24219	1.6274	1.97637	NaN		1.60341	3.93501	FLJ31951	Hypothetical protein FLJ31951 (FLJ31951), mRNA
			-0.130585	0.154159	0.24137	0.455662	0.280385	1.78889	1.34546	1.68076	1.75892	NaN	-0.189763	0.67427	NaN	0.329882	0.532222	1.0814	1.13595	1.66672	NaN	NaN	0.255056	1.20357	0.703407	1.2918	1.68983	2.00738	2.52222		2.11608	5.74465	KIF3C	Kinesin family member 3C (KIF3C), mRNA
			-0.056876	0.413785	0.785491	0.595322	0.613542	1.27755	1.40409	1.78572	1.6767	NaN	-0.281235	0.112699	0.096379	0.181393	0.265676	0.9946	1.1512	1.4653	1.45225	NaN	0.338111	0.761078	0.844653	1.44171	1.74221	1.73131	2.61904		1.79583	6.14339	C16orf5	Chromosome 16 open reading frame 5 (C16orf5), mRNA
			0.117913	0.350798	0.45124	0.39611	-0.073179	1.8446	0.875891	1.28304	1.41208	NaN	-0.590685	0.426147	0.282467	0.502029	0.78042	0.730598	1.50237	1.78809	1.38254	NaN	0.472772	0.572726	0.931813	1.2927	1.60865	1.99872	2.10718		1.71763	4.30849	C15orf26	Hypothetical protein FLJ38615 (FLJ38615), mRNA
			-0.119392	0.353104	-0.023207	0.280015	0.141195	1.34976	0.972554	0.931595	1.31124	NaN	-0.171626	0.517106	1.17012	1.09812	0.333172	1.3354	1.25655	0.925834	1.02935	NaN	0.291018	1.02435	0.758336	1.55754	2.18879	2.01049	1.53714		1.96231	4.55923	C10orf88	Chromosome 10 open reading frame 88 (C10orf88), mRNA
			-0.269424	0.222443	0.18589	0.614598	0.86826	1.72441	1.27206	1.0517	1.12315	NaN	-0.140351	0.604966	1.04227	1.06248	0.429987	1.09956	0.789362	1.21216	1.4276	NaN	0.339599	1.2353	1.18413	1.38767	1.38089	1.44035	1.90558		2.08853	3.74661	PPFIBP1	PTPRF interacting protein, binding protein 1 (liprin beta 1) (PPFIBP1), transcript variant 1, mRNA
			-0.12451	0.802689	0.535328	0.894058	0.412308	0.479551	0.758442	1.37992	1.43443	NaN	-0.101074	0.683026	0.410907	0.818736	0.433657	1.0509	1.0601	1.64637	1.48643	NaN	0.225584	1.65016	1.0735	1.951	2.01794	1.84814	1.66131		1.8584	4.05005	ZFYVE21	Zinc finger, FYVE domain containing 21 (ZFYVE21), mRNA
			-0.037206	0.38667	0.669242	NaN	0.400633	0.583921	1.03556	1.47167	1.40488	NaN	-0.31867	0.083598	NaN	0.722653	0.588276	0.972152	1.5415	1.54752	1.02798	NaN	0.337272	0.857449	1.15817	1.4561	1.86347	1.53954	2.02159		1.96176	4.06032	C9orf16	Chromosome 9 open reading frame 16 (C9orf16), mRNA
			-0.208512	0.253141	0.321711	0.116094	0.293485	0.897041	0.705565	0.982442	0.972141	NaN	-0.068531	-0.098038	0.262433	0.081109	0.384667	0.71819	1.58361	1.54964	1.28846	NaN	0.277043	1.11686	1.41474	1.5651	1.7837	2.03096	2.67183		1.64512	6.37238	ADAMTSL1	ADAMTS-like 1 (ADAMTSL1), transcript variant 1, mRNA
			-0.212045	0.151764	0.490299	0.3211	0.639981	0.6462	0.452019	1.27886	1.24297	NaN	0.022752	0.090576	0.224826	0.584138	0.344432	0.687584	1.59089	1.43658	1.34981	NaN	0.189293	1.3189	0.901236	1.08205	1.48203	2.24358	NaN		1.56167	4.73572	PIGN	Phosphatidylinositol glycan, class N (PIGN), transcript variant 1, mRNA
			-0.24806	0.231401	-0.142488	0.704345	0.522108	0.960799	1.94441	1.70655	1.81795	NaN	0.244581	0.645159	0.752777	0.753581	1.17368	1.57651	1.57572	1.94316	1.72578	NaN	0.003478	1.32735	0.523557	1.18281	1.42388	1.9942	3.08122		2.25586	8.46332	SNX9	Sorting nexin 9 (SNX9), mRNA
			0.271398	0.517903	0.029167	0.617499	0.45057	1.43641	1.66303	1.18695	1.39822	NaN	0.168586	0.434914	0.180804	0.814269	0.569975	0.981859	1.49143	1.78398	1.38687	NaN	-0.439984	1.54333	0.862709	1.27329	1.30419	1.74717	2.29302		1.97501	4.90082	SCML1	Sex comb on midleg-like 1 (Drosophila) (SCML1), mRNA
			-0.202784	0.703541	0.814791	0.773607	0.878411	1.31355	1.09145	1.0495	1.11605	NaN	0.127705	0.64654	0.521426	0.889076	0.748634	1.10355	1.23768	1.0539	1.60336	NaN	0.075079	1.43592	-0.458089	1.27458	1.46881	1.91733	2.64766		2.06981	6.26649	KCTD10	Potassium channel tetramerisation domain containing 10 (KCTD10), mRNA
			-0.467057	0.386393	0.449227	0.432458	0.6418	1.60739	1.39418	1.15728	1.1157	NaN	0.185233	0.662036	0.276418	0.460258	0.6285	0.95403	1.26052	0.907071	1.13761	NaN	0.281824	1.59487	0.341046	1.06982	1.26465	1.77653	2.64666		1.87523	6.26215	MESDC1	Mesoderm development candidate 1 (MESDC1), mRNA
			1.00628	0.830589	1.82317	1.10362	1.04524	0.704307	1.15344	1.33955	0.928161	NaN	-0.730809	0.241229	-0.400589	0.527412	0.990019	-0.224227	1.58536	1.10031	0.278561	NaN	-0.275472	-0.647525	0.215125	NaN	0.285165	0.962458	NaN		1.77841	3.53857	BCHE	Butyrylcholinesterase (BCHE), mRNA
			0.601409	0.786925	1.77573	0.816435	1.20958	0.107944	0.819916	1.49211	0.55093	NaN	-1.12667	-0.362614	-1.13651	0.665422	1.38566	-0.628489	0.624084	0.706876	NaN	NaN	-0.038076	-0.472432	1.75093	0.461849	0.898488	0.779206	1.31076		1.60898	3.42411	A_23_P24653	Unknown
			0.956919	1.11178	1.82785	1.53317	1.16681	2.33017	1.70003	1.40687	1.2996	NaN	-1.18366	0.164245	-0.446838	0.939937	1.16403	0.036828	1.50463	-0.095923	0.704641	NaN	0.226746	0.298992	1.45921	0.801938	0.382426	0.689066	1.25981		1.94116	5.02866	FAM38B	Hypothetical protein FLJ23403 (FLJ23403), mRNA
			-0.160702	0.177694	0.834973	0.94753	1.03392	1.75827	0.408637	1.13448	1.25671	NaN	-0.850361	0.608145	-0.74987	0.480529	0.88248	-0.118995	0.367687	0.444885	1.10101	NaN	0.585882	1.02458	1.78777	0.765809	0.275841	0.650288	0.951031		1.56948	3.4528	C10orf82	Chromosome 10 open reading frame 82 (C10orf82), mRNA
			0.066222	0.507889	0.719418	0.759957	0.401645	0.873347	0.853205	1.71091	1.59286	NaN	-0.822392	0.89834	0.138787	1.02604	0.974744	-0.426095	1.30304	0.740723	1.06614	NaN	0.75617	0.641544	1.57037	0.7593	0.511065	1.10266	1.31504		1.69344	3.27367	IL17RB	Interleukin 17 receptor B (IL17RB), transcript variant 2, mRNA
			0.202255	0.867461	1.32523	0.935022	1.47437	1.68436	1.94023	1.25509	1.05341	NaN	-0.72167	0.528006	-0.565416	1.17165	1.16152	-0.901203	1.89541	0.716697	-0.405718	NaN	0.519414	0.049524	2.53452	0.455686	0.841617	1.00575	2.7337		1.91192	6.6516	LOC389903	Similar to Taxol resistant associated protein 3 (TRAG-3) (LOC389903), mRNA
			0.427402	0.723258	1.22548	1.5484	1.88692	2.3671	1.49405	1.71302	1.54964	NaN	-0.362896	-0.658966	-0.171298	0.157689	0.555958	1.95711	0.368944	0.283247	1.84443	NaN	-0.129013	0.171292	1.04267	0.042207	0.040992	-0.103664	NaN		1.40608	5.15903	GYPB	Glycophorin B (includes Ss blood group) (GYPB), mRNA
			1.15161	1.1551	1.00831	1.83433	1.94856	2.90831	NaN	NaN	1.01963	NaN	-0.320281	NaN	0.231422	0.739652	0.92428	1.05593	0.210876	0.889947	2.02898	NaN	-0.255522	1.58323	0.716948	0.33332	0.28045	NaN	0.254518		1.89774	7.50736	NM_153014	Hypothetical protein FLJ30634 (FLJ30634), mRNA
			0.074072	0.666844	1.24235	2.19252	1.9498	3.49953	2.75448	2.62232	2.97489	NaN	-0.174774	0.187183	1.02107	-0.02902	1.17243	1.75279	0.67071	1.09461	3.0549	NaN	0.100702	0.695995	0.024006	0.381872	0.189271	0.184372	0.026031		1.62	11.31	GYPA	Glycophorin A (includes MN blood group) (GYPA), mRNA
			-0.137085	0.632287	1.5048	1.25006	1.66844	2.85867	2.92234	2.58522	2.18542	NaN	0.050859	0.032349	0.137364	0.265861	0.164997	0.118224	0.546486	-0.104582	3.5179	NaN	0.086227	0.114121	0.285145	0.000234	0.120188	0.255355	0.350481		1.20235	11.455	CD2	CD2 antigen (p50), sheep red blood cell receptor (CD2), mRNA
			0.560001	1.52908	1.488	1.47058	2.27472	3.37776	3.00979	3.35596	2.98815	NaN	-0.324287	0.196318	-0.122121	0.579976	-0.101938	0.394307	0.1301	-0.187088	3.77343	NaN	-0.235715	0.978767	0.079461	-0.080118	-0.02053	-0.122502	0.007128		1.31431	13.6746	PTPN5	Protein tyrosine phosphatase, non-receptor type 5 (striatum-enriched) (PTPN5), mRNA
			0.448386	1.03886	2.31439	2.02116	2.72638	1.35913	3.07714	NaN	2.81369	NaN	-0.318737	-0.138358	0.541982	0.80863	1.57435	-0.041912	0.520827	-0.225568	1.64299	NaN	-0.259298	NaN	2.35281	-0.12605	0.150269	NaN	NaN		1.75155	8.43937	PRG2	Proteoglycan 2, bone marrow (natural killer cell activator, eosinophil granule major basic protein) (PRG2), mRNA
			0.383051	0.923505	1.29567	1.88688	2.77882	1.03483	1.69055	2.32091	2.59702	NaN	-0.33576	-0.20393	0.272559	1.22048	2.33599	0.007616	0.879517	NaN	2.53935	NaN	-0.047291	2.06756	0.648762	0.43593	1.08543	1.52321	0.817806		2.08511	6.86292	DPP4	Dipeptidylpeptidase 4 (CD26, adenosine deaminase complexing protein 2) (DPP4), mRNA
			0.570796	1.76509	1.71376	1.63326	1.68842	1.99114	3.04178	2.6441	2.88214	NaN	-0.552552	NaN	0.546479	1.60533	1.23534	1.11774	0.864556	1.31214	2.84	NaN	-0.018243	1.79057	1.50224	0.196214	0.163838	1.06903	1.83166		2.93586	8.23509	LGALS3	Lectin, galactoside-binding, soluble, 3 (galectin 3) (LGALS3), mRNA
			0.058443	1.19923	1.57297	2.21192	2.48388	2.82776	2.62112	2.33741	2.2504	NaN	0.065325	0.887423	0.6601	1.04131	1.44419	0.737456	0.854096	0.786213	2.78283	NaN	-0.123768	0.877748	0.907486	-0.10268	-0.726302	-0.124147	0.868079		1.84987	7.09969	EPAS1	Endothelial PAS domain protein 1 (EPAS1), mRNA
			0.045044	1.24394	1.50579	1.97135	2.55925	2.44718	2.92773	2.36461	2.44545	NaN	-0.201129	1.23725	NaN	1.55365	2.07057	1.77617	1.05822	1.14369	2.83958	NaN	0.31217	NaN	NaN	NaN	NaN	NaN	NaN		3.17095	7.60913	DBI	Diazepam binding inhibitor (GABA receptor modulator, acyl-Coenzyme A binding protein) (DBI), mRNA
			0.461166	-0.067962	1.10185	2.18885	1.89362	2.2918	2.30207	2.54885	2.71069	NaN	-0.358779	0.18047	0.196858	2.25836	2.20174	2.71053	2.11828	2.26432	2.20622	NaN	-0.102387	1.42981	2.02903	0.78278	1.05798	1.25951	1.92687		3.80229	6.54636	HBA2	Hemoglobin, alpha 2 (HBA2), mRNA
			0.392594	-0.081913	0.9148	1.80498	1.47388	1.93892	2.01006	2.25156	2.38112	NaN	-0.353784	-0.19697	0.154429	1.96971	1.89068	2.50148	2.10627	2.09415	1.90182	NaN	-0.03881	1.137	1.96076	0.680427	0.880413	1.02846	1.83543		3.49424	5.66264	HBA1	Hemoglobin, alpha 1 (HBA1), mRNA
			0.602294	0.850972	0.506163	1.13292	0.923351	2.11167	2.28791	1.7431	1.80558	NaN	-0.520136	0.657947	0.303212	1.10517	1.58799	2.38224	1.31707	2.15507	2.10149	NaN	-0.082159	1.7957	0.814667	1.3779	0.896787	1.23554	1.06768		2.19303	5.21345	BC063022	CDNA clone IMAGE
			0.255072	0.945695	1.32932	1.38657	2.04909	2.10508	1.33169	1.29266	1.37816	NaN	-0.563032	0.47812	0.521659	0.931266	1.4981	0.534761	NaN	1.16669	1.61651	NaN	0.615919	1.18725	4.2617	0.879847	1.13863	1.0432	3.14239		2.26101	19.1822	LIF	Leukemia inhibitory factor (cholinergic differentiation factor) (LIF), mRNA
			0.190834	0.994964	1.17636	1.37539	1.4043	2.47424	1.77223	1.51116	1.71034	NaN	-0.063135	1.12024	0.875544	1.12744	1.45391	1.60598	1.75881	1.31421	2.31894	NaN	-0.127698	1.69557	2.32796	1.23018	1.13267	1.16132	NaN		2.53995	5.55673	FNBP2	MRNA for KIAA0456 protein, partial cds.
			-0.459123	0.591468	1.06511	1.39389	1.69313	2.27283	1.79652	1.76177	1.58999	NaN	0.347417	1.05759	0.916406	2.09388	1.71651	1.74147	2.1103	1.47608	2.15829	NaN	0.111706	2.57231	3.38208	1.04075	0.71099	1.24307	2.05658		3.01047	10.4257	ABCC5	ATP-binding cassette, sub-family C (CFTR/MRP), member 5 (ABCC5), mRNA
			0.062301	1.52908	1.63326	1.51741	1.30415	2.08921	1.40215	1.89449	1.65681	NaN	-0.353799	0.881925	1.11914	1.29531	0.723192	1.86639	2.20457	1.61141	1.06793	NaN	0.322649	0.438926	2.84934	NaN	2.66537	NaN	1.51994		2.86277	7.2067	MVD	Mevalonate (diphospho) decarboxylase (MVD), mRNA
			-0.49524	1.30344	1.03695	1.30529	0.943917	1.75317	1.30142	1.70093	1.92065	NaN	0.040148	1.01459	1.15053	1.52896	1.09563	1.37005	1.73706	1.9286	2.0256	NaN	0.455093	2.42206	2.11621	1.72255	2.09907	1.93646	2.0824		2.88578	5.35934	AK096769	CDNA FLJ39450 fis, clone PROST2008770.
			-0.451518	1.42338	1.98685	1.78765	1.83999	1.76859	1.00951	1.13366	1.20557	NaN	-0.037065	1.71758	1.19066	1.39269	1.35497	1.7202	1.30913	1.67205	1.70311	NaN	0.262824	1.81201	1.5998	NaN	1.43771	1.63828	1.65696		2.86544	3.96371	C16orf35	Chromosome 16 open reading frame 35 (C16orf35), mRNA
			-0.296822	1.3112	1.69567	1.7359	2.09583	1.8349	1.34492	1.45717	1.69731	NaN	-0.21796	1.47883	1.28123	1.70893	1.45775	1.66122	1.88468	1.38725	2.22517	NaN	0.811604	2.01554	1.95809	NaN	1.78868	1.93733	2.04726		3.24111	4.67564	UGCGL1	UDP-glucose ceramide glucosyltransferase-like 1 (UGCGL1), mRNA
			-0.329079	1.48751	1.68386	1.88995	2.32334	1.87223	2.22034	2.28546	2.09032	NaN	-0.316806	1.6718	0.657276	0.966745	1.70968	1.05925	1.09272	1.53113	NaN	NaN	0.645885	2.31699	1.50954	1.70601	1.74764	1.99134	1.70267		3.23387	5.0049	MGC48972	Hypothetical protein MGC48972 (MGC48972), mRNA
			-0.829048	1.31562	1.3647	1.12124	1.32008	2.0197	2.33553	1.74036	1.65889	NaN	1.06032	1.18039	0.961771	1.23038	1.32389	1.0256	1.53165	1.1951	1.9034	NaN	-0.231269	1.25398	1.28826	1.06895	1.29732	NaN	1.91966		2.45002	5.04736	CISH	Cytokine inducible SH2-containing protein (CISH), transcript variant 1, mRNA
			0.208135	1.15098	1.47312	1.56334	1.73721	1.93381	1.8892	2.19304	2.27217	NaN	-0.239485	0.850563	0.755047	0.783773	0.510606	1.14902	1.13109	1.90779	1.5733	NaN	0.03135	0.921162	0.71619	1.59587	1.77872	1.80475	2.08247		2.77622	4.8305	WSB2	WD repeat and SOCS box-containing 2 (WSB2), mRNA
			-0.082904	1.58989	1.35417	1.28488	1.07731	1.6816	1.74787	2.01437	2.11276	NaN	0.068106	1.51496	0.790748	0.550814	0.518941	1.86641	1.24297	1.86357	1.97815	NaN	0.014798	1.06084	0.220643	1.59151	2.16902	1.8066	1.80308		2.85792	4.49717	RFP2	MRNA; cDNA DKFZp313I0334 (from clone DKFZp313I0334).
			-0.354878	0.331872	1.13068	1.35177	0.985348	2.55035	1.21952	2.54618	2.66578	NaN	-0.320264	-0.414921	-0.621984	-0.769323	-0.910629	-0.345076	NaN	1.02414	1.36646	NaN	0.675142	-0.157477	-0.079035	1.65193	2.6024	2.24377	1.04747		2.00659	6.34572	EHD3	EH-domain containing 3 (EHD3), mRNA
			0.702542	0.070639	-0.413636	0.118108	0.503924	1.90134	1.94571	2.10048	2.14844	NaN	-0.231467	-1.15607	-0.57202	-0.382735	-1.31947	0.161927	0.838982	1.1953	1.72263	NaN	-0.471076	-0.746386	-0.048959	1.00304	1.62545	1.24486	1.01479		1.41807	4.43349	SLC2A3	Solute carrier family 2 (facilitated glucose transporter), member 3 (SLC2A3), mRNA
			-0.062877	0.821994	1.07403	0.661203	0.708976	2.1969	2.36545	1.91401	1.94716	NaN	-0.0686	-0.008242	-0.19717	-0.942694	-0.952226	1.15808	1.12	1.45803	1.42691	NaN	0.131476	-1.20475	-0.131855	1.74348	1.90074	0.885387	0.035606		1.76785	5.15314	PP1201	PP1201 protein (PP1201), mRNA
			-0.422059	0.885019	1.31884	1.41991	0.696451	2.62984	0.43183	1.47069	1.39343	NaN	-0.440003	1.11012	-0.291371	0.611191	-0.406508	0.996886	-0.231164	0.051155	1.28955	NaN	0.862062	0.753407	0.958526	1.72245	0.878436	0.589019	0.547584		1.81763	6.18956	PTE2B	Peroxisomal acyl-CoA thioesterase 2B (PTE2B), mRNA
			0.103765	0.458044	1.41203	1.2753	1.5905	2.83454	0.747222	1.30298	1.47682	NaN	-0.020949	-0.203	0.33339	0.055907	0.691671	0.284827	0.520849	1.18204	0.944159	NaN	-0.082816	0.073645	0.312311	1.68312	2.4457	2.56548	1.69612		1.67856	7.13314	RGS16	Regulator of G-protein signalling 16 (RGS16), mRNA
			-0.219348	0.349369	1.48937	1.59678	1.93488	1.7921	0.903889	1.01317	0.993677	NaN	0.470333	-0.33969	0.361315	0.392293	0.821468	0.683935	0.846539	0.600881	1.50822	NaN	-0.250985	-0.010668	0.109643	1.37243	1.86443	NaN	2.10238		1.78263	4.29418	RGS16	Regulator of G-protein signalling 16 (RGS16), mRNA
			0.259074	0.455962	0.026122	0.517664	1.40445	0.781468	1.0373	NaN	1.35166	NaN	-0.188671	0.803863	-1.44054	1.02028	-0.774148	0.98084	0.795099	0.857725	1.81448	NaN	-0.140804	0.303934	-0.022082	0.944972	1.38281	0.411955	-0.148435		1.5687	3.51732	DNAJB4	DnaJ (Hsp40) homolog, subfamily B, member 4 (DNAJB4), mRNA
			0.322651	0.389915	-0.069618	0.358769	0.537513	0.835841	2.05772	1.84117	1.8939	NaN	-0.504758	0.324625	NaN	-0.070719	-0.04856	-0.105612	0.818273	1.31113	2.47531	NaN	0.182106	0.101	0.568741	0.272324	0.693536	1.18017	1.14712		1.37909	5.56087	INHBA	Inhibin, beta A (activin A, activin AB alpha polypeptide) (INHBA), mRNA
			0.174875	0.853779	0.281064	0.27741	0.31941	1.19569	1.41266	0.977874	0.785421	NaN	0.035949	0.056215	-0.460779	-0.188369	0.386555	0.61988	0.652603	1.21672	1.58433	NaN	-0.210824	0.074082	1.12483	0.819344	1.00705	0.812201	1.13424		1.572	2.99868	UPP1	Uridine phosphorylase 1, mRNA (cDNA clone MGC
			0.202532	-0.283077	-0.690074	0.80458	-0.418146	0.234055	1.69763	2.03805	1.45808	NaN	0.011828	-0.051567	-1.50769	0.38445	-0.452267	0.582944	0.690648	1.80431	1.60241	NaN	-0.21436	-0.431919	0.127261	0.645966	0.820741	1.06242	0.88014		1.30536	4.10689	IL6ST	Interleukin 6 signal transducer (gp130, oncostatin M receptor) (IL6ST), transcript variant 1, mRNA
			0.156656	0.362639	-0.260418	0.525321	0.409548	1.14933	0.9857	2.01892	2.02389	NaN	0.05735	0.259102	-0.819645	-0.005896	-0.320131	1.48024	0.931939	1.91603	1.67575	NaN	-0.214007	-0.333992	-0.249508	0.842311	0.993351	1.03421	0.039459		1.32827	4.06678	CR1	Complement component (3b/4b) receptor 1, including Knops blood group system (CR1), transcript variant F, mRNA
			0.096587	-0.24495	0.105278	0.094091	0.591169	1.45741	2.60724	1.46506	1.49893	NaN	-0.227226	0.287339	0.439211	0.858743	0.97939	0.705643	0.689085	0.5344	0.89342	NaN	0.130639	1.32226	-0.002661	0.571198	0.319638	0.351004	1.22674		1.48576	6.09336	SLC40A1	Solute carrier family 40 (iron-regulated transporter), member 1 (SLC40A1), mRNA
			0.012694	0.833492	0.510578	0.437279	-0.003954	2.17864	2.23001	1.12381	1.45233	NaN	-0.407648	0.974705	NaN	-0.157573	-0.052728	0.785663	0.645336	0.416241	1.83977	NaN	0.19113	0.457842	-0.033345	0.967723	0.381358	0.594532	0.328131		1.39882	4.69137	SYNJ2	Synaptojanin 2 (SYNJ2), mRNA
			0.066746	1.02298	1.41016	0.78023	1.31346	1.65589	NaN	1.55456	1.54405	NaN	-0.08722	1.18832	0.995406	0.362394	0.298845	1.52249	-0.151701	-0.140229	2.33582	NaN	0.020474	1.03679	-0.79483	0.603265	0.50273	-0.025512	NaN		1.7174	5.04836	A_23_P384355	Unknown
			-0.155137	1.1383	1.13587	1.39399	1.15343	2.25361	1.72407	1.49603	1.50245	NaN	-0.184095	1.15541	0.307452	0.489095	0.49375	0.682301	0.199269	0.87224	1.93839	NaN	0.339233	0.320024	0.292287	1.03911	0.852723	0.499832	-0.232844		1.80591	4.76876	FNTB	Farnesyltransferase, CAAX box, beta (FNTB), mRNA
			-0.012066	1.26386	1.25261	1.01124	1.09171	2.62423	1.89201	1.09057	1.19964	NaN	-0.184181	1.55245	0.805579	0.534023	0.86566	0.883321	NaN	-0.022442	1.7479	NaN	0.196247	0.744189	0.209058	0.771489	0.456465	0.117496	-0.539896		1.78462	6.16556	C9orf58	Chromosome 9 open reading frame 58 (C9orf58), mRNA
			-0.092362	NaN	0.68012	0.454053	0.871158	2.2202	1.92099	1.84576	1.65024	NaN	0.143371	0.460472	0.455921	0.686685	0.584249	1.3803	1.09196	0.689282	2.09198	NaN	-0.051009	1.24914	1.79909	1.19033	0.696817	0.245073	0.679506		1.6167	4.65958	IL4R	Interleukin 4 receptor (IL4R), mRNA
			-0.228191	NaN	0.524189	NaN	0.407422	1.91703	1.85239	1.88563	1.76114	NaN	0.454337	0.821642	0.722743	1.76513	0.779026	1.76196	1.71177	1.24246	2.01968	NaN	-0.226145	0.923768	2.12802	1.07059	0.788972	0.411461	1.13702		2.10029	4.37118	DKFZP434C131	DKFZP434C131 protein (DKFZP434C131), mRNA
			0.115071	0.537842	0.744086	0.690726	1.09135	1.83476	1.50842	1.75994	1.51347	NaN	-0.03595	0.281625	0.446255	0.915019	0.753176	1.4065	1.62404	1.64603	1.39639	NaN	-0.07912	0.242169	1.24846	1.6549	1.61659	1.12896	0.873419		2.13074	3.56713	ACAS2	Acetyl-Coenzyme A synthetase 2 (ADP forming) (ACAS2), transcript variant 1, mRNA
			0.000604	0.623898	0.86833	1.11423	1.32227	1.54965	1.62892	1.59505	1.50904	NaN	0.000398	-0.033969	0.226996	0.237198	0.985626	1.22157	0.962265	1.29737	1.62997	NaN	-0.001002	0.076806	0.754557	1.56729	1.48795	0.707029	0.502066		1.94837	3.09507	QPRT	Quinolinate phosphoribosyltransferase (nicotinate-nucleotide pyrophosphorylase (carboxylating)) (QPRT), mRNA
			0.362374	0.635241	0.217329	0.661602	0.66733	1.55056	1.92607	1.91047	1.63595	NaN	0.106747	-0.206091	0.295883	0.504996	0.6331	1.34361	1.42025	1.4628	1.81186	NaN	-0.46912	0.191331	1.14679	1.16367	1.12837	0.714477	0.702571		1.6274	3.80018	EFS	Embryonal Fyn-associated substrate (EFS), transcript variant 1, mRNA
			-0.164017	0.836643	0.872552	0.596113	0.789934	1.47417	1.98914	NaN	1.64197	NaN	0.048552	0.238628	0.317129	0.716698	0.548192	0.651012	1.31426	1.07776	0.515321	NaN	0.115465	0.850998	1.93456	NaN	1.2691	NaN	NaN		1.729	3.96999	SLC22A17	Solute carrier family 22 (organic cation transporter), member 17 (SLC22A17), transcript variant 2, mRNA
			0.082028	0.577487	1.02003	1.11601	1.20873	2.27355	1.49285	2.46088	2.1578	NaN	-0.126181	0.966814	1.10629	0.841317	0.759683	1.3601	0.341001	1.11883	2.30937	NaN	0.044153	1.19523	0.298148	0.925204	0.872878	0.063622	-0.048438		1.95452	5.50554	CPOX	Coproporphyrinogen oxidase (CPOX), mRNA
			-0.114001	0.548172	0.980742	1.22967	1.73274	1.28353	1.77555	1.91619	2.03884	NaN	0.051896	0.525156	0.447069	0.522846	1.02577	0.614339	0.584401	0.627167	2.1922	NaN	0.062105	1.26788	1.27045	0.733484	0.437311	0.590582	0.313796		1.54453	4.57003	ALAS1	Aminolevulinate, delta-, synthase 1 (ALAS1), transcript variant 1, mRNA
			-0.476202	0.954717	0.82321	1.26183	0.696911	1.43507	1.54942	1.66141	1.66958	NaN	0.017124	1.11242	0.93575	1.5685	1.16219	1.29548	1.06383	1.16279	1.75084	NaN	0.459078	2.08302	0.235093	1.11883	1.27537	NaN	1.36919		2.23843	4.23694	PHF13	PHD finger protein 13 (PHF13), mRNA
			-0.292364	0.298983	0.80971	1.31011	1.07664	1.47272	1.92105	1.73853	1.79425	NaN	-0.262866	1.30267	NaN	1.35668	1.51382	1.37361	NaN	0.42046	2.2379	NaN	0.55523	1.77331	-0.366651	1.41601	1.56996	1.44205	1.1056		2.56096	4.71709	MAP4K4	Mitogen-activated protein kinase kinase kinase kinase 4 (MAP4K4), transcript variant 2, mRNA
			0.153807	0.569207	0.90731	1.28873	1.64122	2.58815	1.86532	1.6444	1.62722	NaN	-0.363465	0.872801	1.00148	1.34343	1.11714	1.52592	1.09652	0.988622	1.51106	NaN	0.209658	1.45011	0.592128	1.28824	0.715031	NaN	0.867716		2.15372	6.01326	MAP4K4	Mitogen-activated protein kinase kinase kinase kinase 4 (MAP4K4), transcript variant 2, mRNA
			0.138205	0.85204	1.15106	1.26089	1.28805	2.11415	1.63176	1.84452	1.7532	NaN	-0.313248	0.899956	0.76317	0.954825	1.17677	0.840528	0.963048	0.862945	1.73064	NaN	0.175043	1.6287	0.650872	1.79145	1.20523	1.36178	0.795542		2.22077	4.32935	TMEM2	Transmembrane protein 2 (TMEM2), mRNA
			-0.122622	NaN	1.16498	0.863149	0.986607	1.1736	1.84744	1.35179	1.28188	NaN	0.122622	1.0563	0.768203	1.12457	0.707085	0.875116	0.267222	0.45974	1.6908	NaN	NaN	NaN	0.997261	NaN	0.802749	1.20082	1.08062		1.99621	3.59862	MFN2	Mitofusin 2 (MFN2), nuclear gene encoding mitochondrial protein, mRNA
			-0.174638	0.069126	0.362812	0.946675	0.892472	1.80454	2.22717	NaN	1.74378	NaN	-0.370722	0.219997	0.775477	1.20955	0.843365	1.3276	NaN	0.681262	1.14784	NaN	0.54536	NaN	0.982244	1.30031	1.44218	NaN	0.58622		1.85635	4.68215	S100A4	S100 calcium binding protein A4 (calcium protein, calvasculin, metastasin, murine placental homolog) (S100A4), transcript variant 1, mRNA
			0.36669	0.96095	1.13622	1.40081	1.21912	0.581614	1.27224	1.18004	2.51423	NaN	-0.733379	0.555458	0.297197	0.112264	1.05547	0.745599	NaN	1.10974	NaN	NaN	NaN	0.673915	0.363085	0.883477	1.58615	0.736793	0.997824		1.89502	5.71292	RNF144	Ring finger protein 144 (RNF144), mRNA
			0.059903	0.277266	0.087609	1.22218	1.00329	0.051396	0.489057	1.76494	1.87928	NaN	-0.154111	0.428714	0.184286	0.685991	0.732343	0.196694	-0.013511	1.01368	1.20013	NaN	0.094208	0.974142	0.241329	0.91024	0.142382	0.575125	0.243559		1.34603	3.6789	CTSL2	Cathepsin L2 (CTSL2), mRNA
			-0.392087	0.510509	0.558911	1.21377	1.38862	0.604686	1.32327	1.00843	1.06994	NaN	-0.08474	0.90413	0.784192	0.946931	1.30787	0.955826	1.08015	1.13205	1.30288	NaN	0.476827	-0.131898	0.350217	1.22846	0.99303	0.781361	0.2861		1.92777	2.61828	P4HB	Procollagen-proline, 2-oxoglutarate 4-dioxygenase (proline 4-hydroxylase), beta polypeptide (protein disulfide isomerase; thyroid hormone binding protein p55) (P4HB), mRNA
			-1.52292	0.10662	0.448336	1.06676	1.04415	1.33388	1.28212	1.61732	1.30792	NaN	0.828692	1.50379	NaN	0.816774	1.08462	1.25982	1.12987	0.999912	NaN	NaN	0.694232	0.914522	0.816918	1.43838	0.950581	0.948547	0.786468		1.99988	3.06804	FKBP9	FK506 binding protein 9, 63 kDa (FKBP9), mRNA
			-0.231268	0.042738	0.232448	0.636483	0.82333	0.586075	0.790529	1.17219	1.16826	NaN	-0.093743	0.487252	0.8389	1.38449	1.30723	0.953998	1.71397	1.43016	1.34594	NaN	0.325011	1.95269	0.259592	0.960417	0.598799	NaN	0.602535		1.74948	3.87094	SERF2	Small EDRK-rich factor 2 (SERF2), mRNA
			-0.362736	0.372368	0.575334	0.919416	0.699166	0.59709	0.668217	0.809004	0.901247	NaN	-0.043002	0.253934	0.800739	0.978968	1.00993	0.851789	0.942221	0.777997	1.0178	NaN	0.22437	1.29827	-0.755305	0.823563	1.16517	1.48745	0.831388		1.752	2.80393	FBXO34	F-box only protein 34 (FBXO34), mRNA
			0.103975	0.704103	0.593783	0.980055	0.851754	0.742238	0.503788	1.19002	0.948097	NaN	0.030751	1.0165	NaN	0.665616	1.07884	0.740088	0.646604	0.826968	1.29607	NaN	-0.134726	1.28578	-0.051171	0.673624	0.636073	1.14037	1.35079		1.67152	2.55053	C9orf59	Chromosome 9 open reading frame 59 (C9orf59), mRNA
			0.017484	0.819526	0.869024	0.824205	0.571243	0.686443	0.768781	0.391544	0.489424	NaN	-0.187664	1.01508	0.910326	0.937746	1.0299	0.934422	1.12359	0.858656	0.8747	NaN	0.17018	1.36195	-0.210179	1.04202	1.14563	1.35722	0.691521		1.81335	2.57033	PNAS-4	CGI-146 protein (PNAS-4), mRNA
			-0.094619	1.06728	1.24339	0.796146	1.03207	0.748161	0.591507	0.460606	0.634261	NaN	0.233368	1.16693	0.816158	0.957518	1.10178	1.21154	0.830973	0.722857	1.07847	NaN	-0.138749	1.48519	-0.371873	1.0222	0.868083	1.38006	1.45549		1.82524	2.79953	PSMD12	Proteasome (prosome, macropain) 26S subunit, non-ATPase, 12 (PSMD12), transcript variant 1, mRNA
			-0.286305	0.990775	1.12645	1.06265	0.935748	0.703898	0.414798	0.902179	0.862622	NaN	0.125158	1.35362	1.34359	0.955458	0.890748	1.16572	0.920441	0.776229	0.885051	NaN	0.161147	1.35742	0.085636	1.18138	1.02985	1.37441	0.944789		1.91288	2.59263	LYAR	Hypothetical protein FLJ20425 (LYAR), mRNA
			0.060271	0.421751	0.586281	0.665621	0.854509	0.7459	0.477167	1.2381	1.06436	NaN	-0.059266	0.597647	0.978719	1.01396	0.861274	1.37506	1.34252	1.34078	0.716818	NaN	-0.001005	1.1958	0.073829	1.66613	1.56313	1.52102	0.970945		1.81664	3.17362	VANGL1	Vang-like 1 (van gogh, Drosophila), mRNA (cDNA clone IMAGE
			-0.050963	0.381673	0.379009	0.661419	0.468459	0.893465	0.867951	0.852517	1.06998	NaN	0.096581	0.885121	0.787715	0.729855	1.04665	1.37305	1.33978	1.52138	1.20762	NaN	-0.045618	1.13167	-0.153363	1.48861	1.33937	1.35709	1.04973		1.84692	2.87066	HRB	HIV-1 Rev binding protein (HRB), mRNA
			-0.408858	0.430604	0.861995	0.902706	1.06025	1.04658	0.350144	0.61605	0.859089	NaN	0.095066	0.855162	0.76976	0.829008	1.24544	1.38984	1.40218	1.38935	0.902431	NaN	0.313792	1.37507	-0.019372	1.23106	1.16579	1.12853	0.787037		1.81755	2.64301	CPSF5	Cleavage and polyadenylation specific factor 5, 25 kDa (CPSF5), mRNA
			-0.289097	0.650402	0.70039	0.819285	0.755391	0.895531	0.343417	0.938638	0.902395	NaN	-0.190379	0.970061	1.09261	1.01462	1.11482	1.03755	0.825196	1.2622	0.592083	NaN	0.479476	1.31472	0.072808	1.55692	1.58964	1.3246	0.482506		1.86029	3.00974	MGC14151	Hypothetical protein MGC14151 (MGC14151), mRNA
			-0.344193	0.561556	0.666912	0.779979	0.71768	0.642779	0.207359	0.442069	0.535515	NaN	0.186644	0.991107	1.29307	1.35848	1.27588	1.35574	1.33887	1.31571	1.13208	NaN	0.157549	1.27729	-0.271282	1.18375	1.25401	0.976263	0.118548		1.71711	2.56415	IDH2	Isocitrate dehydrogenase 2 (NADP+), mitochondrial (IDH2), mRNA
			-0.157569	0.812006	1.15445	0.965526	0.976063	0.877702	0.495413	0.717784	0.711935	NaN	-0.244472	0.679023	1.2524	1.06356	0.90226	1.10605	0.974179	1.30826	0.955145	NaN	0.402041	1.20158	-0.747787	1.14284	1.12368	1.32465	0.141018		1.93877	2.50472	MRPS14	Mitochondrial ribosomal protein S14 (MRPS14), nuclear gene encoding mitochondrial protein, mRNA
			-0.202586	0.547213	1.0738	1.25349	1.15375	0.58079	0.428516	0.868437	0.91525	NaN	-0.289678	0.346963	1.00222	1.31888	1.54201	0.914588	0.704133	0.975345	0.79481	NaN	0.492264	0.904438	0.35331	0.660789	1.09527	NaN	0.686667		1.77969	2.912	TST	Thiosulfate sulfurtransferase (rhodanese) (TST), nuclear gene encoding mitochondrial protein, mRNA
			-0.152005	0.274421	0.702979	0.849235	1.60191	0.161697	0.321983	0.768416	0.792304	NaN	0.004948	0.661231	0.536312	0.817191	1.69753	0.785939	1.04899	1.12912	0.712337	NaN	0.147057	1.38388	0.808759	1.41349	1.43179	0.834928	0.396534		1.72421	3.24345	CALR	Calreticulin (CALR), mRNA
			-0.273044	0.572635	0.96275	0.758754	0.751792	1.79143	1.12374	0.720792	1.07767	NaN	-0.216472	0.993117	NaN	-0.173185	1.28815	1.02804	1.19845	0.937945	0.496175	NaN	0.489516	0.728605	-0.198241	1.15948	0.977733	1.35737	1.58497		1.93234	3.46158	KPNA4	Karyopherin alpha 4 (importin alpha 3) (KPNA4), mRNA
			-0.248953	NaN	0.981004	NaN	0.659835	1.44556	1.69278	1.22879	1.08468	NaN	-0.828136	0.704112	NaN	0.357976	0.203239	0.416486	0.486831	0.964255	0.420801	NaN	0.952613	1.06601	0.907186	1.53397	1.29377	1.62295	1.28647		1.9432	3.23278	UEV3	Ubiquitin-conjugating enzyme E2-like (UEV3), mRNA
			0.225328	1.0932	1.0009	1.05216	0.954446	0.965808	0.88109	1.097	1.1552	NaN	-0.354736	1.08575	0.919465	0.606841	0.250745	0.772829	0.72278	0.946986	0.275993	NaN	0.129408	1.0052	0.171793	1.36552	1.47602	1.06398	0.988315		1.93784	2.7818	PSMD11	Proteasome (prosome, macropain) 26S subunit, non-ATPase, 11 (PSMD11), mRNA
			0.192146	0.863416	0.772709	0.588991	0.215367	0.578573	1.14584	1.10065	1.39911	NaN	-0.201168	0.872054	0.735674	0.723429	0.633202	0.878058	0.986038	0.967573	1.02715	NaN	0.009022	0.595504	0.144279	1.13978	1.18456	1.27012	-0.218503		1.70847	2.63739	FYCO1	FYVE and coiled-coil domain containing 1 (FYCO1), mRNA
			-0.221909	1.07101	0.695835	0.615272	-0.042103	0.509986	1.82426	1.03886	1.39274	NaN	-0.013788	1.04455	1.03406	0.475073	0.578866	0.923406	0.900268	0.67156	1.51995	NaN	0.235696	0.803766	0.584952	1.00286	1.2717	1.20949	0.917669		1.86641	3.54126	CTNND1	Catenin (cadherin-associated protein), delta 1 (CTNND1), mRNA
			-0.069347	0.45979	0.320291	0.826213	0.882806	0.807713	1.22254	1.76238	1.17338	NaN	-0.55238	0.937556	1.44102	-0.029884	0.586214	1.46108	1.06096	1.05225	0.849497	NaN	0.345537	0.931413	0.642838	1.25694	1.29287	1.09821	NaN		1.87528	3.39256	DNAJC6	MRNA for KIAA0473 protein, partial cds.
			0.00409	0.454448	0.120137	0.883662	0.171666	1.10233	0.793029	0.556935	1.12843	NaN	0.01977	-0.038715	0.751344	0.917897	0.757496	1.25756	1.13433	1.81134	1.62271	NaN	-0.02386	0.619691	-0.031079	1.00629	1.25588	1.43044	1.44316		1.73271	3.50969	CXorf33	AAIR8193 (UNQ8193), mRNA
			-0.164959	0.706416	0.589709	0.560499	0.882176	1.35591	0.890575	1.67505	1.5984	NaN	0.176935	0.489725	0.573925	0.388714	0.589898	1.51254	1.36658	1.98626	2.47532	NaN	-0.011976	0.60518	-0.157309	1.039	1.2086	1.56384	1.48336		1.84315	5.56091	CARD6	Caspase recruitment domain family, member 6 (CARD6), mRNA
			-0.419949	0.519256	0.000881	0.091973	0.714429	1.07448	0.895884	0.967036	1.0404	NaN	0.531184	1.12125	0.940302	0.514625	0.644888	0.932997	1.83292	1.21558	NaN	NaN	0.154357	1.16122	-0.486105	0.781864	0.963766	NaN	1.76168		1.86075	3.56258	HSPA1L	Heat shock 70kDa protein 1-like (HSPA1L), mRNA
			-0.252156	0.532011	0.171802	-0.000315	0.710273	1.16867	0.883991	1.10056	1.16503	NaN	0.274984	0.580265	NaN	-0.181136	0.286176	1.08366	0.944031	1.32605	1.64142	NaN	-0.022828	0.459037	-0.469903	1.18272	1.01076	1.25762	1.86163		1.73764	3.63418	GTDC1	Glycosyltransferase-like 1 (FLJ11753), mRNA
			-0.267187	0.174452	0.299723	0.180668	0.5443	0.532151	0.86079	0.948442	1.05892	NaN	0.327199	0.570212	0.546458	0.252302	0.735769	1.17986	1.09798	1.35752	1.46913	NaN	-0.060012	0.744614	-0.144604	1.15856	1.2644	1.35198	1.59668		1.66528	3.02448	ACOX1	Acyl-Coenzyme A oxidase 1, palmitoyl (ACOX1), transcript variant 1, mRNA
			-0.039982	0.48678	0.264784	0.570138	0.46597	1.01685	1.2508	1.29572	1.2927	NaN	0.251126	0.437413	-0.385897	0.1452	0.298929	0.918805	0.954382	1.28798	1.92853	NaN	-0.171162	0.473901	-0.47368	0.809464	0.910891	1.35298	1.04034		1.48467	3.80666	TNFAIP1	Tumor necrosis factor, alpha-induced protein 1 (endothelial) (TNFAIP1), mRNA
			-0.003525	0.431892	0.282983	0.506258	0.619091	1.08451	1.43831	1.23265	1.31312	NaN	-0.084582	0.212825	0.499495	0.471346	0.429928	1.05301	1.1022	1.3834	1.6673	NaN	0.045816	0.933318	-0.37185	0.946919	0.939767	NaN	0.847638		1.66251	3.1762	e(y)2	E(y)2 protein (e(y)2), mRNA
			0.19363	0.647485	0.461817	0.540673	0.433053	1.39969	1.52654	0.844992	1.05367	NaN	-0.169545	0.701278	0.443391	0.688807	0.815401	1.0414	0.818839	0.940206	1.12754	NaN	-0.024085	1.25215	-0.164388	0.935853	0.935606	0.909451	1.49591		1.76399	2.88094	MAP2K4	Mitogen-activated protein kinase kinase 4 (MAP2K4), mRNA
			-0.094212	0.549071	0.583495	0.711993	0.464569	1.12991	0.968507	1.19619	1.18296	NaN	0.096373	0.965461	0.456096	0.426828	0.713413	0.991833	1.50197	0.990144	1.41739	NaN	-0.004322	0.846879	-0.138085	0.760498	0.943289	0.921023	1.15096		1.79861	2.8323	FLJ22301	Hypothetical protein FLJ22301 (FLJ22301), mRNA
			-0.597492	NaN	0.392222	0.920457	0.499654	1.20301	0.776126	0.776186	0.934363	NaN	0.350107	0.913398	0.251314	0.378754	0.470653	1.17919	0.774336	1.28722	1.286	NaN	-0.051361	1.44338	0.876396	1.33641	1.13243	0.770935	0.528878		1.71256	2.71958	AP1G1	Adaptor-related protein complex 1, gamma 1 subunit (AP1G1), mRNA
			-0.720169	0.153374	0.52339	0.648091	0.356034	0.803908	1.17259	0.930365	0.975826	NaN	0.378543	0.571468	0.435818	1.0649	0.789331	1.12627	0.742244	0.76746	1.6116	NaN	0.341626	1.39193	0.392051	0.959251	0.803454	0.967645	0.936684		1.72827	3.0559	SLC2A1	Solute carrier family 2 (facilitated glucose transporter), member 1 (SLC2A1), mRNA
			-0.1463	0.21224	0.273163	0.448206	0.318718	0.852036	0.311536	0.616183	0.845146	NaN	0.352064	0.597004	0.743947	1.22691	0.80511	1.06206	1.39728	0.614245	1.00994	NaN	-0.205763	1.74463	0.916992	1.23695	1.32204	1.26824	0.978932		1.74728	3.3511	DNMT3B	DNA (cytosine-5-)-methyltransferase 3 beta (DNMT3B), transcript variant 6, mRNA
			-0.099779	0.320442	0.425725	0.359411	0.522858	1.04064	0.917135	1.07591	1.18377	NaN	0.073441	0.491216	0.509324	0.638405	0.453958	0.834593	0.904872	1.47736	1.49448	NaN	0.026338	0.84877	0.973903	0.928667	1.1502	0.974384	0.809179		1.78335	2.81762	ARMC8	MRNA; cDNA DKFZp434A043 (from clone DKFZp434A043); partial cds.
			0.057672	-0.092014	0.21246	0.634305	0.805234	1.04384	0.589763	1.0819	1.2091	NaN	0.061171	0.025475	0.498049	0.395863	0.730958	1.33333	1.10555	0.844359	1.2593	NaN	-0.118843	0.757041	0.809403	0.908294	1.21988	NaN	1.11426		1.71849	2.51984	BC058003	CDNA clone MGC
			-0.170332	0.162715	0.298835	0.500733	0.641058	1.45181	0.570235	0.901617	1.06818	NaN	0.10265	0.595943	0.373376	0.357914	0.76804	1.12935	1.53435	1.3191	0.93526	NaN	0.067682	0.885802	1.04294	1.31972	1.28494	1.1956	0.996833		1.84779	2.89659	INPP1	Inositol polyphosphate-1-phosphatase (INPP1), mRNA
			-0.297412	-0.207644	0.254841	0.244008	0.529786	1.14921	0.332014	0.741144	0.611551	NaN	0.156588	0.437589	0.386523	0.81013	0.908555	0.814006	1.32116	1.35842	1.0991	NaN	0.140823	1.37403	1.294	1.02762	1.01771	1.14835	1.33429		1.75337	2.59194	ARHGEF9	KIAA0424 mRNA, partial cds.
			-0.426188	0.137473	0.092646	NaN	0.474427	1.10472	0.867635	0.820237	0.918453	NaN	0.369783	0.630922	NaN	0.935489	1.05868	0.890114	1.39815	1.02185	0.607174	NaN	0.241296	1.25627	0.839948	1.23094	1.08317	1.24607	1.09491		1.85332	2.63563	TIF1	Transcriptional intermediary factor 1 (TIF1), mRNA
			0.17773	0.485902	0.625608	0.58162	0.729678	1.59274	1.12093	0.908201	1.16616	NaN	-0.025306	0.579038	0.296493	0.841871	1.0252	1.28077	1.65719	1.43606	0.889579	NaN	-0.152424	1.40872	0.5896	1.30519	0.884198	1.1111	1.1479		1.85264	3.15402	GNE	Glucosamine (UDP-N-acetyl)-2-epimerase/N-acetylmannosamine kinase (GNE), mRNA
			-0.345186	0.743216	0.527662	0.480061	0.5605	1.42772	1.19175	1.1742	1.21364	NaN	0.051583	0.814824	0.870803	0.757743	0.699556	1.42773	1.91003	1.31288	1.78164	NaN	0.293603	1.24613	0.934259	1.64434	1.2575	1.35244	1.25058		2.25668	3.75816	MCLC	Mid-1-related chloride channel 1 (MCLC), mRNA
			-0.131907	0.652629	0.504584	0.780262	1.01768	1.59702	1.09642	0.981129	1.12809	NaN	-0.180927	1.19448	0.818157	0.155767	0.277012	1.01098	1.15815	1.5286	1.38541	NaN	0.312835	0.627438	0.639342	NaN	1.48844	1.31906	0.832302		1.87477	3.02519	RECQL	RecQ protein-like (DNA helicase Q1-like) (RECQL), transcript variant 2, mRNA
			0.016124	0.543616	0.686867	0.615013	0.729788	1.67027	0.56707	1.12807	1.31278	NaN	-0.150728	0.537794	0.652884	0.212506	0.512249	1.21259	0.850188	1.25879	0.654286	NaN	0.134603	1.01241	0.444763	1.32512	1.46181	1.17192	0.74887		1.60978	3.18273	KPNA1	Karyopherin alpha 1 (importin alpha 5) (KPNA1), mRNA
			-0.302381	0.824698	0.671069	1.1016	1.22641	1.17961	0.616577	1.33726	1.1696	NaN	0.017571	0.77713	0.495411	0.15622	0.788447	1.63617	1.24515	1.03887	1.06361	NaN	0.28481	1.37256	0.940263	2.01258	NaN	0.931208	NaN		1.91888	4.03503	SDF2L1	Stromal cell-derived factor 2-like 1 (SDF2L1), mRNA
			-0.016834	0.435073	0.833267	0.83883	0.663779	0.918662	0.929017	1.07607	0.920712	NaN	-0.066052	0.876517	0.716699	0.709743	0.990577	1.17129	0.978009	1.09769	1.35064	NaN	0.082886	1.26877	0.928289	1.2263	0.965127	0.9459	1.10137		1.90302	2.55025	PYM	PYM protein (PYM), mRNA
			-0.222771	1.12915	0.987225	1.14932	0.875376	1.12353	0.558824	0.659347	1.00156	NaN	0.399777	1.18358	1.07603	1.14156	1.00047	1.27292	0.966871	1.31333	1.13301	NaN	-0.177006	0.986858	0.689622	1.2797	1.10715	0.766307	1.01639		2.00217	2.48514	TDG	Thymine-DNA glycosylase (TDG), mRNA
			-0.13969	0.792023	1.1763	0.924249	0.96392	1.12849	0.672086	0.79267	0.897382	NaN	0.000704	1.05298	1.0323	0.701567	0.839868	1.31246	1.20191	1.40144	1.18898	NaN	0.138986	1.30076	0.832651	1.52728	1.1056	0.933991	0.589956		1.91055	2.88241	THC1901508	D87957 protein involved in sexual development {Homo sapiens}, partial (72%)
			-0.451128	0.847277	0.885915	1.07571	0.712227	0.952235	0.500277	1.01518	1.05246	NaN	-0.054299	1.11521	0.900929	0.719492	0.848218	0.96503	1.09584	1.20655	1.17287	NaN	0.505428	1.15979	0.892531	1.40464	1.60358	1.45216	0.948398		1.93487	3.03896	NAT1	N-acetyltransferase 1 (arylamine N-acetyltransferase) (NAT1), mRNA
			-0.153556	0.295271	0.054375	0.591394	0.656397	1.78192	0.722929	0.982023	1.95333	NaN	-0.312008	0.931045	1.03514	0.618199	0.754655	0.742324	0.807639	1.32813	1.54043	NaN	0.465563	1.32552	-0.090468	1.44654	1.76974	1.10652	0.582478		1.68723	3.87268	A_23_P20328	Unknown
			0.096005	0.84291	0.484293	0.849561	1.26213	1.08961	1.55046	0.901216	1.40137	NaN	-0.022116	0.917514	NaN	0.335683	0.721478	1.37007	1.15702	1.91247	1.12974	NaN	-0.073889	1.40744	-0.392763	1.70997	2.00588	1.7919	0.5229		2.00494	4.01632	EIF2AK3	Eukaryotic translation initiation factor 2-alpha kinase 3 (EIF2AK3), mRNA
			0.025534	0.720289	0.508044	0.946517	0.93425	1.18978	1.28942	1.15157	1.46069	NaN	-0.142375	0.89392	1.14011	0.951664	1.01592	1.13275	0.77913	1.11954	1.02961	NaN	0.116841	1.72631	0.011973	1.64495	1.97501	1.49349	0.816007		2.0222	3.9313	Rif1	Receptor-interacting factor 1 (RIF1), mRNA
			-0.142678	0.277052	0.324016	0.60592	1.02839	1.02	1.02273	1.11584	1.44392	NaN	-0.11218	0.85776	0.781097	0.87721	1.17119	1.25071	1.24945	1.56935	1.60755	NaN	0.254858	1.41935	0.458616	1.82623	1.68824	1.82447	1.18044		2.03975	3.54608	TBK1	TANK-binding kinase 1 (TBK1), mRNA
			-0.058946	0.897355	0.871045	0.964873	0.970189	1.05667	1.10472	1.45034	1.45304	NaN	0.108067	0.821375	1.02687	0.877767	1.1016	1.4185	1.19129	1.80441	1.32922	NaN	-0.049121	0.998661	-0.220452	1.32178	1.59741	1.81004	1.26174		2.08013	3.50651	PELO	Pelota homolog (Drosophila) (PELO), mRNA
			0.113909	0.453725	0.816644	0.997574	1.37201	1.51368	1.60341	NaN	1.80925	NaN	-0.227819	NaN	0.97644	0.623286	0.80846	1.06534	1.3684	1.49938	1.9655	NaN	NaN	1.23801	NaN	1.15962	1.58525	1.82016	NaN		2.2955	3.90549	HSD17B4	Hydroxysteroid (17-beta) dehydrogenase 4 (HSD17B4), mRNA
			0.05346	0.800574	0.636406	0.710921	0.659813	1.29578	1.32218	1.42482	1.39765	NaN	-0.216069	1.00713	0.987012	0.734768	0.72096	1.15287	1.2336	1.5374	1.81131	NaN	0.162609	0.753835	0.170952	1.35758	1.69464	1.68362	1.78094		2.00991	3.50961	GK	Glycerol kinase (GK), transcript variant 2, mRNA
			-1.07085	-0.988381	-0.140741	0.802506	NaN	1.51728	1.60533	1.75228	1.67034	NaN	0.351426	NaN	0.657598	0.46291	-0.517797	0.084358	NaN	1.13387	1.0259	NaN	0.184001	0.092851	-0.922894	1.05137	1.18686	1.08445	0.46813		1.4772	3.3689	LOH11CR2A	Loss of heterozygosity, 11, chromosomal region 2, gene A (LOH11CR2A), mRNA
			-0.359432	0.416185	0.506462	0.356775	0.487208	1.7196	1.13451	1.99381	1.81777	NaN	0.652136	0.189396	1.22192	0.489359	0.669604	1.37781	0.921417	1.22956	0.208578	NaN	-0.292704	-0.324681	-0.28528	1.18163	1.79816	1.09183	1.19858		1.59064	3.98286	EPB49	Erythrocyte membrane protein band 4.9 (dematin) (EPB49), mRNA
			0.214539	0.552935	0.21673	0.464241	0.521254	1.40026	1.37194	1.29979	1.34536	NaN	-0.179717	0.965592	0.848232	0.080821	0.320688	0.393816	0.143599	1.20585	1.1241	NaN	-0.034823	0.407887	-1.15319	0.669141	0.513895	1.67429	1.4956		1.4352	3.19162	ARG2	Arginase, type II (ARG2), nuclear gene encoding mitochondrial protein, mRNA
			0.077905	0.2643	0.651642	0.565763	0.535231	1.63909	1.30228	1.59254	1.45853	NaN	-0.523199	-0.008191	-0.334931	-0.530372	0.118454	1.20693	0.85726	0.827672	0.479797	NaN	0.445294	-0.980697	-0.992636	1.11568	1.41305	1.07717	0.288575		1.44917	3.11469	CST3	Cystatin C (amyloid angiopathy and cerebral hemorrhage) (CST3), mRNA
			-0.604069	0.347518	0.204282	0.236984	0.456466	1.89053	1.74858	1.07015	1.35426	NaN	0.009252	0.211897	NaN	-0.122497	-0.208943	1.21139	0.860041	0.395876	NaN	NaN	0.594816	NaN	NaN	0.137449	NaN	NaN	NaN		1.29387	3.70772	PLOD2	Procollagen-lysine, 2-oxoglutarate 5-dioxygenase (lysine hydroxylase) 2 (PLOD2), transcript variant 2, mRNA
			-0.033872	0.079675	0.054691	-0.003141	-0.068491	1.21293	0.819525	1.70245	0.734408	NaN	-0.066699	-0.013611	0.198139	-0.074808	-0.219239	0.765722	0.666416	1.13218	1.13918	NaN	0.100571	-0.89447	-0.401667	1.10301	1.33885	1.11971	1.30848		1.14722	3.25453	MGC33365	Hypothetical protein MGC33365 (MGC33365), mRNA
			0.302288	0.398179	0.055197	0.296333	-0.070724	1.24019	0.851978	1.15194	0.895242	NaN	-0.043362	0.081365	0.453959	0.178247	-0.008509	0.578229	0.368956	0.982231	1.31481	NaN	-0.258926	0.353311	-0.26508	0.61801	0.817244	0.902136	0.967644		1.31784	2.4877	GK2	Glycerol kinase 2 (GK2), mRNA
			0.041276	-0.012234	0.533028	0.445321	0.553576	1.14682	1.23433	1.67283	1.57349	NaN	0.066207	-0.44722	-0.577755	0.332609	0.205085	0.43412	0.885277	1.12129	1.55995	NaN	-0.107483	-0.284044	-0.124095	0.674523	0.956531	1.22211	0.956771		1.44696	3.1884	FURIN	Furin (paired basic amino acid cleaving enzyme) (FURIN), mRNA
			-0.041063	0.155055	0.304285	0.649023	0.545556	1.34933	1.766	1.54381	2.00066	NaN	-0.108095	-0.105989	0.376504	0.051009	0.10301	0.732933	NaN	1.1957	2.21683	NaN	0.149157	0.131451	-0.992415	NaN	1.01194	1.13839	0.561829		1.45958	4.6487	TNFAIP8	Tumor necrosis factor, alpha-induced protein 8 (TNFAIP8), mRNA
			0.165372	0.067045	-0.011371	0.109701	0.429114	1.08509	1.28326	1.29914	1.46085	NaN	-0.140557	-0.164447	-0.173031	0.01819	0.00278	0.258138	0.822701	1.18958	1.81194	NaN	-0.049629	0.052795	-0.567217	0.661022	1.09057	1.70355	0.626269		1.19593	3.51115	D50683	MRNA for TGF-betaIIR alpha, complete cds.
			-0.070902	0.077479	-0.203386	0.166243	0.427318	0.959975	1.54712	1.68024	1.781	NaN	0.000668	-0.237013	0.099761	-0.511472	-0.194204	0.811355	0.98149	1.70132	1.47875	NaN	0.070233	0.19951	-0.738188	NaN	1.354	NaN	NaN		1.13514	3.43664	MRCL3	Myosin regulatory light chain MRCL3 (MRCL3), mRNA
			0.123045	0.316359	0.858054	0.364918	0.094882	1.65817	1.27492	0.992639	1.46361	NaN	0.106387	0.121904	0.701987	0.151905	0.360919	2.19264	0.531309	0.507356	1.35141	NaN	-0.229432	-0.019293	-0.452386	1.44149	1.41438	0.983615	0.595416		1.44524	4.5714	LOC148823	LOC148823 (LOC148823), mRNA
			-0.160092	0.781248	0.961604	1.11898	0.782144	1.24038	1.20271	1.33939	1.39047	NaN	0.249274	0.563064	0.36129	-0.51101	-0.160022	0.980099	0.616639	1.11665	1.22495	NaN	-0.089182	-0.518447	-1.38182	1.06873	1.11966	0.996431	-0.518681		1.71968	2.62165	PREI3	Preimplantation protein 3 (PREI3), transcript variant 1, mRNA
			-0.240873	0.503049	1.02144	0.728836	0.650048	1.39598	1.2891	1.18522	1.13284	NaN	0.189336	0.651323	0.495223	0.049035	0.247071	0.858918	0.984149	0.620258	1.05081	NaN	0.051537	-0.244045	-0.783528	1.01094	1.09744	0.67632	-0.235579		1.57061	2.63167	SLC39A1	Solute carrier family 39 (zinc transporter), member 1 (SLC39A1), mRNA
			0.316042	0.540631	0.763301	0.61279	0.845512	1.82059	1.73051	1.4692	1.34462	NaN	-0.107327	0.743682	0.663247	0.175608	0.73014	0.660491	0.711249	0.466834	1.81059	NaN	-0.208716	0.802891	-0.721872	0.646774	0.909989	0.363864	-0.09432		1.58364	3.53225	AMACR	Alpha-methylacyl-CoA racemase (AMACR), transcript variant 1, mRNA
			-0.179959	0.586884	0.467339	0.601151	0.928581	1.62056	1.27787	1.27929	1.31236	NaN	-0.032429	0.898102	0.809263	-0.181858	0.441177	1.25856	0.560548	0.970704	1.64036	NaN	0.212388	0.700119	-0.777248	1.33268	1.20193	NaN	-0.573082		1.68727	3.11744	MAPK1	Mitogen-activated protein kinase 1 (MAPK1), transcript variant 2, mRNA
			-0.153434	0.834705	0.852781	1.05153	1.02081	1.26179	0.872252	1.22242	1.18962	NaN	-0.017149	0.932803	0.451672	0.074668	0.822108	1.16147	0.770228	1.40412	1.61517	NaN	0.170583	0.122718	-0.591717	1.38689	1.09136	0.929502	0.147693		1.83052	3.06349	COMMD5	COMM domain containing 5 (COMMD5), mRNA
			-0.274233	0.950795	0.836559	0.918425	0.88778	1.1194	0.98485	1.11676	1.01828	NaN	0.086789	0.569769	0.748616	0.466959	0.309616	1.01279	0.911581	0.832824	1.00096	NaN	0.187444	0.794244	-0.363313	1.25034	1.21878	0.825673	0.622417		1.78579	2.37897	FXC1	Fracture callus 1 homolog (rat) (FXC1), mRNA
			0.037109	0.702337	0.803097	0.948646	0.854297	1.334	1.07328	0.82302	0.988288	NaN	-0.23108	1.1215	0.803533	0.354925	0.584469	1.09549	0.934166	1.46653	1.53343	NaN	0.078431	0.390682	-0.178817	1.53089	1.24264	1.08814	0.538778		1.80788	2.89474	PLEKHB2	Pleckstrin homology domain containing, family B (evectins) member 2 (PLEKHB2), mRNA
			0.017631	0.637209	0.78214	1.17389	0.845022	1.52669	1.05271	0.544479	0.843173	NaN	0.026022	0.982969	0.779656	0.281893	0.491149	1.30806	0.692278	1.35659	1.02846	NaN	-0.043653	0.821855	-0.256278	1.44341	1.33252	0.845541	0.69687		1.76768	2.88125	C14orf147	Chromosome 14 open reading frame 147 (C14orf147), mRNA
			0.036687	0.587183	0.761334	0.911565	0.760421	1.35291	0.76673	0.802628	0.939787	NaN	-0.109488	0.886721	0.68783	0.43657	0.605201	1.07376	0.783598	1.2268	0.817003	NaN	0.091144	1.04384	-0.894729	1.58712	1.37189	1.04305	0.43172		1.72142	3.00449	MGAT2	Mannosyl (alpha-1,6-)-glycoprotein beta-1,2-N-acetylglucosaminyltransferase (MGAT2), mRNA
			-0.072602	0.111278	-0.020908	0.417848	0.610519	1.33731	1.41071	0.795114	1.03293	NaN	0.286517	1.40651	-0.065571	0.535818	0.441917	1.07368	0.442884	1.03239	1.03005	NaN	-0.213914	0.862128	0.169976	1.73039	1.42657	1.21087	0.164803		1.52681	3.31818	GLRB	Glycine receptor, beta (GLRB), mRNA
			0.341365	0.146078	0.391374	0.71779	0.524883	1.09001	1.37956	1.09581	1.17758	NaN	-0.261515	0.040071	0.032064	0.031912	0.050069	1.0922	0.648014	1.38643	1.45335	NaN	-0.07985	NaN	-0.179578	1.27362	1.11526	NaN	-0.166175		1.43882	2.73843	TOM1L1	Target of myb1-like 1 (chicken) (TOM1L1), mRNA
			0.168561	0.256936	0.260521	0.301441	0.182933	1.30461	1.63064	1.19264	1.15067	NaN	0.015532	0.199204	0.252692	0.495329	0.332091	1.1578	1.02361	0.997904	1.25454	NaN	-0.184093	0.642529	0.174492	0.758336	0.72317	0.534282	-0.261766		1.40964	3.09649	B4GALT4	UDP-Gal
			0.369154	0.449643	0.104545	0.511857	0.494707	1.60155	1.63965	1.28782	1.53341	NaN	-0.30181	0.722709	0.604916	0.556571	0.944557	1.13596	0.895905	1.61541	1.43613	NaN	0.117233	0.24488	0.216046	1.05883	0.682335	0.742993	0.60894		1.60473	3.1159	BOMB	BH3-only member B protein (BOMB), mRNA
			-0.249482	0.298896	0.516451	0.341004	0.800571	1.2029	0.559162	0.887909	0.92053	NaN	0.281838	0.017404	0.488978	-0.161142	0.249759	1.43647	0.694128	1.35379	1.90201	NaN	-0.032356	0.29261	0.360647	1.34791	1.47407	0.980286	0.149233		1.43043	3.73734	TREML2	Triggering receptor expressed on myeloid cells-like 2 (TREML2), mRNA
			-0.317481	-0.125548	-0.194307	0.228335	0.39239	0.980883	0.858997	0.924352	1.11245	NaN	-0.085556	0.230737	0.365187	-0.002229	0.268871	1.30568	0.231758	1.22146	0.977825	NaN	0.403037	0.600524	-0.574545	1.55307	1.41615	1.15414	-0.117071		1.31257	2.9344	DAD1	Defender against cell death 1 (DAD1), mRNA
			0.162554	0.418895	0.245873	0.274916	0.49186	0.677133	0.48204	0.969825	0.901673	NaN	-0.305658	0.6716	0.575838	0.343799	0.373205	0.743821	0.599806	1.04981	0.711547	NaN	0.143104	1.07451	-0.264383	1.50991	1.36149	1.48226	0.336832		1.49054	2.84793	HT008	Uncharacterized hypothalamus protein HT008 (HT008), mRNA
			-0.1433	0.177096	0.212229	0.208264	-0.161361	0.699147	0.660715	0.880531	1.1002	NaN	0.033489	0.518281	0.372845	0.613854	0.681879	1.59599	1.15855	1.98138	1.4807	NaN	0.109812	0.340844	-0.395509	1.16216	1.35435	1.24579	0.078845		1.53034	3.94872	LNX2	Ligand of numb-protein X 2 (LNX2), mRNA
			0.1007	0.415831	0.645612	0.551862	0.463533	1.08727	0.941598	0.870627	0.964005	NaN	0.10973	0.989992	0.958811	0.496795	0.600862	1.16284	0.61809	1.60968	1.1528	NaN	-0.21043	0.339265	-0.439069	1.29464	1.17666	1.04977	-0.13605		1.5644	3.05184	PANK3	Pantothenate kinase 3 (PANK3), mRNA
			-0.057405	0.30865	0.21902	0.589223	0.329753	1.04867	1.06403	0.991346	1.11764	NaN	-0.042978	0.77389	0.433956	0.160844	0.496612	1.22322	0.658403	1.84871	1.36309	NaN	0.100383	-0.138507	-0.532076	1.17131	1.22873	1.25733	-0.090269		1.50444	3.60177	AP2B1	Adaptor-related protein complex 2, beta 1 subunit (AP2B1), mRNA
			0.170069	0.360643	0.350531	0.453585	0.568728	1.05675	0.617254	0.714732	0.650703	NaN	-0.178431	0.590257	0.541562	NaN	0.815517	1.49605	1.09977	1.51749	1.13261	NaN	0.008362	0.946849	-1.23694	1.41499	1.0029	1.44493	-0.151145		1.55184	2.86293	ENST00000330374	CDNA FLJ39516 fis, clone PUAEN2000374.
			0.131756	0.069287	0.613018	0.457365	0.592519	0.84763	0.684916	1.02108	0.965336	NaN	-0.663051	0.724877	-0.745844	0.623827	0.23317	0.628495	0.69057	1.66785	1.1425	NaN	0.199769	0.625756	0.43863	1.24076	1.30433	1.30166	0.868035		1.54595	3.17741	GPR92	G protein-coupled receptor 92 (GPR92), mRNA
			0.029949	0.438476	0.919473	0.78923	0.620428	1.4377	0.684318	1.62336	1.29538	NaN	-0.608528	0.554501	0.714479	-0.210987	-0.313536	0.818656	0.132207	1.31378	0.668492	NaN	0.274316	0.128333	0.235028	1.53131	1.54277	0.978862	0.25761		1.58941	3.08092	ARPC4	Actin related protein 2/3 complex, subunit 4, 20kDa (ARPC4), mRNA
			-0.299133	0.407912	0.112807	0.538396	0.018353	0.995223	0.625991	0.938627	1.33583	NaN	-0.411206	0.966897	NaN	-0.137982	-0.112866	0.238683	0.213722	1.0018	0.15565	NaN	0.560773	0.391092	0.3364	1.40266	1.4088	1.1859	0.740714		1.38814	2.65516	RABL3	RAB, member of RAS oncogene family-like 3 (RABL3), mRNA
			0.161987	0.504922	0.606364	0.450006	0.312029	1.34599	0.737132	0.988592	1.1493	NaN	-0.090004	0.557551	-0.306086	-0.178739	0.327781	0.901076	0.874488	0.820548	0.726791	NaN	-0.071983	-0.927851	-0.197278	0.98834	1.78853	0.965206	0.075699		1.47177	3.45462	SMPD1	Sphingomyelin phosphodiesterase 1, acid lysosomal (acid sphingomyelinase) (SMPD1), mRNA
			0.141638	0.213043	0.4707	0.433931	0.348211	0.704267	1.03365	1.13904	1.07029	NaN	-0.160009	0.273367	NaN	-0.573877	-0.183481	0.322397	0.636587	0.925475	0.68329	NaN	0.018372	-0.57748	0.038186	1.18883	1.45833	1.04465	0.369703		1.32117	2.74791	ACTN4	Actinin, alpha 4 (ACTN4), mRNA
			-0.053092	0.936872	0.835981	0.712586	0.778248	1.21831	1.19825	1.10481	1.04323	NaN	-0.206825	0.726114	0.327968	-0.019314	0.394371	0.867795	1.23189	1.19558	1.28467	NaN	0.259917	-0.904358	0.433513	1.43173	1.59716	0.973047	0.441147		1.78507	3.02548	DXS9928E	DNA segment on chromosome X (unique) 9928 expressed sequence (DXS9928E), mRNA
			0.120907	0.834475	0.987305	0.769146	0.942258	0.9613	0.934708	NaN	1.29773	NaN	-0.088509	0.753774	0.646019	0.49928	0.421297	1.07313	1.24031	0.855411	0.820519	NaN	-0.032398	-0.099429	0.116491	1.23412	1.66335	0.955251	1.22608		1.79619	3.1675	PFN1	Profilin 1 (PFN1), mRNA
			0.020586	0.305243	0.619692	0.598764	0.690574	1.05154	0.941996	0.799266	1.19205	NaN	-0.01564	0.823104	0.716757	0.656422	NaN	0.977814	1.09762	1.63903	1.15898	NaN	-0.004946	0.300033	-0.198035	1.43836	1.67663	1.36537	1.15		1.75465	3.1968	ACTR3	ARP3 actin-related protein 3 homolog (yeast) (ACTR3), mRNA
			0.312191	0.371492	0.560001	0.469488	0.276169	0.856435	1.07575	0.971673	1.13643	NaN	0.101128	0.719206	0.672854	0.112488	0.167749	1.43861	1.39621	1.52943	1.07794	NaN	-0.413319	-0.126323	-0.332144	NaN	1.54448	1.24714	NaN		1.59422	2.91699	76P	Gamma tubulin ring complex protein (76p gene) (76P), mRNA
			-0.258743	0.346715	0.466357	0.358974	0.321316	0.365631	0.923422	1.23868	1.16172	NaN	0.054044	0.490512	0.60539	0.472015	0.474929	1.41877	1.56868	1.06052	1.19999	NaN	0.204699	-0.231477	0.572764	1.36646	2.06349	1.57414	0.904282		1.48737	4.17996	TEX264	Putative secreted protein ZSIG11 (ZSIG11), mRNA
			-0.241746	0.167996	0.415278	0.608232	0.199094	1.66576	1.27203	1.46834	1.754	NaN	-0.184699	0.084638	0.010889	0.081133	0.299749	1.26394	NaN	1.22113	1.64675	NaN	0.426446	0.108357	-0.367214	1.44074	2.05674	1.87114	0.967775		1.43131	4.16044	ARHGEF12	Rho guanine nucleotide exchange factor (GEF) 12 (ARHGEF12), mRNA
			0.000983	0.407134	0.270159	0.680893	0.889493	1.3897	1.41325	NaN	1.48871	NaN	-0.119847	0.152437	0.348854	0.270658	0.299346	1.06161	1.22277	1.34132	1.59204	NaN	0.118864	0.194251	-0.275414	1.37979	1.28596	NaN	0.522161		1.4361	3.01475	ARPC1B	Actin related protein 2/3 complex, subunit 1B, 41kDa (ARPC1B), mRNA
			-0.003148	0.215397	0.264137	0.768627	0.912734	1.05378	0.784457	1.73832	1.69141	NaN	-0.250825	-0.002696	0.283094	0.259492	0.387886	0.740202	0.760907	1.21742	1.07495	NaN	0.253973	NaN	-0.435312	1.35504	NaN	NaN	NaN		1.67041	3.33647	NCE2	NEDD8-conjugating enzyme (NCE2), mRNA
			0.337041	0.192194	0.134738	NaN	0.230647	1.24215	1.11723	0.987327	1.46227	NaN	-0.29982	0.639581	NaN	-0.749195	-0.201417	0.7398	0.602876	1.65409	1.03436	NaN	0.1313	0.174052	-0.075086	1.49454	1.78265	1.4527	1.21863		1.55788	3.44059	DNM1L	Dynamin 1-like (DNM1L), transcript variant 1, mRNA
			-0.072831	0.394214	0.389376	0.608101	0.617362	1.35034	1.03346	0.901923	0.953296	NaN	-0.25942	0.730915	0.672845	-0.237098	0.537071	1.09495	0.745088	1.176	1.11522	NaN	0.332251	0.378656	0.081897	1.34764	1.19596	1.40633	0.778177		1.65969	2.65062	BCAP29	B-cell receptor-associated protein BAP29 mRNA, complete cds.
			-0.23546	0.266309	0.472776	0.788264	1.15843	1.28861	1.0405	0.946118	1.08519	NaN	-0.040832	0.548207	0.818002	-0.078377	0.213943	1.0539	0.74525	1.1633	1.24112	NaN	0.276292	0.333149	-0.054868	1.27977	1.25499	1.42347	0.76208		1.727	2.6823	BCAP29	B-cell receptor-associated protein 29 (BCAP29), mRNA
			-0.10066	0.316674	0.356511	0.622247	0.760882	0.894361	0.850834	0.973398	1.17844	NaN	-0.467802	0.84123	0.372243	-0.369431	-0.078447	0.563807	0.406827	1.24827	1.37314	NaN	0.568463	0.266366	-0.32611	1.48139	1.28206	1.19938	0.867829		1.53927	2.79217	GRP58	Glucose regulated protein, 58kDa (GRP58), mRNA
			-0.699366	0.318429	0.525017	0.359264	0.417701	1.92277	1.44193	1.67208	1.83413	NaN	0.285312	0.807196	0.896511	-0.095058	0.143869	1.89066	1.21296	1.96906	1.96363	NaN	0.414054	0.106614	-0.148626	2.17566	2.31392	1.89587	0.938137		1.86156	4.97231	PRTFDC1	Phosphoribosyl transferase domain containing 1 (PRTFDC1), mRNA
			-0.046463	0.220558	0.491683	0.799847	1.52475	1.4361	1.56848	1.34844	1.59835	NaN	-0.378647	0.669314	0.81638	0.262259	0.929331	1.47287	1.669	2.19895	1.4468	NaN	0.42511	0.955993	-0.133406	2.37633	2.36787	2.03797	0.45389		1.93991	5.19215	SEC24D	SEC24 related gene family, member D (S. cerevisiae) (SEC24D), mRNA
			-0.006976	0.042688	0.379873	0.531835	0.973592	1.57753	1.02144	1.5331	1.98768	NaN	0.126862	0.683228	0.629545	-0.226623	0.567447	1.64443	1.64383	2.60105	1.47682	NaN	-0.123374	0.048874	0.50477	2.20333	2.1242	1.55058	0.65315		1.60573	6.06729	FLJ20272	Hypothetical protein FLJ20272 (FLJ20272), mRNA
			-0.013959	0.239473	0.063302	0.364752	0.46681	1.47504	1.22706	1.69543	1.74226	NaN	0.189229	0.283157	NaN	-0.129883	0.456765	1.59937	NaN	2.04914	1.72337	NaN	-0.080655	0.764004	0.250384	1.7116	1.81564	1.53108	0.786193		1.6982	4.1386	UBR1	CDNA FLJ30407 fis, clone BRACE2008553.
			-0.242197	0.400003	0.823247	0.891953	1.14168	NaN	0.845543	1.21264	1.51801	NaN	0.178308	0.522783	0.618285	0.199897	0.797591	1.36054	1.96057	1.95304	1.08642	NaN	0.127779	0.497126	0.19526	1.88709	1.86211	2.07685	NaN		1.79694	4.21884	FLJ22649	Hypothetical protein FLJ22649 similar to signal peptidase SPC22/23 (FLJ22649), mRNA
			-0.143703	0.55417	0.726699	0.677618	0.807091	1.03517	0.708253	1.51692	1.73738	NaN	0.144284	0.899063	0.892937	0.283998	0.82169	1.49464	1.45785	2.53162	1.7957	NaN	-0.000581	0.439791	0.135354	1.6385	1.93199	1.73676	1.28891		1.85695	5.78221	KIF2	Kinesin heavy chain member 2 (KIF2), mRNA
			-0.197498	0.598475	0.727381	1.09241	0.975768	1.2002	1.27008	2.42008	2.30718	NaN	-0.212483	1.02881	0.635135	0.370093	0.220281	1.14396	0.43176	2.18594	2.38888	NaN	0.409981	-0.025281	-0.044781	2.21173	2.40178	1.37807	0.125308		1.96669	5.35202	TWSG1	Twisted gastrulation homolog 1 (Drosophila) (TWSG1), mRNA
			-0.186087	0.944551	0.732675	1.03714	1.1505	1.76835	1.7297	2.15081	2.40393	NaN	0.031874	0.176436	0.277655	0.025721	0.450262	1.28669	0.578268	2.2547	2.294	NaN	0.154213	0.383959	0.436791	2.05141	1.82148	1.59482	0.695048		1.92459	5.29242	RAB33A	RAB33A, member RAS oncogene family (RAB33A), mRNA
			-0.128439	0.67272	0.328931	0.806479	1.10308	1.32709	1.72288	2.07861	2.23573	NaN	0.049005	0.487111	0.626936	-0.238346	-0.078988	1.43554	1.12035	2.20239	2.20157	NaN	0.079435	0.454875	0.205443	2.25975	2.4102	2.15262	1.28761		2.14813	5.31547	ZNF175	Zinc finger protein 175 (ZNF175), mRNA
			-0.293119	0.376599	0.54714	NaN	1.4599	2.08678	2.48339	2.07216	2.31066	NaN	-0.149087	0.215648	0.914272	1.50693	1.31095	1.75758	1.6275	1.94466	2.84803	NaN	0.591293	NaN	-0.795608	NaN	1.5901	NaN	NaN		2.7961	7.20017	S100A6	S100 calcium binding protein A6 (calcyclin) (S100A6), mRNA
			-0.342454	0.195401	0.630178	1.24037	1.31872	2.43053	2.73703	2.56754	2.43397	NaN	0.206198	0.888696	0.549464	0.48779	0.96602	1.73061	1.28749	2.29536	3.05462	NaN	0.136256	0.466905	0.067873	2.37221	2.20307	1.83807	0.475389		2.3626	8.3087	FHL2	Four and a half LIM domains 2 (FHL2), transcript variant 1, mRNA
			-0.325602	NaN	0.254201	NaN	1.31867	1.591	2.22057	NaN	2.69058	NaN	0.236645	0.325659	0.496805	0.771146	NaN	1.38058	NaN	NaN	3.18078	NaN	0.177913	NaN	NaN	NaN	NaN	NaN	NaN		1.70662	9.06796	CD63	CD63 antigen (melanoma 1 antigen) (CD63), mRNA
			-0.528771	0.145307	0.098808	1.05841	1.05119	2.58041	2.56032	2.62347	2.59383	NaN	0.182902	1.09837	0.654052	0.169254	0.27204	1.74265	1.14028	2.32607	2.75717	NaN	0.345869	0.016437	-0.282418	1.89894	2.25932	1.72801	0.510091		2.08263	6.7607	PIK3CB	Phosphoinositide-3-kinase, catalytic, beta polypeptide (PIK3CB), mRNA
			-0.070788	0.472918	0.491915	0.274999	0.479988	1.94493	2.14876	1.91755	1.85764	NaN	0.128894	0.560256	0.341764	0.346263	0.382286	1.49605	1.46581	1.65597	2.37959	NaN	-0.058105	0.768022	0.356235	1.14021	1.28026	1.39844	NaN		1.58462	5.20388	LOC90355	Hypothetical gene supported by AF038182; BC009203 (LOC90355), mRNA
			-0.067043	0.489693	0.56006	0.760792	0.687481	2.34702	2.32067	2.24689	2.19753	NaN	-0.001529	0.956153	0.41162	-0.039922	0.709363	1.66398	1.44553	2.29197	2.46935	NaN	0.068572	0.279591	-0.287929	1.66468	1.82777	1.74155	1.35095		1.94013	5.53794	TBPL1	TBP-like 1 (TBPL1), mRNA
			-0.122127	0.498887	0.402543	0.583976	1.02776	1.82621	1.76905	1.99393	2.18564	NaN	0.297168	-0.117025	0.098393	0.017453	0.386075	1.47321	1.44344	2.19435	2.38877	NaN	-0.175042	0.06442	-0.026478	1.51656	1.62991	1.77105	1.63485		2.03885	5.2371	SUSD1	Sushi domain containing 1 (SUSD1), mRNA
			-0.3134	-0.358076	-0.117345	0.109128	0.310578	2.22527	2.40176	1.6	2.11145	NaN	0.289716	0.171257	0.179773	0.574983	0.767219	1.68244	1.80952	1.96854	2.83976	NaN	0.023684	0.552242	-0.297384	1.35582	1.60541	1.61422	1.87419		1.70199	7.15902	TMEM23	Transmembrane protein 23 (TMEM23), mRNA
			-0.138553	-0.517344	-0.197051	0.125293	0.223174	1.13652	1.84089	2.13303	2.21706	NaN	0.198313	0.028936	0.209559	0.527028	0.585811	1.68908	1.65099	2.56364	2.33861	NaN	-0.05976	-0.33115	-0.119654	2.13432	2.33377	2.30163	0.851375		1.50088	5.91197	FLJ10134	Hypothetical protein FLJ10134 (FLJ10134), mRNA
			-0.207255	-0.306722	0.139097	0.421911	0.688401	1.54179	1.70781	2.09152	1.98987	NaN	0.212106	-0.438045	0.401028	-2.5e-05	0.287249	1.16501	1.04296	1.92317	2.46997	NaN	-0.004851	-0.277288	-0.819691	1.29847	1.69403	1.82048	0.613416		1.52988	5.54033	ADAM10	A disintegrin and metalloproteinase domain 10 (ADAM10), mRNA
			-0.501212	0.000924	-0.495669	0.689416	0.952975	1.1965	0.679513	2.77181	2.37475	NaN	0.076203	0.462112	1.01713	1.35588	0.851644	1.13976	1.56205	2.04884	1.02859	NaN	0.174403	0.518196	1.44755	2.57108	2.64186	2.61455	2.17457		2.04003	6.82963	PTGER3	Prostaglandin E receptor 3 (subtype EP3) (PTGER3), transcript variant 10, mRNA
			NaN	0.097377	-0.156104	NaN	NaN	0.699604	NaN	2.26643	2.1005	NaN	-0.033278	0.542737	0.492153	1.30204	0.772227	1.24233	1.49337	2.58744	0.202058	NaN	0.016639	0.006257	0.376932	1.4054	2.69487	2.19853	2.17871		1.7079	6.47495	RGS6	Regulator of G-protein signalling 6 (RGS6), mRNA
			-0.205999	0.187674	0.666801	0.639164	-0.092661	2.23279	2.37934	NaN	2.27179	NaN	0.072448	1.14886	0.940593	0.756359	0.862842	1.47133	1.6256	2.75818	NaN	NaN	0.133551	0.227221	0.684866	2.09356	1.87666	1.75542	1.26992		1.91932	6.7654	MAN2A1	Mannosidase, alpha, class 2A, member 1 (MAN2A1), mRNA
			-0.490961	0.355487	-0.039161	0.682197	-0.713205	1.17876	1.36593	1.56356	2.01701	NaN	0.268512	0.97748	0.757695	0.747086	0.721768	1.45294	1.01741	2.21931	1.89058	NaN	0.222449	0.797347	0.429531	1.70952	2.04789	1.6859	1.65175		1.96902	4.6567	SSX2IP	Synovial sarcoma, X breakpoint 2 interacting protein (SSX2IP), mRNA
			-0.061714	-0.066732	0.236458	0.410429	-0.19604	1.37685	1.84988	2.12521	2.11108	NaN	-0.268909	0.606653	0.534005	0.963628	0.965073	1.74581	1.82112	2.24767	1.49737	NaN	0.330623	1.3765	0.785176	2.16976	2.25201	2.33837	2.22773		2.59637	5.05731	TAL1	T-cell acute lymphocytic leukemia 1 (TAL1), mRNA
			0.258191	0.782125	0.899744	1.01527	0.260725	1.98177	2.69931	3.16261	3.24464	NaN	-0.236459	0.434544	0.482418	0.035639	0.155178	2.06677	1.83879	2.59103	1.95534	NaN	-0.021732	0.978903	0.891871	2.41039	3.04468	2.73516	2.63048		2.02129	9.47838	ADRA2A	Adrenergic, alpha-2A-, receptor (ADRA2A), mRNA
			-0.239113	0.42787	0.782712	1.17451	1.38563	1.9253	2.7936	2.4058	2.26026	NaN	-0.089828	0.284751	0.727716	0.549853	0.954994	1.78042	2.06651	2.07584	1.57874	NaN	0.328941	1.25853	1.28118	2.61567	2.74996	NaN	2.33921		2.51997	6.93359	GMPR	Guanosine monophosphate reductase (GMPR), mRNA
			0.252063	0.665578	0.882736	0.989473	0.88942	2.74761	2.04136	2.20757	2.32469	NaN	-0.565672	0.435643	0.318382	0.620025	0.663188	2.12041	2.3886	2.87801	2.59742	NaN	0.313609	0.605728	1.43951	1.67974	1.95157	1.66962	1.70939		2.71229	7.35135	PCDH21	Protocadherin 21 (PCDH21), mRNA
			-0.375862	0.791891	1.09127	1.24619	0.981328	2.88401	2.83879	3.04265	2.94971	NaN	0.270545	1.32009	0.945545	0.486982	0.669163	2.376	1.60287	3.0215	2.88957	NaN	0.105317	0.730615	1.14086	2.87495	2.71161	2.26191	0.767832		2.37213	8.24003	PPIF	Peptidylprolyl isomerase F (cyclophilin F) (PPIF), nuclear gene encoding mitochondrial protein, mRNA
			-0.694015	0.595497	0.603299	0.861288	0.990958	2.95059	2.36445	3.0801	3.10918	NaN	-0.415503	0.698286	NaN	0.634118	0.703183	2.22504	2.53072	3.07035	2.7669	NaN	0.762511	0.952798	1.90119	3.11139	3.21752	2.87715	1.96516		3.81895	9.30188	PTGS1	Prostaglandin-endoperoxide synthase 1 (prostaglandin G/H synthase and cyclooxygenase) (PTGS1), transcript variant 1, mRNA
			-0.084907	0.939033	0.854099	NaN	1.17105	2.73436	2.83609	2.96464	3.44946	NaN	-0.140862	1.11953	1.40858	0.719658	0.635557	2.0439	2.44389	3.21386	3.38052	NaN	0.155338	1.20941	0.827204	NaN	3.65928	NaN	NaN		2.31243	12.6344	SH2BP1	SH2 domain binding protein 1 (tetratricopeptide repeat containing) (SH2BP1), mRNA
			-0.171248	0.756217	1.03219	1.12383	1.03451	2.46593	NaN	3.25617	NaN	NaN	-0.257016	0.508599	0.838702	1.09815	0.941615	1.68553	2.57862	2.93231	2.76064	NaN	0.299756	1.10155	0.647757	NaN	NaN	NaN	NaN		2.04841	9.55446	SNCA	Synuclein, alpha (non A4 component of amyloid precursor) (SNCA), transcript variant NACP112, mRNA
			-0.026273	0.503501	0.458261	0.464855	0.455882	2.18378	2.55663	2.45536	2.20661	NaN	-0.066929	1.00828	0.445123	-0.013213	0.275895	1.7068	2.04283	2.49355	1.87591	NaN	0.093202	-0.382516	-0.13222	2.69861	2.78139	2.38812	1.83086		2.01151	6.87514	CTDSPL	CTD (carboxy-terminal domain, RNA polymerase II, polypeptide A) small phosphatase-like (CTDSPL), mRNA
			-0.469798	0.001966	0.521672	0.187176	0.213753	1.37368	0.962352	2.14757	2.37609	NaN	0.218995	0.232706	0.492873	-0.800931	-0.178358	1.61272	2.4437	2.49116	1.84259	NaN	0.015904	-0.219755	0.25711	2.65952	3.0114	2.46134	1.6029		1.43562	8.06345	LCN2	Lipocalin 2 (oncogene 24p3) (LCN2), mRNA
			-0.194212	-0.291888	-0.461487	0.112692	-0.478833	1.76399	1.46378	2.28224	2.10144	NaN	-0.45406	-0.035632	NaN	-0.835991	0.020225	1.54813	2.51228	2.69278	NaN	NaN	0.551166	-0.863413	0.74856	2.47567	2.74361	2.18099	2.15137		1.68012	6.69742	FLJ32384	Hypothetical protein MGC39389 (FLJ32384), mRNA
			0.006285	0.73257	1.11954	1.24017	0.999601	1.97669	2.40008	2.65042	2.54186	NaN	-0.536815	NaN	-0.818383	0.525508	0.143882	1.82979	2.26763	2.99957	1.70356	NaN	0.53053	-0.536898	1.1372	3.16692	3.68289	3.17632	2.03376		2.77381	12.8428	ACTN3	Actinin, alpha 3 (ACTN3), mRNA
			0.029524	0.712582	0.988853	NaN	1.11935	2.01567	2.74481	1.82837	2.00789	NaN	-0.22577	-0.034631	NaN	-0.538589	0.401055	1.7755	NaN	3.64748	2.12568	NaN	0.196246	0.234359	0.422315	2.38718	3.36025	3.17682	2.70974		2.72721	12.5314	NCKAP1	NCK-associated protein 1 (NCKAP1), transcript variant 2, mRNA
			0.4113	0.284962	0.017397	0.846847	0.659616	1.41234	1.35662	1.95572	2.29158	NaN	-0.232598	0.214553	NaN	-0.337076	0.607242	0.905605	1.64887	2.85156	2.06824	NaN	0.026948	0.155791	-0.470034	NaN	2.66466	2.79003	NaN		1.68556	7.2178	CLCN3	Chloride channel 3 (CLCN3), mRNA
			-0.367794	0.435837	0.728054	0.518896	0.206886	0.883428	1.15355	2.41743	1.97334	NaN	0.274667	0.486204	-0.465773	-0.447267	0.007598	0.478582	1.30139	2.33247	2.03672	NaN	0.093127	0.155355	-0.531004	1.08909	1.67238	2.2744	2.88479		1.43286	7.386	SLC10A3	Solute carrier family 10 (sodium/bile acid cotransporter family), member 3 (SLC10A3), mRNA
			0.096127	-0.261183	-0.021407	-0.009408	0.201647	0.510785	1.05885	1.71125	1.63282	NaN	-0.12622	0.243386	0.306739	0.253579	0.643993	1.54935	2.64965	2.61523	1.74933	NaN	0.030093	0.673227	-1.28413	1.46401	1.86028	2.51585	3.17336		1.56265	9.02145	MAPRE2	Microtubule-associated protein, RP/EB family, member 2 (MAPRE2), mRNA
			-0.04333	-0.34061	-0.525532	-0.076141	-0.179698	1.65859	2.29761	2.3284	2.16981	NaN	-0.091271	-0.188452	NaN	0.006024	0.248571	1.05259	1.85905	1.60799	1.98711	NaN	0.134601	0.528093	0.930154	1.63074	2.06563	2.68835	3.1111		1.98808	8.64044	DUSP5	Dual specificity phosphatase 5 (DUSP5), mRNA
			-0.26016	-0.353608	-0.126543	-0.153274	-0.006607	2.15566	2.57476	2.2442	2.40861	NaN	0.12323	-0.131247	-0.121528	0.419372	0.308687	1.53599	1.70111	2.32603	2.11944	NaN	0.13693	0.808847	-0.555628	1.59536	2.02875	2.42514	2.70459		1.75181	6.51871	MOBKL1A	MOB1, Mps One Binder kinase activator-like 1A (yeast) (MOBKL1A), mRNA
			0.15893	0.165939	-0.198335	0.522458	-0.224447	2.19924	2.02506	1.91051	2.13363	NaN	-0.006936	0.068245	-1.44463	0.326013	-0.387104	0.828015	1.42435	1.91707	3.07846	NaN	-0.151994	-0.359468	0.235546	1.2485	1.60408	2.51179	3.40783		1.4364	10.6135	LIPC	Lipase, hepatic (LIPC), mRNA
			0.45928	-0.047912	0.776345	0.365637	0.630077	0.825171	0.635883	0.657854	0.863627	NaN	-0.270749	0.934703	-0.309329	-0.13194	-0.093883	1.51466	1.36357	2.52611	0.200553	NaN	-0.188531	-0.086771	0.642319	2.57149	2.51818	2.51597	1.40173		1.56084	5.94423	NM_194272	RNA-binding protein with multiple splicing 2 (RBPMS2), mRNA
			0.108008	-0.030534	0.111598	0.201435	0.241096	0.397347	0.325353	1.64993	1.72184	NaN	-0.309445	0.25511	-0.852081	-0.194298	0.057238	0.727203	1.18995	2.58582	1.00454	NaN	0.255441	0.226611	0.740209	NaN	3.70357	2.60205	1.50797		1.22298	13.0283	GP5	Glycoprotein V (platelet) (GP5), mRNA
			0.177678	0.727444	0.998625	0.112616	-0.104669	1.63793	0.317384	1.84276	2.78647	NaN	0.022434	-0.083404	0.0969	-0.296337	-0.518837	0.998818	0.512231	2.48801	NaN	NaN	-0.200112	0.41829	0.363759	2.21056	3.32883	1.75733	1.17629		1.38057	10.0479	BG546536	602574285F1 NIH_MGC_77 Homo sapiens cDNA clone IMAGE
			-0.320616	0.471845	0.495288	0.419238	-0.212853	NaN	-0.243585	2.2346	2.24341	NaN	0.227296	0.274961	NaN	-0.189101	1.07153	1.34852	1.18987	1.92785	NaN	NaN	0.04666	0.145367	-0.531008	1.86281	2.92476	2.86051	1.96171		1.3982	7.59346	TSP50	Testes-specific protease 50 (TSP50), mRNA
			-0.705744	-0.048275	-0.319414	-0.20284	0.059498	1.29601	0.841597	1.54384	2.14128	NaN	0.242313	0.01648	-0.458812	-0.334405	0.156438	1.7901	1.43803	2.00674	2.09433	NaN	0.110559	0.363728	0.204345	2.05361	3.38231	2.98371	2.39517		1.28675	10.4274	A_23_P85755	Unknown
			0.035053	0.037628	0.487061	0.238619	0.377753	2.12658	1.89643	2.42292	2.26959	NaN	-0.119822	-0.293068	0.584056	0.26985	-0.019935	1.09513	1.37459	1.96977	1.50119	NaN	0.084769	-0.388259	0.358691	1.70874	2.06893	1.63282	1.06095		1.49906	5.36256	DOK2	Docking protein 2, 56kDa (DOK2), transcript variant 1, mRNA
			0.266036	-0.236932	0.412768	0.572722	0.595568	2.06287	1.64191	1.7913	1.54791	NaN	-0.323263	0.388577	-0.372878	-0.542929	-0.412557	1.26388	1.16979	1.93334	1.36299	NaN	0.057227	-0.324601	0.639213	1.92929	2.01967	1.50275	1.40643		1.55748	4.17817	CD84	CD84 antigen (leukocyte antigen) (CD84), mRNA
			0.395328	0.000704	-0.061651	0.009648	0.25579	1.51773	1.13468	1.25903	2.05688	NaN	0.077667	-0.28437	0.701675	-0.131331	-0.244076	1.2556	1.12169	1.6068	1.73722	NaN	-0.472995	0.106535	0.121728	2.08001	2.44727	1.49773	NaN		1.46257	5.45384	PSTPIP2	Proline-serine-threonine phosphatase interacting protein 2 (PSTPIP2), mRNA
			0.555841	0.361167	0.428146	0.426455	0.318347	2.02964	1.13772	1.58461	2.03937	NaN	-0.362653	-0.602871	0.253743	-0.513367	0.227011	1.15519	1.38658	1.79414	1.52436	NaN	-0.193188	-0.073252	0.486328	1.63941	2.46084	2.22542	2.42703		1.47003	5.50538	FLJ21687	PDZ domain containing, X chromosome (FLJ21687), mRNA
			0.026104	0.363177	-0.07719	0.02382	-0.500835	1.43467	0.602278	1.42072	1.57731	NaN	0.012608	0.008547	0.189941	-0.0589	0.208295	1.79613	1.34161	1.9778	1.43045	NaN	-0.038711	0.731693	0.080135	1.68891	1.91376	2.0829	1.27399		1.51811	4.23657	AF435956	Unknown mRNA.
			-0.07129	-0.071532	-0.424322	-0.297461	-0.47621	1.14477	1.34869	NaN	1.87712	NaN	0.189597	-0.560619	-0.24428	0.012272	-0.186039	1.38137	1.77759	2.11811	1.6181	NaN	-0.118307	0.053382	-0.349751	1.7637	2.01468	NaN	1.42692		1.03769	4.34126	RGS10	Regulator of G-protein signalling 10 (RGS10), mRNA
			0.218776	0.588904	0.226157	0.296319	0.091565	1.47428	1.65744	NaN	1.781	NaN	-0.127617	0.250563	0.175646	0.024587	0.047316	1.32724	1.54243	2.04693	1.80932	NaN	-0.091159	0.239009	-0.306599	2.11987	2.20945	2.04717	1.71289		1.35906	4.62498	TA-LRRP	T-cell activation leucine repeat-rich protein (TA-LRRP), mRNA
			-0.096116	NaN	-0.289439	-0.166048	-0.109232	1.22352	1.75593	1.38914	1.65683	NaN	-0.033553	0.416966	0.490003	0.749568	0.41624	1.52288	1.60844	2.05747	1.59777	NaN	0.129669	1.1209	-0.103255	2.21029	2.3596	2.42578	1.90246		2.25357	5.37319	CAP1	CAP, adenylate cyclase-associated protein 1 (yeast) (CAP1), mRNA
			0.291051	-0.299341	-0.724282	0.063567	-0.911824	0.499724	1.05191	1.28425	1.54468	NaN	-0.09967	0.223717	0.301599	-0.633973	-0.388435	1.07963	1.39711	2.36578	NaN	NaN	-0.045856	0.612255	-0.054191	1.86823	2.10625	2.59429	1.84314		1.32011	6.0389	GNB5	Guanine nucleotide binding protein (G protein), beta 5 (GNB5), transcript variant 2, mRNA
			0.265321	0.190356	-0.816654	-0.071647	-0.06537	0.018835	0.717077	1.7085	1.91992	NaN	0.17518	-0.294754	0.04338	0.092485	0.10994	0.821363	1.56892	2.41217	1.76205	NaN	-0.440501	-0.222007	1.11968	1.67587	2.39586	2.46793	NaN		1.17108	5.5325	LEFTB	Left-right determination, factor B (LEFTB), mRNA
			0.08183	-0.34107	-0.311038	-0.282604	-0.379699	0.054477	0.720252	1.50814	1.56431	NaN	-0.070468	-0.224317	-0.247636	0.178754	-0.107938	1.06589	1.92731	2.04003	1.23788	NaN	-0.011362	0.274781	0.69431	1.84221	2.28377	2.45905	2.60298		1.20981	6.07541	GSN	Gelsolin (amyloidosis, Finnish type) (GSN), transcript variant 1, mRNA
			0.04392	0.075511	0.013938	-0.1478	0.096754	0.813887	0.5281	1.90956	1.97013	NaN	-0.0744	-0.325325	0.060741	0.20386	-0.083218	1.07921	1.38521	2.22796	2.01808	NaN	0.03048	0.135542	0.327445	2.10231	2.85225	2.37192	2.08702		1.25479	7.22124	HPSE	Heparanase (HPSE), mRNA
			-0.07476	-0.180711	-0.17293	-0.22123	0.025313	0.897725	0.659486	1.5496	1.54555	NaN	0.045029	0.20458	0.410261	0.0852	0.095161	1.27386	1.88908	2.2161	1.63565	NaN	0.029731	-0.349428	0.261794	1.91841	2.11991	2.01608	2.12054		1.32893	4.64635	STOM	Stomatin (STOM), transcript variant 2, mRNA
			0.167087	-0.237464	-0.26914	-0.000596	-0.046347	1.1226	1.36702	1.5885	1.60306	NaN	-0.039383	-0.037555	-0.295471	-0.139196	-0.017889	1.0945	1.79712	2.32313	1.47739	NaN	-0.127703	-0.322127	0.234048	1.48606	1.63637	2.18403	2.68552		1.17613	6.4331	FYN	FYN oncogene related to SRC, FGR, YES (FYN), transcript variant 1, mRNA
			0.026738	-0.070324	-0.184064	0.131961	0.227503	1.03917	1.34818	1.59874	1.59799	NaN	-0.08387	-0.377452	-0.017406	-0.353521	0.320386	1.30458	1.56866	2.05075	1.7487	NaN	0.057132	-0.122966	0.201187	1.58208	1.95772	2.11703	2.36916		1.24866	5.1664	RTN2	Reticulon 2 (RTN2), transcript variant 1, mRNA
			0.260075	0.581943	0.749547	0.538531	0.516749	1.10323	0.584017	1.12897	1.25711	NaN	-0.737368	0.542143	-0.909155	0.201658	-0.009188	0.669655	1.50648	1.37729	0.38629	NaN	0.477293	0.410715	1.84963	1.64657	2.28808	1.51154	1.69349		1.49902	4.88406	C5orf16	Chromosome 5 open reading frame 16 (C5orf16), mRNA
			-0.251283	0.24221	0.510742	0.601925	-0.019113	1.39192	0.621311	1.62002	1.90623	NaN	-0.306674	0.416811	-1.13103	0.191978	0.203615	0.671521	0.759073	1.35013	0.057407	NaN	0.557957	0.667156	1.00975	1.85039	2.21488	1.7184	1.27753		1.53827	4.64243	SPTB	Spectrin, beta, erythrocytic (includes spherocytosis, clinical type I) (SPTB), mRNA
			0.042083	0.831304	0.439912	0.277316	0.452206	1.86688	1.94472	1.31078	1.60797	NaN	-0.148592	0.721125	-0.198226	-0.077773	-0.359453	0.77096	0.724035	1.73724	1.37848	NaN	0.12755	1.06378	0.48641	1.52902	1.8112	1.69816	1.41957		1.7064	3.84962	PHTF1	Putative homeodomain transcription factor 1 (PHTF1), mRNA
			-0.312753	0.674635	0.222191	NaN	0.401441	1.98699	NaN	1.31176	1.62346	NaN	0.395838	0.965244	NaN	-0.460883	0.327219	1.43235	1.17476	1.99944	1.34885	NaN	-0.083085	1.80643	0.465068	1.34803	1.53199	1.66077	1.46016		2.36732	3.99845	ZNF25	Zinc finger protein 25 (KOX 19) (ZNF25), mRNA
			0.05238	0.118265	-0.067465	0.510386	-0.331246	1.43853	1.63314	1.27872	1.2592	NaN	-0.186067	0.752078	-0.793077	0.923183	0.602284	1.07669	0.108569	1.14982	0.773338	NaN	0.133687	1.07778	1.0877	1.40172	1.14038	1.26701	1.69662		1.89629	3.24141	MYO10	Myosin X (MYO10), mRNA
			0.005184	0.318226	0.169146	0.584381	-0.110445	1.7061	0.889879	1.26622	1.49983	NaN	-0.134829	NaN	-1.23457	1.05366	0.105457	1.14167	1.49089	1.60171	1.58452	NaN	0.129644	1.16363	1.12928	1.57119	2.15341	2.23526	2.44745		2.19691	5.4545	C19orf33	CDNA
			0.373319	0.128921	-0.188606	-0.042206	0.175686	0.666435	1.02509	1.74681	1.76593	NaN	-0.684742	-1.36147	-1.35785	-0.151761	-0.443643	0.668869	1.12646	1.74117	1.44475	NaN	0.311424	0.834294	0.857924	1.88365	1.80443	2.28886	2.30321		1.58983	4.93556	SCPEP1	Serine carboxypeptidase 1 (SCPEP1), mRNA
			0.219625	0.08137	0.009542	0.079291	0.506822	1.13526	0.940336	1.44856	1.5705	NaN	0.038567	-0.458765	0.162348	0.571853	-0.04109	0.704	1.60942	1.5358	1.60506	NaN	-0.258192	-0.032974	2.52295	1.70961	2.01473	1.98695	3.26762		1.62902	9.63058	C6orf25	Chromosome 6 open reading frame 25 (C6orf25), transcript variant 6, mRNA
			-0.064464	-0.043631	0.231175	0.105021	0.392325	1.67553	1.2098	1.2371	1.23544	NaN	-0.133425	0.160719	0.527155	0.973917	0.714887	1.58268	2.19397	1.69063	1.27985	NaN	0.197889	1.13145	1.94001	1.71747	2.01417	NaN	3.10132		2.2511	8.58203	PRKCQ	Protein kinase C, theta (PRKCQ), mRNA
			0.057881	0.128833	0.332784	0.268137	0.697786	0.916289	1.26313	1.66352	1.85953	NaN	-0.060033	NaN	-0.045302	0.582852	0.286698	0.956263	1.68454	1.75773	1.65549	NaN	0.002152	0.93868	1.69386	1.5331	2.06162	2.52527	2.60679		1.92849	6.09149	GLA	Galactosidase, alpha (GLA), mRNA
			0.147812	0.450655	0.240429	0.40341	0.688633	1.16956	1.57933	1.57985	1.71325	NaN	-0.220197	0.15556	0.134669	1.07261	0.721709	1.45873	1.68913	2.03322	1.65859	NaN	0.072386	1.23149	2.14632	1.84503	2.20771	NaN	2.51833		2.29824	5.7292	ABCB6	ATP-binding cassette, sub-family B (MDR/TAP), member 6 (ABCB6), nuclear gene encoding mitochondrial protein, mRNA
			-0.181427	0.198966	-0.159559	0.296402	0.50692	1.51107	1.66562	2.0519	2.13041	NaN	-0.135879	0.34679	0.245842	-0.090699	0.210659	1.48084	1.79173	2.04606	1.45654	NaN	0.317305	0.666728	1.57977	2.33856	2.39951	NaN	3.56955		2.0873	11.8725	CMAS	Cytidine monophosphate N-acetylneuraminic acid synthetase (CMAS), mRNA
			-0.414702	0.270504	0.276397	0.018761	0.358353	1.29581	1.43973	1.11558	1.34746	NaN	-0.204485	0.785398	0.640693	0.114283	0.556645	1.70728	2.1376	1.86196	1.56931	NaN	0.619187	0.699813	1.36065	2.11973	2.06968	2.10089	NaN		1.93253	4.40028	TBL1X	Transducin (beta)-like 1X-linked (TBL1X), mRNA
			-0.239426	0.540782	0.467039	0.446168	0.237135	1.27117	1.43502	NaN	1.47018	NaN	-0.025869	1.05977	0.688846	0.389949	0.503211	1.30006	2.05909	1.79786	NaN	NaN	0.265295	1.22408	2.03662	2.1262	2.20298	NaN	3.90978		2.20675	15.0301	SLC35B4	Solute carrier family 35, member B4 (SLC35B4), mRNA
			-0.016066	0.309026	0.400687	0.275834	0.089381	1.97291	0.33012	1.0294	1.18598	NaN	-0.172182	0.708165	NaN	-0.369464	0.198961	0.784341	1.60695	1.94764	0.894609	NaN	0.188248	0.422665	1.66934	2.16155	2.53793	2.72809	3.2364		1.67743	9.42441	LOXL3	Lysyl oxidase-like 3 (LOXL3), mRNA
			0.134174	0.564873	0.576124	0.649592	0.29182	1.38813	0.490782	1.40494	1.5916	NaN	-0.474484	0.312699	NaN	0.384111	0.545282	0.793766	1.98897	1.81949	0.994278	NaN	0.407397	1.11757	0.833779	1.89601	2.6132	2.60303	3.70807		1.7578	13.0689	RGS9	Regulator of G-protein signalling 9 (RGS9), mRNA
			-0.094483	0.649177	0.616843	0.394711	-0.080452	0.724876	0.3476	1.35461	1.52198	NaN	0.009129	0.303683	0.179206	0.30656	-0.148863	1.05095	1.78797	2.07727	1.36158	NaN	0.085354	0.246948	1.56079	1.93092	2.53887	2.41871	2.15996		1.56827	5.81133	FHOD1	Formin homology 2 domain containing 1 (FHOD1), mRNA
			-0.591644	-0.143093	-0.223957	-0.158212	0.147531	0.886384	0.685131	1.5073	1.67006	NaN	0.349992	0.38257	0.581577	-0.019976	0.230881	1.29376	1.78866	2.07143	1.61793	NaN	0.241653	1.18465	1.32672	2.10538	2.37861	2.19671	3.12911		1.84854	8.74895	SYTL4	Synaptotagmin-like 4 (granuphilin-a) (SYTL4), mRNA
			-0.109691	0.068088	0.059056	-0.254224	-0.119478	0.596074	0.391247	1.15941	1.37761	NaN	-0.047781	0.133525	0.402426	0.350281	0.177332	1.19131	1.79742	2.04511	0.976414	NaN	0.157472	0.6276	0.633871	1.60018	2.25327	2.69958	3.16621		1.5116	8.97683	C10orf47	Chromosome 10 open reading frame 47 (C10orf47), mRNA
			-0.22175	0.001363	-0.078997	0.194362	0.089324	0.431142	0.873556	1.49277	1.6997	NaN	0.073033	-0.126212	0.237026	0.466751	0.398815	0.986985	1.43744	1.68397	1.45542	NaN	0.148717	0.45712	1.16495	1.6782	2.1223	NaN	3.09096		1.37739	8.52065	TBXA2R	Thromboxane A2 receptor (TBXA2R), transcript variant 1, mRNA
			-0.286849	0.112241	0.227429	0.181581	0.449065	1.33465	1.63481	1.91334	1.84485	NaN	0.497165	-0.614793	-0.304592	0.485018	0.430962	1.08613	2.21995	2.15814	2.18871	NaN	-0.210316	0.235429	1.10912	0.794382	1.5137	1.79543	2.42353		1.73433	5.36483	ATP6V0A1	ATPase, H+ transporting, lysosomal V0 subunit a isoform 1 (ATP6V0A1), mRNA
			0.1498	0.381183	0.26207	0.305995	0.481002	1.40594	1.31015	1.6097	1.54308	NaN	-0.043032	-0.008446	0.144627	0.481521	0.43978	1.36974	1.63997	1.4568	0.76307	NaN	-0.106768	0.645809	1.077	1.60958	1.75535	1.36376	1.56818		1.6971	3.37608	MGC45491	Hypothetical protein MGC45491 (MGC45491), mRNA
			0.389269	0.425176	0.199195	0.354885	0.266366	1.58803	1.42226	1.58983	1.58111	NaN	-0.022253	-0.1245	0.089643	-0.289599	-0.17425	1.30507	1.25558	1.53489	1.11334	NaN	-0.367016	0.174497	1.4112	1.73882	1.95976	1.55491	1.57884		2.16346	3.88997	STARD8	START domain containing 8 (STARD8), mRNA
			0.149519	0.090637	0.355491	0.146687	0.470582	1.5599	NaN	1.96003	1.97482	NaN	-0.155892	0.102781	0.134602	-0.133102	0.157485	1.3361	1.16972	1.80694	1.694	NaN	0.006373	0.559931	0.697079	NaN	1.74319	1.81521	1.91101		1.4742	3.9308	MAP3K5	Mitogen-activated protein kinase kinase kinase 5 (MAP3K5), mRNA
			-0.013259	-0.086358	-0.090212	NaN	0.233542	1.53913	1.96404	2.17829	2.15701	NaN	-0.035496	NaN	-0.148127	0.218808	0.357801	1.09866	1.34972	1.84732	2.10822	NaN	0.048755	0.130435	0.418459	NaN	1.79314	2.0622	2.163		1.6918	4.52617	FKBP1B	FK506 binding protein 1B, 12.6 kDa (FKBP1B), transcript variant 2, mRNA
			-0.256096	0.056252	0.098114	0.171227	0.3085	1.15771	1.63358	1.73604	1.73727	NaN	-0.190182	0.067931	-0.084156	0.509004	0.236157	0.733118	1.40509	1.91502	1.68416	NaN	0.446278	0.388735	1.23122	1.36081	1.71519	2.0916	1.79802		1.66223	4.26222	PPGB	Protective protein for beta-galactosidase (galactosialidosis) (PPGB), mRNA
			0.016393	-0.158061	-0.078715	-0.244039	0.156546	1.11392	0.905967	1.60432	1.67382	NaN	-0.081247	-0.141444	0.066788	0.196759	0.274208	1.50608	1.36627	1.22702	1.8229	NaN	0.064855	0.71103	0.851146	1.43116	1.85386	1.71733	1.70901		1.80393	3.61467	RASGRP3	RAS guanyl releasing protein 3 (calcium and DAG-regulated) (RASGRP3), mRNA
			-0.138053	0.149157	-0.332571	-0.033649	0.044335	1.18934	1.11067	1.48805	1.54532	NaN	0.046984	0.153531	-0.132032	0.130381	0.120444	0.862459	1.58903	1.8497	1.36525	NaN	0.091069	1.0409	0.704455	1.34089	1.70539	2.12178	NaN		1.72125	4.3523	RIT1	Ras-like without CAAX 1 (RIT1), mRNA
			0.203962	-0.064963	-0.147941	-0.211551	0.037124	1.03237	1.00453	1.31024	1.61572	NaN	-0.190655	-0.495388	-0.197085	0.314337	0.180072	0.862242	1.34864	1.39874	1.33455	NaN	-0.013307	0.894939	1.05147	1.18176	1.51479	NaN	3.00004		1.83858	8.00023	LRRFIP2	Leucine rich repeat (in FLII) interacting protein 2 (LRRFIP2), mRNA
			0.040422	-0.322922	0.040977	0.06676	0.267684	1.2532	1.17834	1.46713	1.62988	NaN	-0.108678	-0.137163	0.235661	0.555198	0.148113	1.17431	1.45382	1.77635	1.08364	NaN	0.088467	0.522389	0.697928	1.65816	2.02886	2.07392	1.9972		1.62217	4.21028	PTK2	PTK2 protein tyrosine kinase 2 (PTK2), transcript variant 2, mRNA
			-0.232919	0.088799	-0.049058	0.321773	0.363482	0.875988	1.21529	1.40413	1.76483	NaN	0.224487	-0.102352	0.071021	0.504929	0.499858	0.746482	1.22148	1.48714	1.13582	NaN	0.008432	0.651526	0.43297	1.47425	1.64324	1.89464	NaN		1.49301	3.71829	NET1	Neuroepithelial cell transforming gene 1 (NET1), mRNA
			-0.00052	1.06348	0.7221	0.406467	0.206623	0.919771	1.03012	1.58943	1.50549	NaN	0.042536	0.019064	0.262612	0.191477	0.11666	0.853591	1.66513	1.10162	1.66871	NaN	-0.042016	0.155323	1.08161	1.49219	2.08379	1.59457	2.38942		1.89181	5.23947	KIAA1036	KIAA1036 (KIAA1036), mRNA
			0.04175	0.344782	0.397459	0.05421	0.076049	0.926812	1.54165	1.50941	1.82517	NaN	-0.13138	-0.773194	-0.158697	0.282345	0.185579	0.513872	1.30529	1.19169	1.5652	NaN	0.08963	-0.549784	1.2032	0.903886	1.73242	1.56436	2.16085		1.42788	4.47179	LTC4S	Leukotriene C4 synthase (LTC4S), transcript variant 2, mRNA
			0.34662	-1.06286	-0.925607	-0.242494	0.178093	0.357914	1.58929	1.0773	1.24493	NaN	-0.27833	-1.27273	-0.472767	-0.228083	-0.704353	0.144698	1.25864	0.744301	-0.311875	NaN	-0.06829	0.192951	1.00287	0.914984	1.46413	0.723957	2.50679		1.1431	5.68353	PLEK	Pleckstrin (PLEK), mRNA
			0.092731	-0.087923	0.014241	0.334766	0.255982	1.3484	1.60214	1.74836	1.91976	NaN	-0.079722	-0.848481	-0.163411	-0.671489	-0.506171	1.02323	1.0994	1.12893	0.680201	NaN	-0.013009	0.206084	0.640019	1.26326	1.60462	1.37739	1.85535		1.55835	3.7836	BTK	Bruton agammaglobulinemia tyrosine kinase (BTK), mRNA
			0.279704	-0.059558	-0.325896	0.185175	0.09604	0.747191	1.26032	2.06817	2.03162	NaN	-0.184715	-0.467673	-0.264783	-0.168075	-0.075757	0.630585	0.961841	1.39219	1.41026	NaN	-0.094989	-0.020671	0.104025	0.659132	1.25314	1.7422	2.2227		1.21395	4.66766	LRRC16	Leucine rich repeat containing 16 (LRRC16), mRNA
			0.00613	-0.313688	-0.003354	-0.012629	0.226479	0.893334	1.46355	1.14978	1.09403	NaN	-0.100452	-0.282417	-0.0785	-0.439052	-0.503862	0.650776	1.51164	1.09635	0.371067	NaN	0.094322	-0.494685	1.27447	1.11178	1.461	1.36666	2.22406		1.29331	4.67205	SLC37A1	Solute carrier family 37 (glycerol-3-phosphate transporter), member 1 (SLC37A1), mRNA
			0.483651	-0.357194	-0.464836	-0.253578	0.652229	1.18516	0.954246	1.4735	1.4284	NaN	-0.172915	-0.559697	-0.310446	-0.257978	-0.639235	0.657161	1.27355	1.26924	1.21391	NaN	-0.310736	-0.101727	0.807154	1.26564	1.52525	1.73655	2.95454		1.57698	7.75184	THBS4	Thrombospondin 4 (THBS4), mRNA
			-0.109801	-0.597895	-0.371564	0.031885	0.010711	0.306341	1.13218	1.34585	1.47874	NaN	0.688317	-1.26449	NaN	-0.223039	-0.03692	1.18588	1.61563	1.40491	0.530514	NaN	-0.578516	0.194699	1.24786	1.53367	1.71684	1.55451	2.35953		1.52564	5.13202	PKHD1L1	Polycystic kidney and hepatic disease 1 (autosomal recessive)-like 1 (PKHD1L1), mRNA
			0.594515	0.558808	0.431199	0.441823	0.874519	0.953134	1.83759	0.809521	0.891352	NaN	-0.333111	-0.455668	-1.37955	0.106249	0.185299	-0.013488	1.45615	1.44551	0.076236	NaN	-0.261404	-0.291347	0.656059	0.904199	1.35842	1.80846	2.19037		1.50996	4.56423	PPIC	Peptidylprolyl isomerase C (cyclophilin C) (PPIC), mRNA
			0.692944	0.46784	1.33939	0.722948	0.605335	0.298368	0.740351	1.04635	0.859601	NaN	-0.193847	-0.680938	-0.288603	-0.156169	0.244956	0.787101	1.98184	1.79295	1.46502	NaN	-0.499098	-0.685998	0.643218	0.528351	1.41653	1.569	2.90017		1.61658	7.46517	ICAM5	Intercellular adhesion molecule 5, telencephalin (ICAM5), mRNA
			0.351386	0.638533	1.2661	0.608412	0.148231	0.935273	0.41734	1.41632	1.34096	NaN	-0.117963	-0.158459	-0.339734	0.203463	0.25074	0.398092	0.976335	1.81278	1.62349	NaN	-0.233423	-0.094426	0.428472	0.934265	1.29073	1.68477	2.26512		1.52458	4.80694	CD226	CD226 antigen (CD226), mRNA
			0.105796	-0.137891	-0.185715	-0.162024	-0.153847	-0.282858	1.0845	1.12724	1.35057	NaN	-0.274369	-0.499717	-0.203663	-0.089967	-0.277373	0.264977	0.594108	0.88624	0.69338	NaN	0.168573	0.592528	0.440025	0.637487	1.28702	1.82891	2.88512		1.20162	7.38766	WASPIP	Wiskott-Aldrich syndrome protein interacting protein (WASPIP), mRNA
			0.135656	-0.671233	-0.785587	-0.964942	-0.57994	0.723643	1.20102	0.954278	1.24448	NaN	-0.206403	-0.408749	-0.357619	-0.52096	-0.548036	0.56244	0.996209	1.25719	1.07054	NaN	0.070747	0.036866	0.509742	0.932385	1.47166	NaN	2.14655		1.25067	4.42769	EIF4G3	Eukaryotic translation initiation factor 4 gamma, 3 (EIF4G3), mRNA
			-0.234201	-0.252821	-0.394292	-0.523787	-0.12802	0.230613	0.849074	1.18565	1.4158	NaN	0.210055	-0.906911	-0.418107	-0.070558	-0.147323	0.588547	1.22286	1.00071	0.756312	NaN	0.024147	0.258526	0.661723	1.21823	1.95435	1.78588	NaN		1.18474	3.87541	HCST	Hematopoietic cell signal transducer (HCST), mRNA
			0.014244	-0.319302	-0.615767	-0.450447	-0.351117	0.806588	0.600079	0.923271	0.998709	NaN	-0.151411	-0.456274	-0.383388	-0.336153	-0.470383	0.236495	0.774121	1.14888	1.2119	NaN	0.137167	-0.158659	0.532588	1.04632	1.48685	1.8249	3.37823		1.17813	10.398	FLJ32001	Hypothetical protein FLJ32001 (FLJ32001), mRNA
			0.03445	0.389439	0.35436	0.313702	0.062511	0.896274	0.317958	1.17487	1.19417	NaN	-0.200375	NaN	0.159969	0.314349	0.093594	0.134265	0.700621	0.426103	0.87841	NaN	0.33185	0.314393	0.16263	0.605998	1.44551	2.18334	2.87863		1.26848	7.3545	SLC6A4	Solute carrier family 6 (neurotransmitter transporter, serotonin), member 4 (SLC6A4), mRNA
			0.275579	0.326159	0.291058	0.340793	-0.109056	1.07271	0.915221	1.0993	1.14814	NaN	-0.519992	-0.721576	NaN	-0.632419	0.027956	0.040016	0.463203	0.899242	0.6483	NaN	0.244413	0.059789	0.526805	1.23739	1.59046	1.86111	2.57008		1.32134	5.93842	GNG8	Guanine nucleotide binding protein (G protein), gamma 8 (GNG8), mRNA
			0.022879	-0.027835	0.224514	0.300778	0.494969	0.624642	0.507462	1.07532	1.17041	NaN	-0.013809	0.414238	NaN	0.419307	0.858442	0.523616	0.784865	1.71073	1.02106	NaN	-0.00907	0.746697	-0.3931	0.965059	1.32755	2.06252	2.94434		1.48878	7.69724	SPPL3	Signal peptide peptidase 3 (SPPL3), mRNA
			-0.048998	-0.098548	-0.265148	-0.175806	-0.337515	0.57301	0.671167	0.902352	0.826592	NaN	-0.006522	-0.049641	0.583593	0.134997	0.143885	0.483607	1.21392	1.34763	0.926141	NaN	0.05552	0.23671	-0.063574	0.804363	1.46718	1.79681	3.36432		1.39824	10.2982	TMEM16F	MRNA; cDNA DKFZp313M0720 (from clone DKFZp313M0720).
			-0.142283	NaN	0.390566	0.204712	0.276143	-0.690703	0.323384	0.704578	0.910334	NaN	-0.348166	0.259773	NaN	0.214932	0.256185	-0.166906	NaN	2.01498	1.06285	NaN	0.490449	0.074567	0.998362	0.983082	1.92156	2.49351	3.05406		1.28074	8.30544	NEXN	Nexilin (F actin binding protein) (NEXN), mRNA
			0.145969	-0.009272	-0.193361	-0.136345	-0.288262	0.174527	-0.227798	0.957905	0.751316	NaN	-0.393671	NaN	-0.351274	-0.103478	-0.092239	-0.007664	1.12446	1.79062	0.637975	NaN	0.247702	0.01589	0.515211	1.53395	2.50852	2.67331	NaN		1.10647	6.37889	AY358357	Clone DNA82364 GLTL1825 (UNQ1825) mRNA, complete cds.
			0.063714	0.114023	0.53503	0.257844	0.169275	0.3059	0.284026	0.834946	0.818516	NaN	-0.362948	-0.248113	-0.172288	0.015132	0.168857	0.207543	1.23439	1.49585	0.788053	NaN	0.299234	-0.076181	0.90363	1.04641	2.13738	2.54477	3.74955		1.23049	13.4502	PTCRA	Pre T-cell antigen receptor alpha (PTCRA), mRNA
			0.303223	0.006618	0.036957	-0.316988	0.006969	0.019389	0.111752	0.723679	0.861963	NaN	-0.030817	-0.499405	-0.151106	-0.443577	-0.259928	0.333217	1.52412	2.00338	NaN	NaN	-0.272406	0.063515	0.923325	1.35489	1.88572	2.5149	3.6737		1.06263	12.7613	DGKG	Diacylglycerol kinase, gamma 90kDa (DGKG), mRNA
			0.126272	-0.100167	-0.346128	-0.449177	-0.125143	-0.318584	-0.121346	0.562176	0.581345	NaN	0.033888	-0.731518	-0.52519	-0.151592	-0.525686	0.007602	1.19318	1.45827	NaN	NaN	-0.16016	-0.045708	1.06386	0.814531	1.8256	2.28668	3.36728		-1.01329	10.3193	MYOM1	MRNA for skeletal muscle 190kD protein.
			0.172343	-0.079795	-0.376524	-0.452181	-0.227159	-0.14995	0.101504	1.09112	0.574142	NaN	-0.074127	-0.576764	-0.366144	-0.285547	-0.48146	0.096503	0.856253	1.66596	1.12864	NaN	-0.098216	-0.059822	0.843689	0.81671	1.69063	2.14115	3.35026		1.06918	10.1984	MYOM1	Myomesin 1 (skelemin) 185kDa (MYOM1), mRNA
			0.230804	-0.076272	-0.105047	-0.055189	0.125435	0.901059	0.515723	0.789678	1.0356	NaN	-0.239217	-0.375795	-0.249838	0.210105	0.288904	0.600918	1.87359	2.18873	0.504652	NaN	0.008413	0.712387	1.7044	0.942558	1.61444	1.71591	3.39834		1.42971	10.544	PIP5K2A	Phosphatidylinositol-4-phosphate 5-kinase, type II, alpha (PIP5K2A), mRNA
			-0.321256	-0.478969	-0.699743	-0.590947	-0.151186	-0.009487	0.111847	0.802196	1.06252	NaN	0.104073	0.115493	-0.108448	0.548557	0.136803	0.09187	1.77692	2.65263	1.13996	NaN	0.217182	0.260122	1.57045	1.27754	1.90399	2.33593	2.86537		1.16246	7.28723	DGKD	Diacylglycerol kinase, delta 130kDa (DGKD), transcript variant 2, mRNA
			-0.238013	0.210108	0.019395	0.192494	-0.477356	0.199955	0.08948	1.05698	1.19479	NaN	0.078443	0.305169	-0.1662	0.397977	-0.561909	0.57795	1.18816	1.69389	1.4271	NaN	0.159569	0.894972	1.35684	0.89049	1.27558	2.11606	2.66173		1.31766	6.3279	FLJ35867	Hypothetical protein FLJ35867 (FLJ35867), mRNA
			-0.382728	0.037604	-0.300485	0.185648	0.023807	0.029519	0.551225	0.872914	0.777646	NaN	-0.005962	-0.113692	0.139168	0.416658	0.22613	0.468168	2.06501	1.61713	1.03254	NaN	0.38869	0.580862	1.17497	0.894302	0.999584	1.94572	3.18167		1.38335	9.07356	SLC16A7	Solute carrier family 16 (monocarboxylic acid transporters), member 7 (SLC16A7), mRNA
			-0.119528	-0.426872	-0.401381	-0.43478	-0.424549	0.051239	-0.081942	0.951108	0.938333	NaN	-0.000774	-0.189018	0.035188	0.786958	0.218707	0.724857	1.86267	1.89704	1.02427	NaN	0.120302	0.426023	0.710507	0.88815	1.56001	2.07954	2.69372		1.34352	6.46981	KIAA1985	CDNA FLJ13605 fis, clone PLACE1010562.
			0.11202	0.001937	-0.35597	-0.106211	0.034347	0.607302	0.892857	1.31078	1.31996	NaN	-0.051216	-0.114078	-0.08265	0.285309	0.297114	0.696033	1.45575	1.88612	1.28466	NaN	-0.060805	0.047134	0.473464	1.04262	1.29441	1.59691	2.65986		1.38844	6.31972	DAB2	Disabled homolog 2, mitogen-responsive phosphoprotein (Drosophila) (DAB2), mRNA
			0.267519	-0.06929	0.172611	0.324269	0.091249	0.360152	0.334895	1.10099	1.05235	NaN	-0.255737	-0.059535	-0.222043	0.454888	0.38419	0.531833	1.55599	1.59059	1.04616	NaN	-0.011782	0.043609	1.04202	1.109	1.23809	NaN	2.74502		1.2943	6.70399	STX1A	Syntaxin 1A (brain) (STX1A), mRNA
			0.064794	0.104348	0.061745	0.175946	0.282451	0.253368	0.41795	1.08878	1.22758	NaN	-0.171046	-0.11643	0.193311	0.041242	-0.072935	0.722854	0.825593	1.32686	0.675173	NaN	0.106252	0.418828	0.516906	1.52915	1.87235	1.65528	2.47492		1.33603	5.55935	RSU1	Ras suppressor protein 1 (RSU1), transcript variant 1, mRNA
			0.134477	-0.024588	-0.170858	-0.109043	-0.101362	0.131917	0.472547	0.805769	0.826509	NaN	-0.250518	-0.379786	NaN	-0.111098	-0.148018	0.588944	1.1284	1.40254	0.399904	NaN	0.116041	0.102017	0.873789	1.1275	1.51198	1.7864	2.84951		1.20346	7.20753	P2RX2	Purinergic receptor P2X, ligand-gated ion channel, 2 (P2RX2), transcript variant 2, mRNA
			-0.03458	-0.027127	-0.296403	-0.086257	0.236545	-0.30555	0.432112	1.17146	1.05513	NaN	0.032465	-0.38835	-0.042441	-0.199312	0.149163	0.271472	1.09258	1.419	1.18636	NaN	0.002115	-0.090987	1.05152	1.06416	1.72866	1.78615	NaN		1.14302	3.44892	LGALS12	Lectin, galactoside-binding, soluble, 12 (galectin 12) (LGALS12), mRNA
			0.193559	0.178552	0.289635	-0.035874	-0.17828	-0.282748	0.135479	0.679806	0.630859	NaN	-0.122168	-0.088504	-0.128076	0.270953	0.117936	0.566057	1.00371	1.41867	1.11429	NaN	-0.071391	0.101067	0.715472	0.898552	1.42705	1.65096	2.20215		1.2066	4.60166	HTR2A	5-hydroxytryptamine (serotonin) receptor 2A (HTR2A), mRNA
			-0.207642	0.037417	0.494247	0.37561	-0.012687	0.665877	0.696726	2.246	1.5316	NaN	-0.178434	-0.499387	0.606076	0.564334	0.011479	1.06099	1.09528	1.69832	0.611667	NaN	0.386076	0.862972	0.292173	1.41787	2.05887	1.98652	1.58157		1.52802	4.74367	THC1983046	L34954 connexin 40 {Homo sapiens}, complete
			-0.201263	-0.147751	-0.114544	0.385065	-0.118349	0.618006	0.401157	1.6204	1.68808	NaN	-0.16919	0.287479	0.517684	0.532168	0.158906	0.223549	0.334452	1.91684	1.21805	NaN	0.370453	0.392872	0.094562	1.50934	1.97041	1.83765	0.874464		1.313	3.91879	GRAP2	GRB2-related adaptor protein 2 (GRAP2), mRNA
			-0.118552	0.359942	0.367687	0.63549	0.173161	0.161442	0.406251	1.60632	1.598	NaN	0.04898	0.620152	-0.056735	0.386674	-0.365023	0.579865	0.96477	2.36073	1.29344	NaN	0.069572	-0.111063	-0.537004	1.04053	1.49839	1.54711	1.38545		1.32524	5.13631	PCSK6	Paired basic amino acid cleaving system 4 (PACE4), transcript variant 1, mRNA
			-0.116331	0.451592	0.121237	0.173533	0.20767	0.417067	-0.117598	0.631428	0.656918	NaN	0.019579	0.612903	0.897093	0.836815	0.473711	1.05813	1.0221	1.42155	1.05225	NaN	0.096752	0.893166	-0.006086	1.7297	2.1131	1.85209	0.965386		1.5491	4.32621	MLSTD1	Male sterility domain containing 1 (MLSTD1), mRNA
			-0.05034	0.264297	0.431972	0.227289	0.255283	0.782289	0.45516	1.04432	1.02704	NaN	0.17711	0.425069	0.59974	0.31143	0.279132	1.32241	1.48164	1.4462	0.696142	NaN	-0.12677	0.929772	-0.367811	1.59769	1.78701	1.95481	1.60202		1.51544	3.87665	CL640	Hypothetical protein CL640 (CL640), mRNA
			0.275516	0.39285	0.407951	0.404309	0.244332	0.85164	0.781315	0.907643	1.01017	NaN	-0.226974	0.343339	0.512461	0.192983	0.220794	1.27764	1.5197	1.55706	0.689971	NaN	-0.048542	0.502219	0.228571	1.99261	2.07359	2.12855	1.11523		1.42648	4.37277	TMSNB	Thymosin, beta, identified in neuroblastoma cells (TMSNB), mRNA
			-0.116537	0.477355	0.321536	0.368117	0.344931	0.609055	0.424662	0.759585	0.965363	NaN	0.119143	0.007176	0.147212	0.314048	0.146003	1.22221	1.5167	1.6208	0.656762	NaN	-0.002607	0.954676	1.11241	1.74388	1.88937	1.81284	1.40825		1.52526	3.70474	TA-KRP	T-cell activation kelch repeat protein (TA-KRP), mRNA
			0.007731	NaN	0.90244	NaN	0.319211	NaN	0.425968	1.16647	1.46395	NaN	NaN	NaN	NaN	NaN	NaN	NaN	0.474334	1.40763	0.216214	NaN	-0.003865	NaN	-0.428003	1.71894	1.85086	2.58008	2.4225		1.86922	5.97971	A_23_P18023	Unknown
			0.196946	0.668118	0.675187	0.754804	0.650538	1.23007	0.60625	1.0009	1.15607	NaN	-0.094775	0.7714	0.743163	0.205016	0.313901	0.871572	0.723617	1.54129	0.614911	NaN	-0.102171	0.238981	-0.171491	1.04994	1.26907	1.9207	1.84679		1.65132	3.78605	LZIC	Leucine zipper and CTNNBIP1 domain containing (LZIC), mRNA
			0.254413	0.46795	0.574417	0.643735	0.560942	0.690835	0.481468	1.1254	1.24098	NaN	-0.203212	0.927875	0.798859	0.49108	0.444178	1.42753	1.73827	1.95605	0.852221	NaN	-0.051201	0.691955	-0.561775	1.20811	1.55982	2.08461	1.92569		1.61547	4.24162	DNAJD1	DnaJ (Hsp40) homolog, subfamily D, member 1 (DNAJD1), mRNA
			0.260451	0.58339	0.617424	0.603626	0.148869	0.501445	0.71504	1.32905	1.30253	NaN	-0.173484	0.548782	0.343979	0.029155	0.556825	1.39326	1.53343	1.87032	0.797809	NaN	-0.086967	0.045138	0.27529	1.77054	1.96522	2.07972	2.39015		1.51953	5.2421	EMD	Emerin (Emery-Dreifuss muscular dystrophy) (EMD), mRNA
			-0.642598	-0.138838	0.16543	0.964362	-0.608403	1.14009	0.786355	1.26903	1.63514	NaN	0.130891	0.464072	0.295309	0.198185	0.393808	0.434573	1.01719	0.86268	1.06884	NaN	0.511707	0.58426	0.680987	1.85549	1.83242	1.20704	1.32128		1.60324	3.61875	NFATC1	Nuclear factor of activated T-cells, cytoplasmic, calcineurin-dependent 1 (NFATC1), transcript variant 1, mRNA
			-0.680332	-0.570651	-0.125951	-0.26984	-0.49067	0.48632	0.746559	1.27354	1.35661	NaN	0.398423	-0.264206	-0.538675	-0.53101	-0.076485	0.864682	1.42024	1.82786	1.40693	NaN	0.281908	0.339545	0.976662	1.38053	1.65155	1.83143	2.36663		1.40087	5.15736	ICAM2	Intercellular adhesion molecule 2 (ICAM2), mRNA
			-0.691576	-0.54926	-0.497574	0.049965	-0.038592	1.54444	0.841468	0.9811	1.3578	NaN	0.101272	-0.168354	-0.1719	-0.357776	-0.349417	0.663452	1.08606	1.12047	1.55359	NaN	0.590304	0.711983	0.602566	1.45324	1.65919	1.38428	1.65449		1.58387	3.15839	LOC132321	Hypothetical protein LOC132321 (LOC132321), mRNA
			-0.124144	0.005005	-0.157952	-0.172917	-0.414857	0.709302	0.002697	1.77247	1.14967	NaN	0.022569	0.077462	-0.359694	-0.958868	-0.088302	0.021624	0.56558	1.33171	1.18839	NaN	0.101575	0.204706	0.616306	1.20079	1.79769	2.20381	1.71543		1.07294	4.60694	NM_007113	Trichohyalin (THH), mRNA
			-0.110527	0.229844	0.003501	0.005296	-0.210749	0.836816	0.638028	1.55697	1.82271	NaN	-0.072606	0.149991	-0.215334	0.108963	0.131341	0.962254	1.14528	1.95203	0.652374	NaN	0.183134	0.509886	0.892427	1.50768	2.16191	2.03722	1.79041		1.5562	4.47506	THC1847999	Unknown
			-0.163538	0.463253	-0.037964	0.127582	-0.103085	1.04605	0.944849	1.31213	1.28607	NaN	-0.043102	0.448584	-0.548317	0.184516	0.141382	0.505967	1.17557	1.38221	1.25766	NaN	0.206641	0.690632	0.573814	1.85631	1.90306	2.09877	1.88536		1.48845	4.28345	AK130171	CDNA FLJ26661 fis, clone MPG01974.
			0.155391	0.249316	0.059619	0.177499	0.071492	1.00988	0.958538	1.45078	0.9838	NaN	-0.076075	-0.031903	-0.432615	0.058905	-0.137934	0.612417	1.04587	1.1421	0.871662	NaN	-0.079317	0.200446	0.327312	1.2202	1.84702	1.85996	2.02429		1.25467	4.06792	MGC4308	Clone HQ0641 PRO0641 mRNA, complete cds.
			0.012864	0.263479	0.355509	0.419148	0.412602	1.14169	0.998386	1.34246	1.23275	NaN	-0.209637	0.177553	NaN	0.009863	0.208685	0.834134	NaN	1.06042	1.05651	NaN	0.196774	0.393367	1.08826	1.44144	1.99146	1.70465	1.7119		1.78279	3.9764	CTNS	Cystinosis, nephropathic (CTNS), mRNA
			-0.142579	-0.215437	0.087887	-0.138084	-0.185516	0.823713	0.606403	1.13173	1.55023	NaN	-0.071227	-0.110032	-0.274268	-0.535715	-0.042302	0.78225	1.116	1.07947	1.03594	NaN	0.213806	0.334304	0.472101	1.37149	1.88587	1.80386	2.17919		1.38713	4.52898	NLK	Nemo like kinase (NLK), mRNA
			-0.108899	-0.091709	0.336578	0.258512	0.017755	0.617465	0.657215	1.35344	1.37208	NaN	-0.104607	0.249536	NaN	-0.418021	-0.045077	0.636959	0.779712	1.60023	1.21568	NaN	0.161202	-0.038457	0.344519	1.17695	1.49018	1.48095	1.36902		1.3957	3.03192	STX11	Syntaxin 11 (STX11), mRNA
			-0.180476	0.136463	-0.023033	-0.114691	-0.039367	0.877335	0.782569	1.44816	1.43694	NaN	0.025267	-0.037938	0.047497	-0.049539	-0.173534	0.928128	1.11888	1.43776	1.58781	NaN	0.155209	0.342806	0.161237	1.30479	1.55118	NaN	1.64548		1.19087	3.12852	FLJ14681	Hypothetical protein FLJ14681 (FLJ14681), mRNA
			-0.146685	NaN	-0.285581	NaN	-0.273035	0.460476	0.728839	1.03676	1.05108	NaN	-0.184462	-0.044327	-0.232145	NaN	-0.031577	0.529014	NaN	1.36262	1.25629	NaN	0.515609	1.03162	-0.077398	NaN	1.94447	2.12461	2.59478		1.43625	6.04097	LHFPL2	Lipoma HMGIC fusion partner-like 2 (LHFPL2), mRNA
			0.10308	0.115973	0.063595	0.310092	0.242473	0.608072	0.583725	1.41317	1.45565	NaN	-0.195017	0.234438	-0.56164	-0.649727	0.054028	0.205963	0.430051	1.3053	1.10514	NaN	0.091936	0.542504	0.007589	1.24049	1.92586	2.01993	2.04032		1.23979	4.11335	FSCN3	Fascin homolog 3, actin-bundling protein, testicular (Strongylocentrotus purpuratus) (FSCN3), mRNA
			0.02922	-0.181385	-0.189978	-0.097905	0.371187	1.08229	1.25947	0.623943	1.01987	NaN	-0.476148	0.294606	0.418387	0.217332	0.458475	0.829131	1.34518	1.19186	0.345515	NaN	0.446928	1.02954	1.23195	1.79795	1.54163	1.75091	2.64034		1.54108	6.23478	DNAJC3	DnaJ (Hsp40) homolog, subfamily C, member 3 (DNAJC3), mRNA
			-0.278182	-0.089066	-0.421587	-0.034281	0.177063	0.510585	0.919276	0.762961	0.96587	NaN	-0.32227	0.338208	0.302542	0.307814	0.14497	0.427864	1.14992	1.03032	0.987366	NaN	0.439317	0.346278	1.12781	1.19955	1.35335	1.81406	2.37046		1.35596	5.17105	ARPC5	Actin related protein 2/3 complex, subunit 5, 16kDa (ARPC5), mRNA
			-0.210845	0.110466	0.161158	-0.050886	0.034685	0.497834	0.510963	0.895921	0.885416	NaN	0.087299	0.053885	0.310295	0.807975	0.604501	0.614084	0.924846	1.15391	0.970386	NaN	0.123546	0.664081	1.4717	1.21599	1.72574	2.10093	2.56535		1.53059	5.91898	USP20	Ubiquitin specific protease 20 (USP20), mRNA
			-0.537989	0.333472	0.163772	0.421805	0.340103	0.803195	0.77401	0.885709	0.984466	NaN	0.271657	0.590475	0.3427	0.6482	0.571701	0.338966	1.28428	0.861033	1.15964	NaN	0.266333	0.611687	1.32439	1.01382	1.45213	1.62657	2.46733		1.56721	5.53019	GGTLA4	Gamma-glutamyltransferase-like activity 4 (GGTLA4), transcript variant C, mRNA
			-0.139932	0.074511	0.474874	0.033841	-0.026708	0.963343	0.381426	0.504766	0.41114	NaN	-0.198168	0.636317	0.561156	0.620603	0.639693	0.947584	1.89287	1.05303	0.579158	NaN	0.3381	0.369439	0.800761	1.61247	1.82686	1.66554	1.93637		1.49398	3.82742	C19orf28	Chromosome 19 open reading frame 28 (C19orf28), mRNA
			0.161921	0.081756	0.204011	0.294296	0.507308	0.25766	0.186793	0.804401	0.96341	NaN	-0.24581	0.282769	0.494368	1.15117	0.71783	0.454458	1.19314	1.06938	0.245369	NaN	0.083889	0.851415	0.884862	0.863992	1.10978	1.7422	2.79229		1.4214	6.92727	MINK	Misshapen/NIK-related kinase (MINK), transcript variant 1, mRNA
			-0.029879	0.287686	0.268546	0.415408	0.585355	0.53063	0.563837	1.1007	0.895815	NaN	-0.138701	0.547069	0.529507	1.20714	0.773277	0.580354	1.16843	1.0302	0.218191	NaN	0.16858	1.09611	0.588352	1.12631	1.25146	1.71379	2.39121		1.50041	5.24596	FLJ20457	Hypothetical protein FLJ20457 (FLJ20457), mRNA
			0.012726	0.110918	0.198559	0.187739	0.165048	0.410781	0.169999	0.697482	0.53336	NaN	-0.144465	0.445286	NaN	1.24515	0.839663	0.65846	0.983091	0.859996	0.339913	NaN	0.131739	1.83168	0.805321	0.906142	1.30505	1.68818	2.30008		1.51143	4.92486	p66alpha	P66 alpha (p66alpha), mRNA
			0.341385	0.060666	0.025793	-0.066523	0.276372	0.406722	0.391006	0.904579	0.859428	NaN	-0.178748	NaN	0.538535	1.1241	0.903896	0.757091	1.56643	0.780334	0.683521	NaN	0.008056	1.40431	0.573578	0.789624	1.05907	1.49891	2.41728		1.64753	5.34164	BC013629	CDNA clone IMAGE
			0.167002	0.030902	0.143929	0.254593	0.440885	0.184562	0.454847	0.726112	0.924358	NaN	-0.259612	-0.003271	0.257286	1.17747	0.808157	0.43186	0.903543	0.882868	0.061691	NaN	0.09261	0.305864	0.943684	1.05062	1.49634	1.65491	2.06951		1.35744	4.19743	EMX1	Empty spiracles homolog 1 (Drosophila) (EMX1), mRNA
			-0.142317	0.235664	0.773658	0.689722	0.739286	0.778037	0.018004	0.59524	0.766801	NaN	-0.071063	0.268825	0.735754	1.05624	0.901937	0.877378	1.59736	1.28251	0.865764	NaN	0.21338	0.923731	0.852359	1.19816	1.54668	1.73771	2.11125		1.7148	4.32065	OACT2	Hypothetical protein BC016005 (LOC129642), mRNA
			0.08513	0.518161	0.377509	0.345945	0.272079	0.065723	NaN	0.789024	0.688295	NaN	-0.378566	0.186366	0.363042	0.48346	0.456746	0.250255	1.57463	1.74885	0.734965	NaN	0.293436	0.951428	1.02419	1.31422	1.65223	1.6655	2.41619		1.41501	5.3376	JDP2	Jun dimerization protein 2 (JDP2), mRNA
			0.089313	-0.008838	0.015308	0.097352	0.230834	0.231906	0.032264	0.637773	0.738931	NaN	-0.046044	0.142492	0.431142	0.750329	0.65223	0.633471	1.40327	1.30007	0.558473	NaN	-0.043269	0.999339	1.42437	0.949154	1.05281	1.74571	2.43618		1.55129	5.41208	MGC3265	Hypothetical protein MGC3265 (MGC3265), mRNA
			0.087393	NaN	0.389723	0.392838	0.689945	0.392795	NaN	0.998607	0.684673	NaN	-0.207222	-0.019367	0.377247	0.754864	0.664371	0.127222	1.33242	1.02592	0.681692	NaN	0.119829	0.645932	1.12645	0.870115	0.937065	1.33306	2.023		1.60402	4.06428	COL10A1	Collagen, type X, alpha 1(Schmid metaphyseal chondrodysplasia) (COL10A1), mRNA
			0.079788	0.310034	0.332687	0.154353	0.231696	0.409329	0.314876	0.801081	0.641806	NaN	-0.255378	0.39235	0.156929	0.424527	0.62045	0.81168	1.62189	1.33605	0.657815	NaN	0.17559	0.707544	1.03537	0.944611	1.14519	1.42803	1.87171		1.53735	3.65965	MGC13045	Hypothetical protein MGC13045 (MGC13045), mRNA
			0.005848	0.275282	0.562323	0.165558	0.67339	1.33329	0.938022	0.649263	0.775433	NaN	-0.435984	0.275992	0.233128	0.434244	0.15977	0.367846	1.16871	0.479065	0.728874	NaN	0.43306	0.540225	0.927987	0.941399	1.0181	NaN	1.89255		1.46538	3.71291	SLC17A5	Solute carrier family 17 (anion/sugar transporter), member 5 (SLC17A5), mRNA
			0.079209	0.478275	0.304369	0.341871	0.263221	1.54263	1.13675	0.516031	0.700247	NaN	-0.79625	-0.194895	-0.445978	0.426225	-0.095864	0.31561	1.32093	0.595106	0.521724	NaN	0.318916	0.311531	1.36976	1.04592	1.16942	1.15226	1.45113		1.39308	2.91326	VEGF	Vascular endothelial growth factor (VEGF), mRNA
			-0.094044	0.190631	0.122041	0.177703	0.395172	0.200573	0.647363	0.937728	1.02273	NaN	0.121193	0.288347	0.282647	0.73414	0.537401	0.641685	0.44405	0.805658	0.878842	NaN	-0.027149	1.11504	0.640305	0.392458	0.527926	1.27291	1.27581		1.44185	2.42135	TBC1D14	TBC1 domain family, member 14 (TBC1D14), mRNA
			0.00597	0.705063	0.57645	0.614201	0.717522	0.273927	0.462678	1.19436	1.11785	NaN	-0.082701	0.494255	NaN	0.827673	0.623848	0.533583	0.921261	0.790823	0.817833	NaN	0.076731	1.80686	1.18488	0.661042	NaN	1.24507	1.76224		1.63022	3.49881	PPP1R10	Protein phosphatase 1, regulatory subunit 10 (PPP1R10), mRNA
			-0.121042	0.144923	0.124028	0.367869	0.796188	0.935491	0.902112	0.987922	1.01802	NaN	-0.235985	0.652534	0.749668	0.621595	0.611887	0.848481	1.35992	0.958773	0.769096	NaN	0.357027	1.28188	1.25461	1.24055	1.26904	1.46846	2.18753		1.8006	4.55526	CDC5L	CDC5 cell division cycle 5-like (S. pombe) (CDC5L), mRNA
			-0.001397	0.348452	0.513461	0.45195	0.959799	0.599146	0.654999	0.953421	1.00444	NaN	-0.255339	0.273096	0.464792	0.928435	0.623718	0.692417	0.98195	0.965317	0.786326	NaN	0.256736	1.18441	1.16372	1.23858	1.20865	1.49206	1.84035		1.72468	3.58096	M6PR	Mannose-6-phosphate receptor (cation dependent) (M6PR), mRNA
			0.12377	0.369527	0.379148	0.598375	0.889167	0.988324	1.12413	1.05419	1.22606	NaN	-0.196146	0.608348	0.502014	0.368905	0.656478	1.08679	0.752138	1.11608	0.974195	NaN	0.072376	0.875479	0.482518	1.55731	1.33102	1.0222	NaN		1.75785	2.94304	KIAA0251	KIAA0251 protein (KIAA0251), mRNA
			0.062954	0.450581	0.612898	0.587766	0.552554	0.757659	1.03149	1.05711	1.1012	NaN	-0.112085	0.426304	0.332723	0.389622	0.588424	0.772077	0.947634	1.15933	0.825034	NaN	0.049131	0.829523	0.544367	1.09573	1.06048	1.29288	2.0049		1.69074	4.0136	KIAA1720	KIAA1720 protein (KIAA1720), mRNA
			-0.148739	0.477335	0.370959	0.664791	0.434126	0.783558	0.606207	0.786005	0.791347	NaN	-0.031108	0.575246	0.138371	0.87668	0.056836	0.793463	1.17795	1.01535	0.933558	NaN	0.359692	NaN	0.6695	1.04434	1.1571	1.52531	2.06668		1.65465	4.18921	THC1931787	SEN5_HUMAN Sentrin-specific protease 5(Sentrin/SUMO-specific protease SENP5) (Protease FKSG45). [Human] {Homo sapiens}, complete
			0.001424	0.285838	0.176637	0.373514	0.138866	0.205023	0.337743	0.795674	1.05607	NaN	-0.097614	0.331339	0.451267	0.742203	0.282153	0.788734	0.99497	1.23107	0.676321	NaN	0.09619	0.744211	0.823959	0.908804	1.65433	1.82758	2.44089		1.59806	5.42975	NEK6	NIMA (never in mitosis gene a)-related kinase 6 (NEK6), mRNA
			0.134262	0.332257	-0.07788	0.374587	0.299977	0.571512	0.860572	1.04331	0.960363	NaN	-0.133352	0.346112	0.124805	0.708902	0.50954	0.740465	1.346	1.26437	1.14836	NaN	-0.00091	0.689971	0.846678	0.883487	1.38772	1.65674	NaN		1.62387	3.15303	ADIPOR2	Adiponectin receptor 2 (ADIPOR2), mRNA
			-0.075364	0.420153	0.190282	0.014315	0.191589	0.790048	1.04195	0.830436	0.587981	NaN	0.117018	0.204936	0.68504	0.463585	0.184517	0.634012	0.689753	0.923419	0.555161	NaN	-0.041654	1.01307	0.953085	0.984177	1.2293	1.27611	1.66868		1.55187	3.17925	PDP2	Pyruvate dehydrogenase phosphatase isoenzyme 2 (PDP2), mRNA
			0.074738	0.015009	0.3295	0.301469	0.775264	1.12801	1.12553	0.803003	0.973042	NaN	-0.022567	-0.078441	0.567515	0.504324	0.635104	0.820093	1.00231	0.596905	1.12625	NaN	-0.052171	0.744786	0.154046	0.770204	0.876037	0.94926	2.12906		1.67573	4.37434	NUDT3	Nudix (nucleoside diphosphate linked moiety X)-type motif 3 (NUDT3), mRNA
			0.158026	-0.428143	-0.602607	-0.697222	-0.048426	0.391634	-0.147888	0.689038	0.677649	NaN	0.178511	0.264553	0.727607	0.892082	0.453633	1.1303	1.11766	1.46458	0.972907	NaN	-0.336538	-0.226987	0.03177	0.730149	1.32401	1.03029	1.61679		1.36948	3.06691	HIST1H3E	Histone 1, H3e, mRNA (cDNA clone MGC
			0.138047	0.08114	-0.165591	-0.135536	-0.393179	0.654265	0.644471	0.596959	0.737586	NaN	-0.228203	0.640852	0.359465	0.365481	0.258418	1.01312	1.03193	1.34738	0.707023	NaN	0.090156	-0.076451	-0.060046	1.35298	1.54751	1.53215	1.93914		1.51253	3.83476	C6orf69	Chromosome 6 open reading frame 69 (C6orf69), mRNA
			0.148165	-0.171029	-0.133998	-0.195244	-0.075928	0.243432	0.172532	0.849773	0.854344	NaN	-0.008288	-0.10104	0.182301	-0.084518	0.064708	1.12133	1.40383	1.6034	0.952642	NaN	-0.139878	-0.320631	-0.063366	1.27952	1.38813	1.23431	2.05772		1.12703	4.16328	PBX1	Pre-B-cell leukemia transcription factor 1 (PBX1), mRNA
			-0.438122	-0.006375	-0.481832	0.128859	-1.09498	-0.088199	0.284977	1.0412	1.12159	NaN	0.045318	-0.105866	0.422834	-0.082666	0.012614	0.277105	0.746868	1.31834	1.26461	NaN	0.392804	0.323802	0.133349	0.747673	1.24694	1.62689	2.1456		1.21839	4.42477	PANX1	Pannexin 1 (PANX1), mRNA
			-0.263403	0.122095	-0.323622	0.021	-0.192908	0.158583	0.632182	0.610725	0.844603	NaN	-0.102377	-0.004786	0.054895	0.188177	0.222718	0.449266	0.580226	0.955582	0.487608	NaN	0.365781	1.10054	0.105044	0.592043	0.949312	1.45484	1.80447		1.28858	3.49301	CDC37L1	Hsp90-associating relative of Cdc37 (HARC), mRNA
			-0.006499	0.071367	-0.176911	0.141478	-0.280537	0.265447	0.459405	0.327115	0.678403	NaN	0.22609	0.084685	0.681625	0.386752	0.610681	0.605653	0.644247	1.2843	1.0257	NaN	-0.219591	0.820014	0.485345	1.23552	1.358	1.76164	1.58254		1.39992	3.39084	DCBLD1	CDNA FLJ40875 fis, clone UMVEN2000069.
			-0.276745	0.117045	-0.076644	-0.016026	-0.124337	-0.167498	-0.186188	0.321415	0.316034	NaN	0.094376	0.581654	0.133388	0.419949	0.487118	0.408963	0.926333	1.19018	0.743504	NaN	0.182368	0.946385	-0.091117	0.974773	1.46056	1.93691	2.57392		1.24956	5.95424	KIAA0329	CDNA FLJ45821 fis, clone NT2RP8001584.
			-0.012011	0.009049	-0.272565	0.02168	-0.153881	-0.007052	0.505102	0.553467	0.517579	NaN	-0.042776	-0.109775	-0.014003	0.154857	0.195104	0.349435	0.937416	1.3308	0.580459	NaN	0.054788	0.58203	-0.053823	1.08632	1.48319	1.85675	2.509		1.14481	5.69225	CCPG1	Cell cycle progression 8 protein (CPR8), mRNA
			0.22903	-0.322576	-0.21917	-0.373067	-0.251753	0.258957	0.055211	0.66631	0.631899	NaN	-0.194493	0.454829	0.429645	0.335393	0.601985	0.391884	0.824354	1.16595	0.521335	NaN	-0.034537	0.451213	-0.581833	1.22628	1.21605	1.70454	2.07957		1.3469	4.22681	LRRC5	Leucine rich repeat containing 5 (LRRC5), mRNA
			0.235308	0.482559	0.771104	0.459304	0.22727	0.624504	0.422472	0.754197	0.767817	NaN	-0.325372	0.048987	-0.19683	0.268148	0.674877	0.771436	1.58093	1.29947	0.833068	NaN	0.090064	-0.316014	0.595351	1.03019	1.35441	1.13163	1.16159		1.54168	2.99163	KIFC3	Kinesin family member C3 (KIFC3), mRNA
			0.293637	0.133584	-0.078742	0.13455	-0.064416	0.32248	0.419929	0.646144	0.488814	NaN	-0.148965	0.025386	-0.080839	0.151421	0.24704	0.346761	0.994214	1.1354	0.312672	NaN	-0.144672	-0.141289	0.856982	0.839478	0.930701	1.29034	2.19926		1.24201	4.59244	RGS11	Regulator of G-protein signalling 11 (RGS11), transcript variant 2, mRNA
			0.175683	0.275333	0.251789	0.550514	0.248763	0.138288	0.850901	0.615165	0.676608	NaN	-0.072298	0.207988	0.314162	0.832932	0.661815	0.33555	1.01467	1.16163	0.796108	NaN	-0.103385	-0.086207	-0.029945	0.459965	0.835327	1.6477	1.82853		1.37551	3.55176	LOC338620	Hypothetical protein LOC338620, mRNA (cDNA clone IMAGE
			-0.129673	-0.458982	-0.134545	0.004098	-0.466857	-0.108861	0.340928	0.79531	0.86806	NaN	-0.071343	0.284874	-0.179458	0.557451	0.272041	0.433974	0.831376	1.30135	1.14411	NaN	0.201016	0.257928	0.326991	0.852521	1.10163	1.43392	1.17661		1.25439	2.7018	MGAT4B	Mannosyl (alpha-1,3-)-glycoprotein beta-1,4-N-acetylglucosaminyltransferase, isoenzyme B (MGAT4B), transcript variant 2, mRNA
			-0.130033	-0.388826	-0.469675	-0.33587	-0.353369	0.41477	1.08911	0.91232	1.24223	NaN	0.093001	-0.129293	-0.24112	0.331664	0.361909	0.983223	0.949019	1.70418	1.31488	NaN	0.037032	0.472054	0.663131	0.812692	1.3849	1.20134	1.74103		1.38708	3.34273	MKRN1	Makorin, ring finger protein, 1 (MKRN1), mRNA
			0.063113	-0.103356	-0.04569	-0.04489	-0.091948	0.876566	0.659349	0.835775	1.02336	NaN	-0.142142	-0.928453	-0.046917	0.070731	-0.199988	0.749507	1.02678	0.971137	0.686364	NaN	0.079029	0.405526	0.229924	0.848032	1.51957	1.0433	1.51975		1.32457	2.86741	FAM14A	Family with sequence similarity 14, member A (FAM14A), mRNA
			0.164468	-0.119083	-0.080918	-0.149779	-0.244664	0.415372	0.499817	0.826753	1.21287	NaN	-0.088566	-0.410895	-0.087746	0.107339	-0.420549	0.718237	1.12228	1.34434	0.677009	NaN	-0.075902	-0.072844	0.131332	1.07595	1.51215	1.36983	1.15691		1.12075	2.85235	LOC390243	Similar to folate receptor 3 (LOC390243), mRNA
			-0.041173	0.094516	0.102201	-0.126149	-0.02371	0.731881	0.45989	0.599919	0.869809	NaN	0.041173	-0.058636	-0.064206	-0.037836	0.188418	0.868717	1.26896	1.44279	1.01885	NaN	NaN	-0.14621	0.133942	0.819087	1.42846	NaN	1.70827		1.13951	3.26769	DKFZp762O076	Hypothetical protein DKFZp762O076 (DKFZp762O076), mRNA
			-0.015403	0.041146	-0.022248	-0.120742	-0.084216	0.577588	0.707364	1.09993	1.00468	NaN	0.07492	-0.141405	0.139698	0.207101	0.325429	0.86312	0.896703	1.17864	0.887035	NaN	-0.059517	NaN	0.482187	0.746396	1.08955	1.04446	1.34117		1.44382	2.53356	ESAM	Endothelial cell adhesion molecule (ESAM), mRNA
			-0.212172	0.126287	0.130137	0.052357	-0.081712	1.15495	0.350471	0.834157	0.930435	NaN	0.217	0.404742	0.117768	0.240773	0.217169	0.630787	1.33866	1.58374	0.977218	NaN	-0.004828	0.238045	0.291812	0.874957	0.998014	1.176	1.53286		1.27498	2.99745	MGC4796	Ser/Thr-like kinase (MGC4796), mRNA
			0.136781	0.027119	-0.238982	-0.184496	0.000499	0.545431	0.841421	1.00352	1.00805	NaN	-0.063885	-0.094157	0.001237	0.188045	0.019224	0.698841	0.877056	1.42071	1.49252	NaN	-0.072896	0.084685	0.41547	0.686299	1.0084	0.792445	0.903658		1.33373	2.8138	IL21R	Interleukin 21 receptor (IL21R), transcript variant 2, mRNA
			-0.136676	-0.200997	-0.040843	0.177061	0.033483	0.348545	1.00859	0.887707	1.20808	NaN	0.166893	-0.109357	-0.06761	0.226003	0.051821	0.639935	0.735153	1.38392	1.4201	NaN	-0.030216	0.320871	0.084318	0.908462	1.1382	1.23404	0.783145		1.24908	2.67603	OSTM1	Osteopetrosis associated transmembrane protein 1 (OSTM1), mRNA
			0.222879	-0.06942	0.155986	-0.037314	-0.044777	0.877357	0.538737	0.920998	1.08948	NaN	-0.091402	-0.079202	0.158581	0.020664	0.025933	0.76455	0.722145	1.25306	0.988493	NaN	-0.131477	0.21545	-0.436356	0.92042	1.07796	1.26574	1.42077		1.16706	2.67727	JAK3	Janus kinase 3 (a protein tyrosine kinase, leukocyte) (JAK3), mRNA
			0.059709	-0.060048	-0.34354	0.173952	-0.060209	0.433085	0.802266	0.896494	0.977488	NaN	-0.066201	-0.236536	-0.510524	0.267561	0.419685	0.602014	0.68675	1.54451	0.942361	NaN	0.006491	0.42064	-0.723805	0.671906	0.897835	1.2997	1.17525		1.33852	2.91704	DDEF1	Development and differentiation enhancing factor 1 (DDEF1), mRNA
			0.173243	-0.153682	-0.224487	-0.026795	0.061806	0.258657	0.842573	0.875705	0.849838	NaN	-0.191428	-0.060922	-0.13297	0.120275	0.320103	0.499206	0.880132	1.44464	0.934421	NaN	0.018184	0.268346	-0.058914	0.522092	1.03069	1.29195	1.30189		1.20443	2.72194	WDR26	WD repeat domain 26 (WDR26), mRNA
			-0.058513	0.135255	-0.107965	0.185769	0.115283	0.183891	0.75187	0.875586	1.20126	NaN	-0.085319	0.274141	NaN	NaN	-0.172238	0.622279	0.699415	1.00189	0.167396	NaN	0.143832	0.267861	-0.492633	1.01114	1.75236	1.68713	0.856762		1.20402	3.36909	ARF4	ADP-ribosylation factor 4 (ARF4), mRNA
			0.175856	0.147938	0.423234	0.301612	0.635144	0.883238	0.435592	1.24342	1.08984	NaN	-0.293705	0.181888	-0.153023	0.349898	0.23168	0.296813	0.131591	0.769829	0.893961	NaN	0.117849	0.397127	0.214678	1.06786	1.68748	1.43383	1.20415		1.31688	3.22093	PTGER3	Prostaglandin E receptor 3 (subtype EP3) (PTGER3), transcript variant 1, mRNA
			-0.089433	0.315563	0.121407	0.203567	0.123568	0.631924	0.50194	0.979361	0.942067	NaN	-0.046036	0.014435	-0.402704	-0.208523	-0.259268	0.297356	0.326907	0.951307	0.883131	NaN	0.135469	-0.2783	0.251143	1.12739	1.41834	1.15804	1.39708		1.22889	2.67277	CCND3	Cyclin D3 (CCND3), mRNA
			-0.214941	0.038694	-0.054175	-0.068175	-0.018983	0.739118	0.198931	0.979931	1.34861	NaN	-0.107945	0.022273	0.104034	0.161172	-0.093528	0.478601	0.536235	1.4262	1.30978	NaN	0.322886	0.660147	-0.146758	1.1618	1.72082	1.74313	0.923002		1.25083	3.3476	DKFZp686L20145	Similar to rab11-binding protein (DKFZp686L20145), mRNA
			0.024221	0.160203	0.006253	NaN	0.119119	0.507795	0.16801	1.25151	1.66777	NaN	-0.053342	-0.180373	NaN	-0.192184	-0.374164	0.06441	NaN	0.830705	1.22681	NaN	0.029121	0.181195	0.207189	0.791581	1.79295	1.51285	0.77931		1.12865	3.46524	TM6SF1	Transmembrane 6 superfamily member 1 (TM6SF1), mRNA
			-0.032418	0.195837	0.776717	0.505401	0.452344	0.358984	0.683529	1.09649	1.18197	NaN	-0.173733	0.416787	0.416082	0.254583	0.39853	0.989349	0.762912	1.15618	1.25162	NaN	0.206152	1.05093	0.055575	0.840379	1.54414	1.84479	1.39777		1.60606	3.592	PSFL	Anterior pharynx defective 1B-like (PSFL), mRNA
			-0.312309	0.21447	0.256052	0.409219	0.348772	0.865775	0.741037	0.847802	1.0641	NaN	0.126018	0.2591	0.147092	0.498262	0.561019	1.0083	1.15171	1.30544	0.858735	NaN	0.18629	0.491606	-0.189104	0.964802	1.08262	1.08538	1.23711		1.47531	2.47159	ATP6V1E1	ATPase, H+ transporting, lysosomal 31kDa, V1 subunit E isoform 1 (ATP6V1E1), mRNA
			-0.046557	0.234121	0.465196	0.641324	0.131239	0.837163	0.573113	0.97347	1.18038	NaN	-0.044339	0.333126	0.390534	0.516805	0.249261	0.810066	0.60965	1.27673	1.20242	NaN	0.090896	0.529884	-0.48803	0.95035	1.18671	1.46339	1.19151		1.48773	2.75756	STK24	Serine/threonine kinase 24 (STE20 homolog, yeast) (STK24), mRNA
			0.338076	0.297636	0.444782	0.455111	0.546289	0.384447	1.04499	1.30205	1.17308	NaN	-0.150854	0.093159	NaN	0.387599	0.281558	0.843886	NaN	1.3437	0.64826	NaN	-0.187221	0.865366	0.246903	1.20484	1.64216	1.48549	1.67327		1.46032	3.18936	FLJ20245	Hypothetical protein FLJ20245 (FLJ20245), mRNA
			0.122484	0.214341	0.02069	0.291867	0.338592	0.011218	0.984083	1.18281	1.11934	NaN	-0.065301	-0.170535	0.060345	0.500585	0.083522	0.447569	0.423318	0.796928	0.88224	NaN	-0.057183	0.821675	0.363397	1.1145	1.31355	1.30465	1.22883		1.34101	2.48553	RAP1GA1	RAP1, GTPase activating protein 1 (RAP1GA1), mRNA
			0.010803	0.054823	0.08986	0.162479	0.403847	0.636916	0.983591	0.664953	1.01286	NaN	-0.019734	0.085227	0.019626	0.495329	0.27346	0.6891	1.03294	0.917504	0.840993	NaN	0.008931	1.09112	-0.342504	0.933661	1.2343	NaN	1.50365		1.48054	2.83558	MSN	Moesin (MSN), mRNA
			0.079145	0.02945	0.250179	0.106192	0.064363	0.307181	0.651242	0.842796	0.831006	NaN	-0.24687	-0.041242	0.228778	0.588882	0.476756	0.796949	1.07121	1.30611	0.5716	NaN	0.167725	0.681037	-0.104507	1.0368	1.23255	1.58993	1.68837		1.48617	3.22292	AGPAT1	1-acylglycerol-3-phosphate O-acyltransferase 1 (lysophosphatidic acid acyltransferase, alpha) (AGPAT1), transcript variant 1, mRNA
			-0.047048	0.02767	0.134878	0.034422	0.098931	0.272575	0.381634	0.98543	1.19397	NaN	-0.069928	-0.031106	0.223246	0.513143	0.410457	0.75012	1.08665	1.24536	0.461214	NaN	0.116976	1.09858	0.192304	1.22868	1.48929	1.65979	1.64908		1.32911	3.15971	FLJ10099	Hypothetical protein FLJ10099 (FLJ10099), mRNA
			0.238318	0.111374	0.3044	0.169741	0.3297	1.573	1.28326	1.39228	1.29669	NaN	-0.223576	-0.172304	0.17163	0.257251	0.174311	0.340192	0.899275	0.561456	0.671767	NaN	-0.014742	0.11595	0.026407	0.831616	0.810757	1.08981	1.60358		1.25675	3.03897	FLJ22679	Hypothetical protein FLJ22679 (FLJ22679), mRNA
			0.208407	0.009672	-0.017516	0.053905	0.408078	0.965219	1.14366	1.61233	1.37575	NaN	-0.368275	-0.161707	-0.217232	0.166287	-0.006158	0.262941	0.61535	0.859873	0.900499	NaN	0.159867	-0.255933	-0.025991	0.689097	1.41566	1.603	1.89027		1.19992	3.70704	CD68	CD68 antigen (CD68), mRNA
			0.03204	0.015662	-0.103953	0.28155	0.127924	0.855924	1.28283	1.51447	1.43076	NaN	-0.149285	-0.477445	-0.391551	0.050536	-0.034011	0.284792	0.595103	0.70312	0.536528	NaN	0.117245	0.392355	0.254842	1.04013	1.55559	1.43776	1.2374		1.21823	2.93954	ATP6AP1	ATPase, H+ transporting, lysosomal accessory protein 1 (ATP6AP1), mRNA
			0.267828	0.275625	0.041098	0.094526	0.060632	0.843515	0.998665	1.16245	1.10926	NaN	-0.284979	-0.165256	-0.116328	0.180982	-0.407053	0.523359	0.863638	0.842076	0.915185	NaN	0.017151	0.485645	0.56607	0.776145	1.18517	1.18172	1.11852		1.4373	2.2739	A_23_P251469	Unknown
			-0.097405	0.134438	0.053854	0.120741	0.321839	1.40358	1.49389	0.794701	1.2886	NaN	0.099498	0.259575	0.106466	-0.160266	-0.301473	0.932653	0.874247	1.50198	1.275	NaN	-0.002093	0.667214	0.488421	1.19395	1.14858	1.29849	1.90218		1.588	3.73777	HSD17B12	Hydroxysteroid (17-beta) dehydrogenase 12 (HSD17B12), mRNA
			0.096797	NaN	0.162074	0.046401	0.228964	0.771793	1.27111	1.05547	0.901105	NaN	-0.362072	0.157347	0.009828	0.054771	0.019831	0.605157	0.87337	1.10758	NaN	NaN	0.265275	-0.190012	0.46284	1.32458	1.5522	1.18826	1.879		1.37825	3.67819	SH3BGRL3	SH3 domain binding glutamic acid-rich protein like 3 (SH3BGRL3), mRNA
			0.06494	0.126283	0.266607	0.316116	0.332	0.936664	1.22097	1.10318	1.10409	NaN	-0.213547	0.313564	0.369436	-0.082786	0.227117	0.39838	1.43389	0.956549	1.19403	NaN	0.148607	-0.005151	0.563081	1.1189	1.12041	1.37239	NaN		1.30487	2.70174	ATP6V1D	ATPase, H+ transporting, lysosomal 34kDa, V1 subunit D (ATP6V1D), mRNA
			-0.064083	0.204668	0.206574	0.348577	0.423795	0.894225	1.03623	1.1087	1.17199	NaN	-0.067264	-0.000489	0.14615	0.157953	0.221638	0.810339	1.11696	1.10252	1.13376	NaN	0.131347	0.086854	0.767958	0.830467	1.34076	NaN	1.69649		1.51139	3.2411	FLJ22659	CDNA
			-0.088238	0.191902	0.083755	0.307298	0.259618	0.843599	0.988909	0.951815	1.07976	NaN	-0.146028	0.0905	0.071556	0.059242	0.235484	0.416977	1.08502	1.3172	0.908746	NaN	0.234266	0.494428	0.557229	1.0578	1.28592	1.46333	1.51282		1.40876	2.85367	FLJ11011	Hypothetical protein FLJ11011 (FLJ11011), mRNA
			-0.158698	0.05454	0.112539	0.361789	0.008173	0.512809	1.14382	1.316	1.21643	NaN	0.062384	0.265536	0.324279	0.360259	0.352397	1.0941	0.828914	1.30229	1.55652	NaN	0.096314	0.25354	-0.058784	1.27362	1.4779	1.35128	0.964395		1.28502	2.94144	MGC35097	Hypothetical protein MGC35097 (MGC35097), mRNA
			0.164505	-0.021956	-0.127134	0.362711	0.230788	0.846243	1.34214	1.8376	1.52637	NaN	-0.090337	0.106592	0.114805	0.18232	0.137713	1.13049	1.01915	1.14667	1.42782	NaN	-0.074168	0.284665	0.362811	1.47657	1.36975	1.37565	0.98945		1.28593	3.57416	USP18	Ubiquitin specific protease 18 (USP18), mRNA
			0.200782	0.22372	-0.244565	0.324608	0.053393	0.990997	0.938539	1.52864	1.41132	NaN	-0.460182	-0.039106	-0.595895	0.299387	0.082319	0.9741	0.906022	1.51674	1.16418	NaN	0.259399	0.707388	0.54578	1.21508	1.55846	1.1506	0.856112		1.63285	2.94539	CLCN4	Chloride channel 4 (CLCN4), mRNA
			-0.544968	-0.192917	0.057691	0.06862	-0.138568	1.28521	0.870545	1.2518	1.07827	NaN	0.190887	0.128575	0.264536	0.109941	0.056562	0.670636	1.15699	1.16518	0.819674	NaN	0.354081	0.388024	0.495563	1.16929	1.44512	1.67065	0.958354		1.40987	3.18357	GOPC	Golgi associated PDZ and coiled-coil motif containing (GOPC), mRNA
			-0.560906	-0.164893	-0.03556	0.189191	0.312224	1.13948	0.717301	1.12567	1.50407	NaN	0.022534	-0.043776	NaN	0.287635	0.695745	0.924393	1.16946	1.64393	1.43308	NaN	0.257919	0.507764	-0.063268	1.55716	1.62019	1.46284	0.971365		1.63187	3.12516	NET1	Neuroepithelial cell transforming gene 1 (NET1), mRNA
			0.07667	0.032347	0.138635	-0.036181	0.205887	0.696598	0.408612	0.980867	0.936602	NaN	-0.009649	0.340665	0.316557	0.423616	0.522384	0.913198	1.63364	1.47291	1.31999	NaN	-0.067021	NaN	0.070837	1.60932	1.6133	1.67117	0.945532		1.38799	3.18474	SHC1	SHC (Src homology 2 domain containing) transforming protein 1 (SHC1), mRNA
			0.062923	NaN	0.531566	0.289967	-0.132562	1.13494	0.71043	1.13823	0.94167	NaN	-0.209893	0.127177	0.363817	0.411215	0.397452	1.03597	1.1686	1.28991	1.29708	NaN	0.146971	0.163044	0.594903	1.30301	1.3912	NaN	1.11496		1.51037	2.62297	APBA2	Amyloid beta (A4) precursor protein-binding, family A, member 2 (X11-like) (APBA2), mRNA
			0.065726	0.243947	0.175666	NaN	0.403428	1.15841	0.684412	1.23044	0.909352	NaN	-0.494796	0.190032	NaN	0.379853	0.436859	0.81594	NaN	1.56334	0.984026	NaN	0.461933	0.336456	-0.025119	1.34522	1.68592	1.68784	1.56512		1.48779	3.22175	ATP6V1A	ATPase, H+ transporting, lysosomal 70kDa, V1 subunit A (ATP6V1A), mRNA
			-0.038495	1.5591	2.94053	3.41339	4.01674	2.57252	4.78518	3.81939	3.45167	NaN	-0.507956	-0.278916	2.20105	2.75116	3.00057	1.18569	2.54151	1.61792	1.87287	NaN	0.546451	3.24456	3.65575	2.0088	2.30149	1.88587	2.16185		4.92967	27.5728	CLC	Charcot-Leyden crystal protein (CLC), mRNA
			-0.247499	2.53849	2.37903	1.99005	1.52923	2.67675	2.87698	2.57566	2.95731	NaN	0.198066	2.49115	3.37453	3.60423	3.21703	4.18239	4.01562	4.42281	3.21721	NaN	0.049434	4.01974	2.92193	2.65294	3.11281	4.19593	5.37477		7.57859	41.4923	CYP1B1	Cytochrome P450, family 1, subfamily B, polypeptide 1 (CYP1B1), mRNA
			-0.664575	2.08358	1.80395	1.54311	1.34066	2.58511	2.95561	3.02564	3.03061	NaN	-0.030045	2.1293	1.70296	2.13894	1.51882	2.58413	3.49869	3.56387	3.50551	NaN	0.69462	2.89547	2.35932	3.66373	4.22655	5.35133	6.1026		5.99653	68.7171	VDR	Vitamin D (1,25- dihydroxyvitamin D3) receptor (VDR), mRNA
			-0.011613	1.16656	1.00246	1.31071	1.6776	3.00009	2.99688	2.69081	3.07669	NaN	-0.264658	1.71016	1.83358	2.76314	2.10792	2.9642	4.00771	4.06983	2.80931	NaN	0.143942	3.36225	2.31903	3.5167	4.15502	4.36732	5.13209		6.7887	35.0682	INSIG1	Insulin induced gene 1 (INSIG1), transcript variant 1, mRNA
			-0.012107	1.98462	2.11198	1.79198	2.01124	2.54985	1.94366	2.29593	2.3384	NaN	0.097564	2.20266	1.66395	2.14647	1.97687	2.27704	2.7422	2.85868	2.11614	NaN	-0.085457	3.33956	3.59967	2.85626	2.74194	3.46199	4.23337		4.60326	18.8093	LRP8	Low density lipoprotein receptor-related protein 8, apolipoprotein e receptor (LRP8), transcript variant 1, mRNA
			-0.949843	NaN	2.03795	2.27775	2.10298	2.89206	3.10765	2.71513	2.60254	NaN	-0.583069	1.79687	NaN	2.47393	2.4342	2.69069	3.68631	2.69053	2.20177	NaN	1.53291	3.53535	4.5219	2.89362	3.47798	3.22282	5.12398		6.4555	34.8715	GATA1	GATA binding protein 1 (globin transcription factor 1) (GATA1), mRNA
			-0.933735	1.76119	2.46577	2.15321	2.4798	2.73029	1.67453	1.47198	1.56117	NaN	-0.235927	2.37516	2.50191	2.96449	2.82902	2.2833	3.66269	1.66101	2.08657	NaN	1.16966	3.59924	5.81271	2.32834	2.04101	2.23172	4.04497		4.86792	56.2083	BRI3BP	BRI3 binding protein (BRI3BP), mRNA
			0.055708	2.08404	2.38346	2.58222	2.83859	1.8195	2.10305	2.11672	2.38501	NaN	-0.227084	2.76739	2.9887	3.48886	2.80114	2.99709	NaN	NaN	2.2791	NaN	0.171376	4.29686	2.96961	3.29536	3.31866	3.34882	2.36505		5.98859	19.6555	ANLN	Anillin, actin binding protein (scraps homolog, Drosophila) (ANLN), mRNA
			0.18887	1.88041	2.08781	2.33484	2.57794	1.7888	1.51022	1.75565	1.85519	NaN	-0.439754	1.84578	NaN	2.76627	2.82383	2.76423	3.26356	2.68457	2.27532	NaN	0.250884	3.22142	3.12771	2.97426	3.17597	2.33451	2.71977		5.04437	9.60353	CDC20	CDC20 cell division cycle 20 homolog (S. cerevisiae) (CDC20), mRNA
			-0.096404	2.30233	2.609	2.66703	2.55082	2.44594	1.8269	2.18069	2.1835	NaN	0.014905	2.78769	2.77945	3.24665	3.00218	3.04408	3.3078	2.74521	2.44003	NaN	0.081499	3.31846	3.47474	2.86058	2.66492	2.81649	2.7975		6.35119	11.1174	MGC20533	Similar to RIKEN cDNA 2410004L22 gene (M. musculus), mRNA (cDNA clone MGC
			-0.192684	2.20453	2.09593	2.42788	2.33927	2.18938	2.00971	1.68675	2.16399	NaN	0.107242	2.65101	2.824	3.17736	2.68755	3.04461	2.72724	2.3466	2.15016	NaN	0.085442	3.49429	3.35558	2.97092	2.8769	2.16889	2.03997		5.06047	11.269	ZWINT	ZW10 interactor (ZWINT), transcript variant 2, mRNA
			-0.015266	2.27953	2.52802	2.25003	2.42347	2.29423	1.46635	1.65461	1.6657	NaN	-0.334286	2.66524	2.76595	3.40527	2.83176	2.6897	3.17328	2.19131	1.92211	NaN	0.349552	3.08536	4.92886	2.74037	2.47216	2.18194	2.51846		5.36458	30.4603	RECQL4	RecQ protein-like 4 (RECQL4), mRNA
			-0.116946	2.89942	2.91684	2.97383	2.75685	2.59579	1.50636	2.17606	2.14331	NaN	-0.188379	3.46249	3.24258	3.92962	3.26647	3.41743	3.5158	2.59411	1.94534	NaN	0.305325	4.58842	5.01446	3.06553	2.64498	2.40392	2.66945		6.7592	32.3223	RAD54L	RAD54-like (S. cerevisiae) (RAD54L), mRNA
			-0.65886	-0.334475	0.528735	1.46502	1.46132	2.17652	1.54052	3.20609	3.21949	NaN	0.009058	0.005418	0.859234	2.45583	2.39095	3.43824	3.49176	3.38317	2.81539	NaN	0.649802	3.55786	2.92606	2.91828	2.95827	2.96968	2.11396		5.24502	11.7767	SPTA1	Spectrin, alpha, erythrocytic 1 (elliptocytosis 2) (SPTA1), mRNA
			-0.615481	0.755967	1.59611	2.12826	2.50544	3.80995	3.64364	3.07402	3.13436	NaN	0.069874	1.5908	2.47648	1.8097	1.5023	2.42885	2.55971	2.10611	3.47973	NaN	0.475732	1.06973	1.44325	2.63183	2.89796	2.84523	3.33986		5.38466	14.0252	ABCC4	ATP-binding cassette, sub-family C (CFTR/MRP), member 4 (ABCC4), mRNA
			-0.560533	1.4496	1.49141	1.99638	2.47681	3.77747	3.58798	3.7603	3.76715	NaN	0.31291	0.973178	1.78498	1.89148	2.41078	2.88415	2.92491	3.19508	3.52474	NaN	0.247623	3.046	1.46667	3.44786	3.88868	3.70273	3.30778		7.38268	14.8118	CCRL2	Chemokine (C-C motif) receptor-like 2 (CCRL2), mRNA
			-0.197042	2.21514	1.8621	2.39322	2.33767	3.44927	3.02782	3.26925	3.46742	NaN	0.269564	1.9189	NaN	1.14454	1.41308	2.98485	2.695	3.4355	2.82988	NaN	-0.171043	2.09485	1.46577	3.277	3.18349	2.78576	2.96044		5.83248	11.0611	SQLE	Squalene epoxidase (SQLE), mRNA
			0.260722	1.67473	1.69149	2.18722	2.43651	2.3524	2.86121	3.68188	3.60728	NaN	-0.123871	1.4796	1.44673	1.44308	1.6387	2.31089	2.61162	3.45821	2.91011	NaN	-0.136851	NaN	1.54256	NaN	3.75644	3.6526	3.35743		4.96188	13.5145	INSIG1	Insulin induced gene 1 (INSIG1), transcript variant 2, mRNA
			-0.203798	0.349262	0.895291	1.44271	1.75496	2.46967	1.82815	2.45805	2.27311	NaN	-0.32666	0.779706	1.77407	2.69368	2.6577	2.15485	2.48694	2.08287	1.45206	NaN	0.530458	2.64521	2.32778	1.98692	2.24963	1.96573	2.97858		3.96391	7.88212	ANK1	Ankyrin 1, erythrocytic (ANK1), transcript variant 5, mRNA
			-0.400716	-0.234377	1.09225	2.02518	2.17707	1.76356	2.12754	2.91047	3.13102	NaN	0.201623	1.21946	2.35342	1.83074	2.34697	1.66945	1.67693	1.78431	1.67505	NaN	0.199092	2.72472	1.3853	2.36239	2.74929	NaN	3.03966		3.50041	8.76054	SUCNR1	G protein-coupled receptor 91 (GPR91), mRNA
			0.149302	1.20806	1.71877	2.07177	1.77678	2.82132	2.80867	2.73611	2.81732	NaN	-0.449617	1.78765	2.1073	2.55979	2.37214	2.97482	1.79832	2.1998	2.80557	NaN	0.300315	2.7894	1.35159	2.13821	1.89283	2.19718	1.94632		4.30883	7.86156	PRSS23	Protease, serine, 23 (SPUVE), mRNA
			0.032479	1.63007	1.64491	1.99756	2.24328	2.16461	2.02416	2.15705	2.01166	NaN	-0.010901	1.89928	2.22026	2.29957	2.06586	2.14266	2.45549	2.33346	2.29256	NaN	-0.021578	2.6583	2.02536	2.67273	2.5683	2.55096	2.17805		4.46003	6.37634	EBP	Emopamil binding protein (sterol isomerase) (EBP), mRNA
			0.027366	1.74032	1.84384	2.04286	2.12525	1.94435	2.19546	2.21308	2.15774	NaN	0.01051	1.83672	1.88827	2.126	2.44536	2.54793	2.62693	2.83892	2.34782	NaN	-0.037877	2.41517	2.02105	2.44017	2.6732	2.37212	2.47736		4.46215	7.15485	DHCR7	7-dehydrocholesterol reductase (DHCR7), mRNA
			-0.03834	1.28922	1.3906	NaN	1.35562	1.72594	2.13744	NaN	2.57478	NaN	-0.153869	1.12136	2.08489	2.49512	2.40013	3.21331	NaN	3.28413	2.59737	NaN	0.115274	2.57174	2.49144	NaN	2.86285	NaN	2.85167		4.81917	9.74141	TSC	Hypothetical protein FLJ20607 (TSC), mRNA
			0.37871	0.70028	1.44359	1.51161	1.51761	1.90009	2.66108	2.64429	2.85732	NaN	-0.401178	1.48924	1.13762	1.21336	1.27539	2.42835	1.77076	2.76734	3.35838	NaN	0.022467	1.13791	0.69842	1.5929	2.22711	2.57836	2.73847		2.86316	10.2559	FLJ35630	Hypothetical protein FLJ35630 (FLJ35630), mRNA
			-0.845127	1.16663	1.1581	1.36885	1.16071	2.2262	2.70501	2.81553	3.19989	NaN	0.380116	1.3337	1.14496	1.31112	1.42292	2.4223	2.49997	3.064	3.19579	NaN	0.465012	1.54227	1.7212	3.05956	3.18143	3.33181	2.7769		3.2971	10.0687	NP	Nucleoside phosphorylase (NP), mRNA
			-0.256921	0.958507	1.59378	1.76911	1.81641	2.28698	2.18848	2.80284	2.64851	NaN	-0.079376	0.989753	1.15321	1.31068	1.85381	2.21179	2.98253	2.77202	3.03888	NaN	0.336297	1.8754	1.68628	2.54999	2.65632	2.79609	3.6991		3.66903	12.988	LOC90522	Similar to putative transmembrane protein; homolog of yeast Golgi membrane protein Yif1p (Yip1p-interacting factor) (LOC90522), mRNA
			-0.025396	1.42478	1.54898	1.57707	1.18829	2.08047	1.71026	2.60476	2.65034	NaN	0.450978	1.9523	1.27605	1.30995	1.53378	2.68822	3.13792	3.94489	2.96241	NaN	-0.425582	1.27823	1.93734	2.24958	2.7501	2.74821	2.7708		3.82998	15.4003	NCKIPSD	NCK interacting protein with SH3 domain (NCKIPSD), transcript variant 2, mRNA
			-0.338826	1.72525	1.54254	1.21585	1.49588	1.98551	1.19903	2.13581	2.15401	NaN	0.215544	1.41418	1.41928	1.71582	1.94518	2.62703	2.55688	2.43575	1.78905	NaN	0.231054	2.62746	1.44946	1.87638	2.22777	2.58779	3.08631		3.45588	8.49319	COX17	COX17 homolog, cytochrome c oxidase assembly protein (yeast) (COX17), nuclear gene encoding mitochondrial protein, mRNA
			0.247009	1.2124	1.29841	1.29826	1.54181	1.75824	1.33373	1.95743	1.98883	NaN	-0.350602	1.13297	1.7321	1.29366	1.68147	2.47091	2.70173	2.56463	1.8663	NaN	0.103593	1.6866	1.42133	2.83202	3.00936	2.89871	2.46743		3.21898	8.05206	UBE2C	Ubiquitin-conjugating enzyme E2C (UBE2C), transcript variant 1, mRNA
			-0.372219	1.32109	1.49553	1.52402	1.60358	1.85277	2.05356	2.19664	2.30358	NaN	-0.066552	1.55964	1.39486	1.35193	1.65403	1.82741	2.0581	2.52043	2.38483	NaN	0.438772	1.96832	0.733455	2.48584	2.45682	2.66237	2.44229		3.549	6.33073	GTF2E1	General transcription factor IIE, polypeptide 1 (alpha subunit, 56kD) (GTF2E1), mRNA
			-0.705852	1.25797	1.4168	1.53174	1.29658	0.983573	1.77391	2.19946	2.40932	NaN	0.253222	1.85491	1.45107	1.23151	1.74869	2.26324	2.66007	3.16144	2.66891	NaN	0.45263	1.57155	0.812573	2.41255	2.63206	3.0097	2.29514		3.36054	8.94722	DCLRE1A	DNA cross-link repair 1A (PSO2 homolog, S. cerevisiae) (DCLRE1A), mRNA
			-0.020028	0.710596	1.32629	1.2587	1.56362	2.47277	2.59646	2.4274	2.28906	NaN	-0.301577	1.11282	1.3828	1.00796	1.78423	2.30009	1.83628	2.55268	2.5442	NaN	0.321605	1.09514	0.314525	2.49917	2.0174	NaN	0.302745		2.77639	6.04802	CITED2	Cbp/p300-interacting transactivator, with Glu/Asp-rich carboxy-terminal domain, 2 (CITED2), mRNA
			-0.130311	1.15339	1.17751	1.41365	1.66084	1.86954	2.26018	2.16451	2.04564	NaN	0.073804	1.36897	1.56428	1.7308	1.63121	1.887	1.98193	1.88356	1.9816	NaN	0.056507	1.32361	0.94407	2.08782	1.94931	2.03396	1.81851		3.31911	4.7905	ch-TOG	KIAA0097 gene product (ch-TOG), mRNA
			-0.371872	1.28775	1.31664	1.75637	1.78934	2.11439	2.44075	2.47657	2.32213	NaN	0.145531	1.62335	1.33056	1.13345	1.40016	1.94063	1.85727	2.26112	2.74116	NaN	0.226341	1.08648	0.615813	2.05464	2.15392	1.9705	1.17493		3.37848	6.68606	ABHD5	Abhydrolase domain containing 5 (ABHD5), mRNA
			-0.257231	2.12054	1.69827	1.86759	1.9155	1.87142	2.11082	2.07239	2.10585	NaN	0.138166	1.28028	1.45134	1.24076	1.30456	2.09088	2.06215	2.3127	1.99812	NaN	0.119065	0.954774	1.89843	2.51719	2.46304	1.35061	1.09183		3.65894	5.72464	FDPS	Farnesyl diphosphate synthase (farnesyl pyrophosphate synthetase, dimethylallyltranstransferase, geranyltranstransferase) (FDPS), mRNA
			0.067551	1.98257	1.77777	1.72258	1.46378	NaN	1.92471	2.03399	2.17978	NaN	-0.166404	1.75279	1.68859	1.8889	1.78267	1.87792	1.85445	2.27053	1.81445	NaN	0.098853	NaN	1.41352	2.11387	2.42892	1.91814	NaN		3.56635	5.38491	HMGCR	3-hydroxy-3-methylglutaryl-Coenzyme A reductase (HMGCR), mRNA
			0.038858	1.23198	1.90897	1.9106	2.14527	3.40264	1.72391	1.92705	1.94128	NaN	-0.158765	1.56008	1.93644	2.24058	2.22311	2.58161	2.68956	1.69303	2.22072	NaN	0.119907	2.58045	0.818975	2.54405	2.44765	2.46488	2.00904		3.84045	10.5754	APOBEC3A	Apolipoprotein B mRNA editing enzyme, catalytic polypeptide-like 3A (APOBEC3A), mRNA
			0.153574	1.6184	1.99539	1.92436	1.96036	2.5753	1.74924	2.14691	2.11498	NaN	0.134464	1.07585	1.60639	1.67484	1.93618	2.93066	2.92172	2.50686	2.47983	NaN	-0.288039	2.04556	1.34681	2.96206	2.42467	2.17316	0.941792		3.89158	7.79239	FLJ10156	Hypothetical protein FLJ10156 (FLJ10156), mRNA
			0.034214	2.07135	2.26707	2.64556	2.39035	2.44943	1.74419	1.52714	1.81797	NaN	-0.175333	1.81494	2.64208	1.47727	2.0022	2.72047	1.8174	2.28505	1.75956	NaN	0.141119	1.73393	0.995186	2.79272	2.41698	NaN	0.81596		3.52515	6.92937	CCNB1	Cyclin B1 (CCNB1), mRNA
			0.073747	2.24108	2.37911	2.77608	2.07088	2.25109	1.66143	1.9699	2.03239	NaN	-0.059666	1.91342	2.44041	1.89944	2.1912	2.69582	2.12823	2.24784	2.2663	NaN	-0.014081	1.79186	1.30046	2.76958	2.1863	1.57205	0.607085		4.20143	6.84986	STK6	Serine/threonine kinase 6 (STK6), transcript variant 2, mRNA
			0.184515	2.14175	2.12576	2.24975	1.93579	2.16169	1.93548	2.26708	2.03643	NaN	-0.399627	2.089	1.86791	1.67008	2.03387	2.37532	2.08534	2.05341	NaN	NaN	0.215112	1.29297	0.58404	2.69076	2.3095	1.64802	0.556467		4.09865	6.45654	DHCR24	24-dehydrocholesterol reductase (DHCR24), mRNA
			-0.229058	1.95906	2.12532	1.84927	2.08066	2.76205	1.79222	1.6169	1.78166	NaN	-0.0002	2.06499	2.3348	1.14435	1.50685	2.26016	1.9903	1.76832	2.52542	NaN	0.229258	1.56553	0.741546	2.33965	2.07828	1.44	0.680453		3.46347	6.7836	A_23_P51966	Unknown
			-0.134409	1.13445	NaN	NaN	2.16632	2.66598	3.03969	3.01289	3.04994	NaN	0.003459	1.4332	1.34531	1.51937	1.77418	2.70898	2.8719	2.44958	2.94421	NaN	0.2619	2.34713	0.667571	NaN	2.42491	NaN	1.33917		4.48876	8.28179	ARMET	Arginine-rich, mutated in early stage tumors (ARMET), mRNA
			0.086691	1.52199	1.61013	1.74368	2.03553	3.5082	3.13351	2.71119	3.12417	NaN	0.006458	1.61774	2.0031	0.852664	1.21904	3.14754	2.042	2.98756	2.88193	NaN	-0.09315	1.78514	0.44446	3.23772	3.29105	2.51112	1.47704		4.0086	11.3782	THC1881187	Unknown
			0.339398	4.07127	3.39406	2.97049	2.29206	4.40215	2.72919	2.44959	2.32288	NaN	-0.41402	2.72971	2.51067	2.22836	1.53723	3.1625	1.81852	1.20642	2.79835	NaN	0.074622	2.36309	0.511315	2.8543	4.01231	2.93893	1.23731		5.4626	21.1436	UNC5B	Unc-5 homolog B (C. elegans) (UNC5B), mRNA
			0.110055	2.64279	3.04297	3.06577	3.3725	3.70777	3.33022	2.82618	2.75111	NaN	-0.836827	2.382	2.3553	2.31153	2.51039	2.21924	1.23627	1.51128	3.36766	NaN	0.726773	3.15906	1.98211	1.98135	2.09866	2.649	2.63735		5.69775	13.0663	OSBPL6	Oxysterol binding protein-like 6 (OSBPL6), transcript variant 2, mRNA
			0.269133	2.07809	1.75828	NaN	1.80923	3.31468	2.97132	1.8343	2.29601	NaN	-1.08946	2.28743	NaN	1.16954	1.78236	3.15395	2.68259	2.25561	1.4824	NaN	0.275599	2.57079	3.13515	3.30615	2.47615	2.67706	1.85608		4.77535	9.94988	AF15Q14	AF15q14 protein (AF15Q14), mRNA
			0.671103	1.43287	2.56098	NaN	2.59288	3.44492	3.70499	NaN	2.45374	NaN	-1.03795	0.59222	2.28252	2.66988	1.96445	1.68335	1.89839	1.6187	1.24931	NaN	0.366844	NaN	3.16368	NaN	2.50081	NaN	2.40808		4.35745	13.0411	HBB	Hemoglobin, beta (HBB), mRNA
			-0.15393	1.5069	1.94578	1.79625	2.23639	3.51766	2.71562	2.65769	2.71411	NaN	-0.23332	1.99853	2.03075	2.9427	2.65682	2.23054	NaN	2.48523	2.34655	NaN	0.38725	2.97379	2.16337	2.87593	NaN	2.89721	2.87344		5.08607	11.4531	FADS1	Fatty acid desaturase 1 (FADS1), mRNA
			-0.271828	1.75837	2.31171	2.38275	2.5583	3.02734	3.66817	NaN	2.54603	NaN	-0.191541	1.80032	2.21569	2.66518	2.13375	2.37555	2.67581	1.99359	1.53559	NaN	0.463369	2.69506	3.21811	NaN	1.98719	NaN	2.8101		5.0758	12.7124	HBD	Hemoglobin, delta (HBD), mRNA
			-0.446669	2.93385	3.16125	3.31803	3.5443	3.84762	3.094	2.7361	2.64313	NaN	-0.325221	3.54476	3.53694	3.23087	3.36	3.20305	2.40075	2.01358	3.32166	NaN	0.77189	3.42499	2.39759	2.82941	2.45195	2.02962	0.768848		7.6415	14.3963	EXO1	Exonuclease 1 (EXO1), transcript variant 3, mRNA
			-0.541827	3.09076	3.30839	3.42467	3.32954	3.22717	2.50851	2.29209	2.50525	NaN	0.212266	3.75701	3.3446	3.39352	3.70137	3.35702	2.76796	2.63091	3.08643	NaN	0.329561	3.7154	3.46863	2.77596	2.3154	1.98167	1.44366		8.49394	13.5199	CDCA5	Cell division cycle associated 5 (CDCA5), mRNA
			-0.419433	3.12462	3.31848	3.1395	3.18551	2.81113	1.57056	1.91045	1.83367	NaN	-0.160409	3.60437	3.34048	3.54782	3.25106	3.06101	2.77448	2.37744	2.09343	NaN	0.579842	3.72499	3.74747	3.10648	2.55309	2.24512	1.89114		7.01833	13.4308	PKMYT1	Membrane-associated tyrosine- and threonine-specific cdc2-inhibitory kinase (PKMYT1), transcript variant 2, mRNA
			-0.508378	3.32218	3.34736	NaN	3.56914	3.97223	2.53259	NaN	2.42313	NaN	-0.575792	4.17358	NaN	3.57031	3.73904	3.52851	NaN	2.46419	2.58398	NaN	1.08417	4.24227	4.17485	3.49296	2.91597	2.52245	NaN		10.0894	18.9256	CDC6	CDC6 cell division cycle 6 homolog (S. cerevisiae) (CDC6), mRNA
			-0.22243	3.18402	3.28197	3.28511	3.02145	3.13093	2.67266	2.50396	2.83455	NaN	0.085819	NaN	3.11647	2.29002	2.5526	3.60373	2.91704	3.09321	3.38978	NaN	0.136611	2.79097	2.07613	3.6857	3.27194	2.61447	1.29721		7.34008	12.8679	CDC2	Cell division cycle 2, G1 to S and G2 to M (CDC2), transcript variant 1, mRNA
			0.031667	3.42748	3.01779	3.40064	3.49828	3.49208	2.81435	3.26243	3.30488	NaN	-0.074634	NaN	2.92359	2.9334	2.77764	3.69431	3.4205	3.74115	3.19227	NaN	0.042966	3.6499	3.01469	3.63446	3.77714	2.97207	2.42468		9.36548	13.7098	HMGCS1	3-hydroxy-3-methylglutaryl-Coenzyme A synthase 1 (soluble), mRNA (cDNA clone IMAGE
			0.064702	NaN	2.90492	3.00711	2.81178	3.36569	3.07028	3.00044	3.01202	NaN	-0.152559	2.79804	3.00963	2.76256	2.5548	3.40338	3.12001	3.15596	2.8676	NaN	0.087857	3.66625	2.41746	3.49803	3.43423	2.99127	2.55915		7.97705	12.6955	ACAT2	Acetyl CoA transferase-like protein mRNA, complete cds.
			-0.100355	2.83842	2.62262	2.77967	2.49216	3.29499	2.72254	2.62643	2.88537	NaN	0.089165	2.8534	2.89237	2.69141	2.54723	3.41358	3.44233	3.47966	3.2881	NaN	0.01119	3.34752	2.38729	3.47084	3.36974	2.54973	2.46193		6.86697	11.1553	ACAT2	Acetyl-Coenzyme A acetyltransferase 2 (acetoacetyl Coenzyme A thiolase) (ACAT2), mRNA
			-0.248749	2.56395	2.70959	3.06948	3.25237	2.76291	2.43277	2.60029	2.78462	NaN	0.18452	2.28127	3.3123	3.50876	3.33059	3.48404	3.47304	2.88687	3.03801	NaN	0.064229	3.45804	2.89711	3.34806	3.16406	3.07697	NaN		7.82212	11.3826	CENPF	Centromere protein F, 350/400ka (mitosin) (CENPF), mRNA
			0.136978	4.08215	3.96673	3.8063	3.71055	3.25947	2.79484	2.63794	2.89778	NaN	-0.073555	4.15241	3.87157	2.95118	3.3335	3.86368	3.13866	3.1534	2.55126	NaN	-0.126847	2.82771	1.2968	3.40419	2.62925	2.61096	1.86393		7.73381	17.7828	Spc25	Kinetochore protein Spc25 (Spc25), mRNA
			-0.474327	2.74875	2.80957	2.86996	2.75403	NaN	2.04518	2.11597	1.98327	NaN	0.182558	3.51333	3.15933	2.66569	2.95192	3.46904	2.1653	2.81666	2.72088	NaN	0.291769	2.62453	1.78603	3.10188	2.16045	1.76913	0.438278		6.25543	11.4187	TK1	Thymidine kinase 1, soluble (TK1), mRNA
			-0.495646	2.7465	2.99596	2.91878	2.64687	2.43078	2.13267	1.91862	2.10575	NaN	0.080975	2.83525	3.21579	2.90113	2.88315	3.03922	2.48608	2.02526	2.1762	NaN	0.414671	2.85553	1.61588	2.71717	2.26463	2.21642	0.768209		5.39183	9.2907	DUFD1	DUF729 domain containing 1 (DUFD1), mRNA
			0.15957	2.93038	3.07444	3.06108	2.96199	2.78109	2.20849	2.47795	2.49504	NaN	-0.086998	2.78632	3.16418	3.14303	2.963	3.28103	2.53928	2.30832	2.09913	NaN	-0.072572	3.49314	2.67251	2.86038	2.48978	2.49267	1.16896		6.37535	11.26	BRRN1	Barren homolog (Drosophila) (BRRN1), mRNA
			-0.102946	2.82333	2.87902	2.85748	2.7909	2.11234	1.328	1.86947	2.02877	NaN	-0.255501	3.08631	3.12551	3.32074	3.19139	3.17729	2.79235	2.48859	2.16712	NaN	0.358447	3.2578	2.81763	2.97876	2.59749	2.22982	1.75794		6.92059	9.99176	C22orf18	Chromosome 22 open reading frame 18 (C22orf18), mRNA
			-0.220468	2.85393	2.85251	2.99102	2.88946	2.63105	1.89324	1.78478	1.88103	NaN	-0.047388	3.09987	3.24242	2.97706	3.1919	3.32482	2.71183	2.03717	2.25446	NaN	0.267856	3.71457	2.68422	2.38978	1.9332	1.85025	1.66621		6.19478	13.128	C13orf3	Chromosome 13 open reading frame 3 (C13orf3), mRNA
			-0.264187	2.49214	2.36188	2.74824	3.05692	2.77907	1.67326	1.73597	1.71686	NaN	-0.092759	2.84194	3.29529	2.93057	3.06779	3.25353	3.24423	2.55094	2.42642	NaN	0.356946	3.17371	2.03268	2.63315	2.44264	2.16625	1.62656		5.62611	9.81705	KIFC1	Kinesin family member C1, mRNA (cDNA clone IMAGE
			-0.160593	NaN	2.7026	2.47352	2.67172	3.22524	2.05502	1.90855	2.27638	NaN	-0.478844	2.7755	3.13015	2.60246	2.97412	3.42677	2.94754	2.64131	2.698	NaN	0.639437	3.28797	2.39316	3.01227	2.50729	2.3848	1.47598		6.15553	10.7538	KIF11	Kinesin family member 11 (KIF11), mRNA
			0.474555	1.80861	2.06256	2.36938	2.36875	2.33807	2.2874	2.04086	NaN	NaN	-0.498102	2.24924	2.79263	1.80521	2.54751	2.91939	2.23689	3.28122	2.05165	NaN	0.023547	2.00743	1.36	2.91373	2.78035	2.87272	1.85421		4.73402	9.72178	KIF18A	Kinesin family member 18A (DKFZP434G2226), mRNA
			-0.106853	2.29989	2.45107	2.54061	2.34969	2.58727	1.995	1.93188	2.24592	NaN	-0.225325	1.69114	2.58211	1.74092	1.94079	2.81412	2.15229	2.62543	2.24809	NaN	0.439031	2.00446	1.18062	3.19627	3.02919	2.4579	1.58416		4.74338	9.16586	CDKN3	Cyclin-dependent kinase inhibitor 3 (CDK2-associated dual specificity phosphatase) (CDKN3), mRNA
			-0.03274	2.16395	2.52326	2.87726	2.80465	2.63311	2.30457	2.15572	2.30918	NaN	-0.028348	2.20362	2.40094	1.85293	2.51588	3.3868	2.41886	3.20148	3.05337	NaN	0.061088	2.2383	1.89387	3.16973	2.50847	1.94549	1.26268		4.95601	10.46	HMMR	Hyaluronan-mediated motility receptor (RHAMM) (HMMR), transcript variant 1, mRNA
			0.125375	2.1826	2.57488	2.50767	2.67885	2.80053	2.22997	2.2831	2.58325	NaN	-0.042679	2.28101	2.85843	2.24385	2.69271	3.39606	2.72148	2.87611	2.60509	NaN	-0.082696	2.8591	2.3047	3.35261	2.9912	2.8305	1.72355		5.9929	10.5273	BUB1	BUB1 budding uninhibited by benzimidazoles 1 homolog (yeast) (BUB1), mRNA
			-0.030039	2.65048	2.54186	2.88136	2.5725	2.37979	1.9138	2.1042	2.34507	NaN	-0.015968	2.60247	2.80524	2.91494	3.01019	3.19333	2.83986	2.71512	2.62729	NaN	0.046007	3.00726	2.28324	2.86659	2.88378	2.45743	1.51639		6.07326	9.14719	CDCA8	Cell division cycle associated 8 (CDCA8), mRNA
			0.019917	2.1308	2.52668	2.83704	2.62896	2.4644	1.94491	2.20021	2.3579	NaN	-0.063028	2.01168	NaN	2.7728	2.86293	3.10841	2.7502	2.68484	2.41181	NaN	0.043111	3.10335	2.10474	2.95505	3.0596	2.55102	1.92137		5.63939	8.62432	CCNB2	Cyclin B2 (CCNB2), mRNA
			0.29465	2.46578	2.94618	2.91207	2.93983	2.70883	2.30547	2.35163	2.45494	NaN	-0.18633	2.18277	3.07513	2.41356	2.81779	3.24653	2.77131	2.82049	2.69525	NaN	-0.10832	2.53717	1.59303	2.8948	2.80437	2.46932	0.825737		5.80448	9.49078	DLG7	Discs, large homolog 7 (Drosophila) (DLG7), mRNA
			0.594733	2.11359	2.49232	2.75473	2.56697	3.52613	2.3766	2.65812	2.638	NaN	-0.375065	1.64804	1.9781	0.36717	1.43122	2.66287	0.694994	2.12556	2.55786	NaN	-0.219668	0.570416	0.278281	2.90395	2.29713	1.53191	-0.196069		4.32766	11.5205	APOBEC3D	Unknown
			0.657523	1.08504	1.91601	2.38312	2.361	2.91296	2.66994	2.57111	2.5446	NaN	-0.425933	0.54599	-0.666801	1.01649	1.59617	2.23162	1.79035	1.84539	2.88401	NaN	-0.23159	0.545233	0.915702	2.79558	2.68007	2.34747	0.712352		3.5935	7.53161	TRIM7	Tripartite motif-containing 7 (TRIM7), transcript variant 6, mRNA
			0.07047	NaN	2.47668	2.43978	2.35226	2.72518	2.82215	4.06255	3.78548	NaN	-0.770902	0.449509	1.28189	0.654843	0.605573	1.52278	1.14616	2.97586	3.42772	NaN	0.700432	0.773966	0.78032	2.57023	2.65942	2.06828	0.850688		3.47143	16.709	RHAG	Rhesus blood group-associated glycoprotein (RHAG), mRNA
			1.01098	2.46329	2.28115	2.85311	2.19275	2.98943	2.60539	3.54773	3.10783	NaN	-0.439457	1.33581	0.600228	0.768091	0.734898	1.95442	2.0867	2.76439	NaN	NaN	-0.066033	0.78138	0.656412	2.69034	2.9952	1.57879	0.954735		4.05742	11.6943	LSS	Lanosterol synthase (2,3-oxidosqualene-lanosterol cyclase) (LSS), mRNA
			-0.79097	0.605607	2.00367	2.72813	3.25398	1.29156	2.45876	3.35663	3.17376	NaN	-0.270396	0.488493	-0.316935	1.22809	1.4456	1.28492	0.43692	1.11287	1.59412	NaN	1.06137	1.51328	-0.761392	1.406	1.88811	2.17827	0.922725		2.44793	10.2435	CST7	Cystatin F (leukocystatin) (CST7), mRNA
			0.227262	0.887583	1.49207	3.0405	4.18931	1.26368	4.68747	5.27364	5.27801	NaN	-1.07757	0.389542	-0.090645	NaN	1.1994	NaN	NaN	0.759179	2.95078	NaN	0.425155	1.12933	1.85267	NaN	-0.024684	NaN	0.127126		2.24134	38.8008	EPX	Eosinophil peroxidase (EPX), mRNA
			-1.36181	2.48374	2.81159	2.96523	3.63481	4.15275	3.14009	2.41179	2.34215	NaN	0.579321	1.63583	2.03767	2.27803	1.8772	1.63796	-0.363115	-1.16011	3.29979	NaN	0.782494	2.41073	2.48223	-0.950828	-1.99721	-1.89119	-1.75908		4.10582	17.787	AF026246	MRNA containing human endogenous retrovirus H and human endogenous retrovirus E sequences.
			-0.570395	1.96177	1.95782	2.08999	2.78762	3.09595	3.31065	2.90812	2.86635	NaN	0.223504	2.17699	2.42416	1.3324	2.00548	1.90468	0.752467	0.541366	3.08023	NaN	0.346892	1.54229	-0.304275	0.785687	0.366781	-0.008412	-1.45059		3.74427	9.9221	SAMSN1	SAM domain, SH3 domain and nuclear localisation signals, 1 (SAMSN1), mRNA
			0.860462	2.83525	2.82279	2.85938	2.90586	2.88068	2.49922	1.66565	1.81597	NaN	-0.569342	2.85175	2.56103	1.70254	1.8597	2.12006	0.752341	1.6599	1.68235	NaN	-0.291121	2.33812	1.94686	1.10237	0.549684	-0.184226	-0.473121		3.52095	7.49465	MELK	Maternal embryonic leucine zipper kinase (MELK), mRNA
			0.207717	0.13032	0.590095	0.589426	0.654909	2.74469	2.80812	2.8355	3.00517	NaN	-0.265793	1.03742	0.784995	-0.187504	0.525995	1.74518	0.851127	1.97388	2.21346	NaN	0.058076	-1.11996	-2.92534	-0.734604	-1.01719	-1.70907	-4.52098		1.50465	-22.9589	MEST	Mesoderm specific transcript homolog (mouse) (MEST), transcript variant 1, mRNA
			-0.206225	0.428178	0.716793	1.13287	1.7608	-1.29925	-0.155426	0.46591	0.827506	NaN	0.036227	-0.731887	0.093214	1.0442	0.922188	-0.909953	-0.423546	-1.75536	0.449948	NaN	0.169998	1.03711	2.67008	-2.91822	-2.73379	-2.79174	0.119164		1.08611	-7.55913	HDC	Histidine decarboxylase (HDC), mRNA
			-0.232372	-0.834835	-0.395424	-0.057754	0.87744	-0.936532	-0.467088	-0.900111	-0.402132	NaN	-0.112248	-0.096209	0.153891	1.21945	1.17622	-0.129867	-1.47616	-1.4822	0.20695	NaN	0.344621	1.44505	1.17983	-1.38918	-1.77088	-1.66077	-2.05943		-1.17476	-4.16822	FAM45B	Uncharacterized hypothalamus protein HT011 (HT011), mRNA
			-0.33927	-1.02567	-0.296796	0.448496	1.39052	-0.88139	0.522043	0.213228	0.236365	NaN	0.076636	-0.015934	-0.223749	0.736458	1.93374	-0.68473	-0.315532	-1.55529	1.05602	NaN	0.262634	0.579313	1.85412	-1.81981	-2.1273	-1.70293	-0.596099		-1.01111	-4.36899	CEBPD	CCAAT/enhancer binding protein (C/EBP), delta (CEBPD), mRNA
			-0.619451	1.34226	1.85851	1.96979	2.12827	0.893354	1.31018	1.50523	1.46916	NaN	-0.090724	0.967523	1.34824	2.11173	2.35321	1.73313	-0.928285	-1.84157	1.3446	NaN	0.710176	2.34504	2.75033	-1.73073	-2.92173	-3.14979	-2.53243		2.53548	-8.87527	KCNH2	Potassium voltage-gated channel, subfamily H (eag-related), member 2 (KCNH2), transcript variant 1, mRNA
			-0.762521	0.72051	1.00453	1.52448	2.64526	-0.965826	0.703525	1.24502	1.41141	NaN	0.489549	1.42529	2.14694	2.45192	2.98149	-0.439905	-1.60296	-0.700533	1.52082	NaN	0.272972	2.18394	1.90037	-1.83816	-1.62005	-1.42701	-1.28379		1.64776	7.89801	FLJ22390	Hypothetical protein FLJ22390 (FLJ22390), mRNA
			-0.183332	0.921295	0.883642	0.97287	1.80979	-0.253226	0.148943	0.311519	0.370215	NaN	0.008609	0.51411	1.28027	1.07376	1.1069	-1.06245	-1.48661	-1.19761	0.373877	NaN	0.174723	1.46148	1.44134	-1.48446	-1.90789	NaN	-1.60981		1.26652	-3.7526	GFI1	Growth factor independent 1 (GFI1), mRNA
			-0.244643	1.22414	1.22538	1.32255	1.20656	0.936498	0.492935	-0.065651	-0.277298	NaN	0.142008	1.4018	1.33128	2.00099	1.20917	0.028159	-1.12065	-1.0762	0.758249	NaN	0.102635	1.48388	2.22291	-1.83879	-2.37095	-2.16303	-1.65806		1.4073	-5.17283	FLJ32009	Hypothetical protein FLJ32009 (FLJ32009), mRNA
			-0.343929	0.945906	1.3723	1.17957	1.93772	0.286093	0.692038	0.63356	0.901094	NaN	-0.04064	1.30397	1.99072	1.7648	2.1175	0.256117	-1.13922	-1.55995	1.25058	NaN	0.38457	2.50715	2.16957	-1.71821	-1.94207	-2.24238	-1.65537		1.61556	5.68497	AK122631	CDNA FLJ16052 fis, clone KIDNE2010264.
			-0.219029	0.698399	0.714964	1.41071	2.0642	2.08953	3.26657	3.01967	2.9746	NaN	-0.109848	0.44223	-0.838607	0.10727	-0.43386	-0.408208	NaN	-0.471197	2.9761	NaN	0.328876	1.49478	1.01739	-0.898475	-0.830671	-1.56803	-1.08248		1.30636	9.62358	NCF2	Neutrophil cytosolic factor 2 (65kDa, chronic granulomatous disease, autosomal 2) (NCF2), mRNA
			0.301913	-0.180506	-1.13515	-0.089468	0.286879	1.92718	2.51975	2.06751	2.1692	NaN	-0.214482	-0.511128	-2.63993	0.046149	-0.113485	0.063511	-0.047492	1.37034	1.8654	NaN	-0.087431	-0.190413	0.331029	-0.18842	-0.569838	-0.365903	-0.238616		-1.06248	-6.23301	GPNMB	Glycoprotein (transmembrane) nmb (GPNMB), mRNA
			0.481527	0.434647	-0.592681	0.29867	0.249092	1.80685	1.79894	2.29282	2.5252	NaN	-0.414646	-0.419594	0.562186	0.419536	0.468219	1.05141	-0.617696	1.46558	2.54996	NaN	-0.066881	0.427931	0.305598	0.190015	-0.093173	0.148326	-0.207509		1.3375	5.85617	PLA2G7	Phospholipase A2, group VII (platelet-activating factor acetylhydrolase, plasma) (PLA2G7), mRNA
			0.286581	0.124741	0.348893	0.800697	0.841474	2.29785	2.5363	3.06901	3.06791	NaN	-0.137315	-0.216905	-0.24886	NaN	0.295006	0.612492	0.778445	1.17758	3.13691	NaN	-0.149266	0.607282	0.870217	1.09021	1.61791	1.64919	NaN		1.74194	8.79636	HBE1	Hemoglobin, epsilon 1 (HBE1), mRNA
			-0.064851	0.494224	0.50593	0.625202	1.19967	2.59457	2.17262	2.81527	1.94765	NaN	-0.113811	-0.47681	-0.456338	-0.328426	0.015811	-0.135963	-0.120731	0.374207	2.66925	NaN	0.178662	0.600931	0.263535	0.190112	0.075364	0.785579	0.603308		1.29613	7.03851	A_23_P140766	Unknown
			-0.038053	0.512252	0.470158	0.540538	1.15136	3.0658	2.70086	2.54407	2.25628	NaN	-0.65808	-0.025017	-0.443839	-0.105759	0.188339	-0.225272	0.158945	0.760967	2.79817	NaN	0.677106	0.405527	0.847903	1.15962	0.866448	0.756701	0.598594		1.51424	8.37333	DOC1	Downregulated in ovarian cancer 1 (DOC1), transcript variant 2, mRNA
			-0.059706	NaN	-0.035515	NaN	0.547387	3.27349	3.10149	2.67115	3.37845	NaN	0.09435	0.119271	NaN	-0.749926	0.549466	0.098788	NaN	-0.176979	3.35344	NaN	-0.017322	0.769578	0.692161	0.778505	0.847623	0.994272	0.749568		1.6157	10.3996	CALB2	Calbindin 2, 29kDa (calretinin) (CALB2), transcript variant CALB2, mRNA
			0.015916	0.279641	-0.191594	0.317079	0.885354	3.30542	3.31481	2.54984	2.62704	NaN	-0.35413	0.502224	0.347773	0.256257	0.015174	-0.454627	-0.393709	0.444784	3.58287	NaN	0.338214	0.57266	0.368746	0.284464	0.34255	0.645106	0.241728		1.268	11.9826	SLITRK6	SLIT and NTRK-like family, member 6 (SLITRK6), mRNA
			0.271975	0.203334	0.049752	1.05913	2.0244	0.152468	1.81593	2.60865	2.52243	NaN	-0.128639	-0.492532	0.102027	0.142327	0.404146	-0.021513	0.394526	0.15194	1.92992	NaN	-0.286672	0.052743	0.71042	0.366495	0.465468	0.832915	1.16471		1.28922	6.09932	PRG2	Proteoglycan 2, bone marrow (natural killer cell activator, eosinophil granule major basic protein) (PRG2), mRNA
			-0.028772	0.245528	0.298492	0.358302	0.718665	-0.120385	1.50816	2.95395	3.02492	NaN	0.062163	-0.298936	0.102214	0.329171	0.082333	0.161965	0.408339	-0.17979	1.71519	NaN	-0.033391	0.705543	0.443468	-0.007839	0.09786	0.311734	0.308737		1.22986	8.13939	PRG3	Proteoglycan 3 (PRG3), mRNA
			0.037365	-0.333181	-1.19727	1.43398	-0.246259	-0.901976	2.01647	2.74843	2.39223	NaN	-0.231091	0.429524	-0.226927	0.371048	0.41067	-0.036964	0.049625	0.042567	0.679297	NaN	0.193726	0.527678	0.80643	0.265277	0.388783	0.656795	0.657029		1.29329	6.71986	FLJ23577	KPL2 protein (FLJ23577), transcript variant 1, mRNA
			0.447215	-0.508099	-0.020298	1.89696	0.89977	-0.926017	2.79124	3.29703	2.92988	NaN	-0.677468	0.881025	-0.031209	0.929142	0.245148	-0.129789	0.314749	0.182407	2.67547	NaN	0.230253	0.732206	1.25137	0.383957	-0.065066	0.713573	1.24963		1.36341	9.82887	PCDH11Y	Protocadherin 11 Y-linked (PCDH11Y), transcript variant b, mRNA
			1.23086	1.26484	1.47683	0.552651	2.0938	1.55393	2.32531	-0.01263	-0.072831	NaN	-0.171823	-0.14076	-0.016333	0.661758	0.424202	0.283809	0.570583	0.77231	0.623592	NaN	-1.05904	-1.02937	1.12087	-0.868153	0.11623	-1.11653	-0.44652		1.34183	5.01174	C1orf34	Chromosome 1 open reading frame 34, mRNA (cDNA clone MGC
			0.752078	1.12273	1.66537	1.89369	2.41183	0.617451	2.73647	2.11232	2.28155	NaN	-0.19753	-0.293707	1.25983	0.851751	1.37013	-0.284652	-0.602969	-0.941718	0.993034	NaN	-0.554549	1.62637	0.521181	-0.759709	-0.621378	NaN	-0.677472		1.74341	6.66439	RNASE2	Ribonuclease, RNase A family, 2 (liver, eosinophil-derived neurotoxin) (RNASE2), mRNA
			0.539451	0.647468	1.47418	1.90991	2.78321	0.093637	2.19537	2.89925	2.94472	NaN	0.071659	0.384886	1.40553	0.424628	1.78915	-0.273702	-0.656444	0.223829	2.46756	NaN	-0.61111	1.09462	0.821422	-0.64878	-0.741274	-0.743624	-0.338983		1.45342	7.69928	RNASE3	Ribonuclease, RNase A family, 3 (eosinophil cationic protein) (RNASE3), mRNA
			0.306429	0.658671	0.44946	1.60054	2.57029	0.603238	2.49484	1.93166	2.30181	NaN	0.56422	0.655051	0.261834	1.11287	2.21016	0.278432	0.320531	0.53369	1.71589	NaN	-0.870649	1.83194	1.78188	-0.549086	-0.627729	-0.356881	-0.003209		1.51912	5.93928	TGFA	Transforming growth factor, alpha (TGFA), mRNA
			0.721992	0.464918	0.139866	0.952927	1.69532	0.881024	1.28869	1.63194	1.76115	NaN	-0.113774	-0.003683	0.392182	0.952175	1.45212	0.432901	0.458459	0.895091	1.69192	NaN	-0.608218	1.35155	2.27379	-0.813425	-1.0586	-1.04779	-0.30666		1.64946	4.83594	ENPP3	Ectonucleotide pyrophosphatase/phosphodiesterase 3 (ENPP3), mRNA
			1.03153	0.468425	1.37091	1.53997	2.04483	1.10594	0.655894	1.95179	2.53918	NaN	-0.303317	0.392107	-0.139258	0.486598	0.996834	-0.156037	0.370019	0.455001	1.29072	NaN	-0.21245	1.70904	1.81378	-0.407978	-0.117666	-0.339765	-0.203976		1.40114	5.81259	ENPP3	Ectonucleotide pyrophosphatase/phosphodiesterase 3 (E-NPP 3) (Phosphodiesterase I/nucleotide pyrophosphatase 3) (Phosphodiesterase I beta) (PD-Ibeta) (CD203c antigen)
			-0.026717	0.08418	1.11718	1.541	1.83709	1.29338	1.00247	1.83689	2.74935	NaN	-0.338648	0.313423	0.908112	0.501872	1.55924	-0.180673	-0.502023	-0.365246	0.792127	NaN	0.365365	1.92051	0.535526	0.472628	0.28296	0.589397	0.309042		1.44947	6.72415	GPR65	G protein-coupled receptor 65 (GPR65), mRNA
			0.188874	0.114576	0.764341	1.40287	1.97699	0.796625	1.01911	1.19872	1.20005	NaN	-0.285623	0.366803	0.97599	1.32151	2.04683	0.179628	0.318792	0.370984	1.11531	NaN	0.09675	1.58225	1.7838	-0.273472	-0.658258	0.033658	0.013374		1.69859	4.13196	ADRB2	Adrenergic, beta-2-, receptor, surface (ADRB2), mRNA
			-0.674495	0.424133	0.749812	0.955702	1.57947	1.25788	1.58013	NaN	0.732647	NaN	-0.122988	0.419406	NaN	0.624729	1.97696	-0.901258	NaN	0.199328	1.29739	NaN	0.797483	1.74457	1.96364	0.085504	0.005523	-0.103084	0.579188		1.60068	3.93661	TLE1	Transducin-like enhancer of split 1 (E(sp1) homolog, Drosophila) (TLE1), mRNA
			-0.256255	0.4567	0.59352	1.52463	2.26214	1.30321	1.17762	1.04131	1.06587	NaN	-0.280191	0.214643	0.621276	0.952466	1.27765	-0.654373	0.488106	0.336008	0.991942	NaN	0.536446	1.02862	1.47383	0.270971	0.054038	0.270831	0.919741		1.53824	4.79703	SPP1	Secreted phosphoprotein 1 (osteopontin, bone sialoprotein I, early T-lymphocyte activation 1) (SPP1), mRNA
			0.066241	0.223882	0.755654	1.22155	2.06919	-0.519146	0.796328	1.74531	1.55398	NaN	-0.056096	0.126861	0.685957	0.65018	1.48253	-0.178821	-0.215944	-0.772167	1.34726	NaN	-0.010145	1.81796	1.80449	-0.850835	-1.30715	-1.05401	-1.14851		1.16787	4.19652	P2RY2	Purinergic receptor P2Y, G-protein coupled, 2 (P2RY2), transcript variant 1, mRNA
			-0.315295	-0.254197	1.00842	1.88864	2.68212	0.215489	1.15375	1.10191	0.974319	NaN	-0.705223	-0.18269	0.744014	0.896271	1.97686	-0.212901	0.074761	-0.59347	1.15903	NaN	1.02052	2.01066	1.36962	-0.246503	-0.679008	-0.81947	-0.815164		1.67483	6.41798	CTSG	Cathepsin G (CTSG), mRNA
			-0.36142	0.315742	1.1772	2.30859	3.14539	-0.206124	1.43755	1.2931	1.23414	NaN	-0.017133	0.641873	0.861496	1.57288	2.66815	-0.316896	-0.396514	-1.07296	1.78444	NaN	0.378553	2.17889	1.17057	-0.713666	-1.19275	NaN	-0.901137		1.68376	8.84821	STAR	Steroidogenic acute regulatory protein (STAR), mRNA
			0.308442	2.0632	3.03268	1.75663	1.85088	1.1212	0.326021	0.271686	0.493056	NaN	0.20049	1.42866	2.19798	2.13401	1.46277	1.52858	0.552468	-0.100593	0.749907	NaN	-0.508932	3.11063	0.223549	-0.418592	-0.10177	NaN	-0.072852		1.57046	8.6376	THC1946267	Unknown
			0.508374	1.74679	2.2157	1.77571	1.15947	0.68864	1.09599	0.931175	0.893783	NaN	0.0003	1.95728	2.24923	2.5461	2.04851	1.59438	0.262412	0.540768	1.8438	NaN	-0.508674	2.76372	0.940697	0.077721	-0.255588	-0.42077	-0.01801		1.91946	6.79146	FREQ	Frequenin homolog (Drosophila) (FREQ), mRNA
			0.099868	2.55259	1.9834	1.76443	1.526	1.74346	NaN	1.30517	1.10456	NaN	0.069625	1.35281	1.89262	1.45522	0.200091	1.27277	NaN	-0.455134	0.676884	NaN	-0.119559	0.140805	0.412652	-0.03708	0.095563	-0.617551	-0.243853		1.59868	5.86687	A_23_P159488	Unknown
			0.17403	2.36946	2.44335	1.84871	1.78309	1.50257	0.97001	0.812521	0.776074	NaN	-0.007497	2.49318	2.29558	1.62069	1.56511	0.342143	0.194003	-0.362798	1.22601	NaN	-0.166533	1.38236	0.337977	-0.683439	-0.890522	-0.771072	-0.863723		1.75628	5.63018	TNFRSF8	Tumor necrosis factor receptor superfamily, member 8 (TNFRSF8), transcript variant 1, mRNA
			-0.464809	1.4387	1.61018	1.50657	2.35344	2.67392	1.60219	1.07182	1.32879	NaN	0.123803	0.34373	0.978895	1.30067	0.904876	0.570192	-0.127901	-0.381426	2.20329	NaN	0.341006	1.64736	1.85827	-0.750363	-0.83866	-0.641691	-0.16818		1.97096	6.38161	AK057704	CDNA FLJ33142 fis, clone UTERU1000192.
			-0.093537	1.32741	1.35189	1.36181	1.8393	2.19198	1.20812	0.950621	0.998965	NaN	0.088799	0.62707	1.00838	1.39926	0.864292	0.936449	-0.118642	-0.12891	1.85509	NaN	0.004738	1.48604	1.63223	-1.39796	-1.63145	-1.57738	-1.4361		1.9327	4.56933	AF026246	MRNA containing human endogenous retrovirus H and human endogenous retrovirus E sequences.
			-0.037921	1.78826	1.07865	1.12399	1.19775	0.895425	1.60442	0.872423	0.801963	NaN	-0.330957	1.58001	1.34787	1.56619	1.54723	0.188005	-0.337373	-0.491117	1.6359	NaN	0.368878	1.50211	0.634965	-0.784762	-1.16945	-1.19165	-1.10712		1.83074	3.45399	FLJ10199	Hypothetical protein FLJ10199 (FLJ10199), mRNA
			-0.070138	1.04467	0.968808	1.19599	1.32184	1.17638	0.802809	0.698913	0.796319	NaN	-0.051184	1.13118	1.324	1.27145	1.08254	0.325305	-0.591362	0.277901	0.741848	NaN	0.060661	1.69602	1.28734	-0.77039	-0.769959	-0.314675	0.238256		1.73666	3.24007	LPXN	Leupaxin (LPXN), mRNA
			-0.14654	0.750336	1.78967	1.94094	2.21453	1.96514	2.11787	1.74841	1.81321	NaN	-0.093102	0.774624	0.998619	0.679664	1.75905	0.853242	0.176307	-0.401776	2.39992	NaN	0.479286	2.05909	0.222492	0.552717	-0.206274	-0.396472	-0.328471		1.71074	5.27774	PMP22	Peripheral myelin protein 22 (PMP22), transcript variant 1, mRNA
			-0.366078	2.35733	1.85827	1.65472	1.40784	1.48548	1.78965	1.2627	1.27833	NaN	-0.077542	0.903573	0.278795	0.801779	0.516613	0.360628	-0.285742	-0.537622	2.34184	NaN	0.44362	0.707167	-0.516805	-0.436588	-0.432712	NaN	-0.342874		1.52826	5.1242	MAOA	Monoamine oxidase A (MAOA), nuclear gene encoding mitochondrial protein, mRNA
			0.315251	2.3495	2.95358	2.28494	2.59255	0.86568	-0.027476	0.73725	0.731128	NaN	-0.825281	NaN	1.51912	0.237999	0.807061	1.37171	0.434443	0.138131	-0.59831	NaN	0.51003	-0.021622	1.14905	1.31502	1.34301	NaN	-0.35594		1.667	7.74672	FLJ12442	Hypothetical protein FLJ12442 (FLJ12442), mRNA
			0.99574	1.08364	1.29776	1.4597	1.0573	1.37849	-0.33488	0.45062	0.438996	NaN	-0.690251	0.88571	0.966041	0.438994	1.41304	1.0944	0.092418	-0.263832	-0.198421	NaN	-0.30549	0.615591	0.623976	0.912029	0.786911	0.317449	0.086972		1.54112	2.75052	HKE2	HLA class II region expressed gene KE2 (HKE2), mRNA
			-0.201728	1.32727	1.44701	0.915593	0.651171	0.257601	-0.348327	-0.2568	-0.335177	NaN	-0.151633	1.34942	1.19045	1.48951	0.948012	0.829187	0.597956	0.060038	-0.389318	NaN	0.353362	-0.135085	2.19823	1.09434	0.748532	0.049673	-0.112868		1.51357	4.58916	ATAD3B	ATPase family, AAA domain containing 3B (ATAD3B), mRNA
			0.477744	1.64535	2.02732	1.76685	1.51739	1.25577	NaN	0.716242	0.352035	NaN	-0.555157	1.82333	1.14846	0.046085	0.564624	0.764287	0.071189	0.250976	-0.114213	NaN	0.077414	-1.61559	-0.756184	1.12927	0.73521	-0.136828	-1.36453		1.43513	4.07645	EIF5A	Eukaryotic translation initiation factor 5A (EIF5A), mRNA
			0.108249	1.98679	2.3267	2.0911	1.66156	1.61833	0.836473	1.0618	0.931258	NaN	-0.172362	1.39183	1.36748	0.114063	0.491768	1.07514	-0.451724	0.320353	0.858024	NaN	0.128226	-0.525433	-0.697723	0.903066	0.210254	-0.620122	-1.8354		1.78568	5.01657	C16orf33	Chromosome 16 open reading frame 33 (C16orf33), mRNA
			-0.4412	0.938605	1.31995	1.0507	1.14017	1.13431	0.335099	-0.12162	0.31283	NaN	0.232715	1.48331	1.5381	0.302979	0.679856	1.69785	NaN	0.996156	1.25227	NaN	0.208485	-0.054153	-0.686268	1.39966	0.615925	-0.221093	-1.75288		1.56688	-3.37032	THC1811009	U09086 thymopoietin alpha {Homo sapiens}, complete
			-0.572844	1.18596	1.28801	1.55593	1.15379	0.881759	0.2297	0.715137	0.808732	NaN	0.186785	1.55624	1.11385	0.039552	0.51227	1.0819	0.125202	0.28612	1.09773	NaN	0.386059	0.34922	-0.765418	1.05971	0.783599	0.524567	NaN		1.68106	2.94086	LPAAT-e	Acid acyltransferase-epsilon (LPAAT-e), mRNA
			-0.206945	1.18896	1.45795	0.991727	0.48506	0.684713	-0.340299	-0.218799	-0.282304	NaN	-0.325664	1.58989	1.29195	0.828006	0.918806	1.38409	0.213793	0.124971	-0.219141	NaN	0.532609	0.107084	-0.282318	1.20785	0.728734	0.040076	-1.17003		1.39964	3.01026	MRPL12	Mitochondrial ribosomal protein L12 (MRPL12), nuclear gene encoding mitochondrial protein, mRNA
			-0.304474	1.54362	1.50784	NaN	1.20161	0.193098	-0.663801	0.198667	0.439212	NaN	0.169755	1.69741	1.3696	1.03219	0.834302	0.990165	0.182304	0.695022	0.175786	NaN	0.134719	0.151271	-0.499725	NaN	1.06342	NaN	-0.418388		1.24741	3.24318	ODC1	Ornithine decarboxylase 1 (ODC1), mRNA
			-0.134199	1.49108	1.67697	1.39157	1.15329	0.575712	-0.103892	0.199011	0.251829	NaN	0.063022	1.52264	1.53849	0.714883	1.06434	1.19056	0.478886	0.777879	0.659098	NaN	0.071177	0.464416	-0.053862	1.09592	0.738334	0.274549	-1.27197		1.5791	3.19756	POLR3H	RNA polymerase III subunit RPC8 (RPC8), mRNA
			-0.046859	1.85857	1.78452	1.66185	1.34363	1.02709	-0.07064	0.229904	0.324985	NaN	-0.063157	2.12535	1.40721	0.520841	0.793309	1.13823	0.486517	0.280167	0.08947	NaN	0.110016	-0.362741	-0.559503	0.968379	0.824606	0.204505	-0.917006		1.40106	4.36309	OK/SW-cl.56	Beta 5-tubulin (OK/SW-cl.56), mRNA
			0.322976	0.7718	1.04541	0.995467	0.790866	0.497054	0.937192	0.524866	0.375386	NaN	-0.188921	1.1406	NaN	-0.927198	0.01908	1.03327	1.23864	1.42284	0.123311	NaN	-0.134055	0.143635	0.519392	1.89792	1.4488	1.19654	0.447576		1.56736	3.72676	TEAD4	TEA domain family member 4 (TEAD4), transcript variant 1, mRNA
			0.3093	0.216631	-0.059053	1.72349	0.669017	0.53086	0.493295	1.43637	0.831443	NaN	-0.503458	1.07858	0.927537	-0.048375	0.878015	1.00072	0.346428	0.924835	0.705656	NaN	0.194158	-0.512494	-0.286235	1.37976	1.09976	0.699244	-0.304972		1.58999	3.30234	HSGP25L2G	Gp25L2 protein (HSGP25L2G), mRNA
			-0.184125	1.90117	1.61084	1.72926	1.43614	0.8028	0.875453	1.1568	1.18764	NaN	0.024895	1.67464	0.920749	-0.686803	-0.189083	0.954762	0.13798	1.18932	0.997063	NaN	0.15923	-1.40395	-0.610917	1.00821	1.72062	1.41085	0.861669		1.93826	3.73516	TUBA2	Tubulin, alpha 2 (TUBA2), transcript variant 2, mRNA
			-0.103041	1.86635	2.10317	1.89361	1.576	2.00357	0.863547	1.44973	1.21619	NaN	-0.45919	2.06807	NaN	-0.746748	0.778323	1.12283	0.386093	0.770139	1.07072	NaN	0.562231	0.504555	0.133781	1.73734	1.73649	0.758458	-0.216125		1.95495	4.29652	C2orf7	Chromosome 2 open reading frame 7 (C2orf7), mRNA
			0.085445	1.75595	1.81369	2.4052	2.16893	1.27759	0.900282	1.47892	1.28278	NaN	-0.136346	1.77903	1.52623	-0.112501	0.044746	1.17504	0.015925	0.808831	1.20767	NaN	0.050902	0.231129	-0.625239	1.61984	1.45341	0.716233	-1.41637		2.25799	5.29708	GGH	Gamma-glutamyl hydrolase (conjugase, folylpolygammaglutamyl hydrolase) (GGH), mRNA
			0.199642	1.65938	1.546	1.27763	1.40377	0.830786	0.634786	0.993302	0.820603	NaN	-0.239977	1.66724	0.859891	-0.298746	0.160759	0.990808	0.599786	1.35107	0.87818	NaN	0.040335	-0.60858	-0.237988	1.84555	2.03727	0.501894	-1.17858		1.77865	4.10469	GMPPB	GDP-mannose pyrophosphorylase B (GMPPB), transcript variant 1, mRNA
			1.17241	1.47901	1.28249	NaN	1.29614	1.77927	1.99805	0.079492	0.155727	NaN	-0.35774	2.32811	1.56382	0.607485	1.52428	1.6422	1.03747	1.53558	1.15309	NaN	-0.814666	NaN	0.673315	1.45871	1.56421	0.444263	-0.560225		2.43259	5.02146	THAP10	THAP domain containing 10 (THAP10), mRNA
			0.554874	1.86506	1.53796	1.57878	1.58513	1.42763	1.49144	1.1039	1.23925	NaN	0.302699	1.66559	2.01277	2.19409	1.94102	2.37703	1.9549	1.46612	1.39479	NaN	-0.857573	1.34565	1.16751	1.54179	1.33177	0.910988	-0.032307		2.76279	5.19467	MGC45866	Hypothetical protein MGC45866 (MGC45866), mRNA
			0.755434	1.7336	1.65776	2.06312	1.93608	1.65707	2.14188	1.15656	1.32875	NaN	0.552123	1.92473	2.29298	1.54874	2.02024	2.38662	1.38554	1.79448	2.20239	NaN	-1.30756	2.16366	1.00669	1.89748	1.57764	0.988368	-1.16818		3.15525	5.22931	FLJ10858	DNA glycosylase hFPG2 (FLJ10858), mRNA
			0.770619	1.44654	1.70822	2.01058	2.43331	1.75779	2.2638	1.18416	1.28024	NaN	-0.200689	1.88108	2.4416	1.82486	1.95545	1.80146	0.925554	1.22921	2.07538	NaN	-0.56993	1.31131	0.440712	1.50838	1.49769	1.15929	-0.17248		2.82391	5.43242	APG-1	Heat shock protein (hsp110 family) (APG-1), mRNA
			-0.114161	NaN	1.9248	1.57334	1.64564	1.49743	0.980125	1.17628	1.3543	NaN	0.185499	1.84381	1.9655	1.43863	1.81124	2.10713	NaN	1.55754	1.80181	NaN	-0.142677	NaN	-0.674398	1.47921	1.04549	0.849647	NaN		2.78797	4.30834	SNRPG	Small nuclear ribonucleoprotein polypeptide G (SNRPG), mRNA
			-0.200294	1.6792	1.77491	2.04085	1.75419	1.87213	1.30575	0.895604	1.22919	NaN	0.193381	1.63744	1.91356	1.13633	1.41834	2.10516	0.463132	1.44135	1.0564	NaN	0.006913	0.948991	0.045217	1.87778	1.22145	0.709807	-0.972963		2.34435	4.30247	OIP5	Opa-interacting protein 5 (OIP5), mRNA
			0.175	1.92892	1.75246	1.79741	1.772	1.50254	1.01739	0.676636	0.954029	NaN	0.004293	1.87874	1.89966	1.24151	1.45807	1.75227	0.102718	0.661137	0.963854	NaN	-0.179293	1.48554	-0.620233	1.246	0.463001	0.54185	-1.48733		2.02426	3.80771	PLEKHK1	Pleckstrin homology domain containing, family K member 1 (PLEKHK1), mRNA
			0.661624	2.10117	1.97014	2.14995	2.0857	1.50056	1.394	1.28848	1.2377	NaN	-0.405256	2.30598	1.94717	1.61114	1.32917	1.77451	0.893917	1.25369	1.24147	NaN	-0.256368	1.68476	0.819562	2.0918	1.66382	1.15274	NaN		2.72693	4.94503	ORC6L	Origin recognition complex, subunit 6 homolog-like (yeast) (ORC6L), mRNA
			0.079627	2.15584	2.40385	2.24773	2.2314	2.03018	NaN	1.35882	1.33699	NaN	-0.170879	2.25952	2.0538	1.11017	1.37368	2.09166	0.596447	1.17071	1.39259	NaN	0.131066	0.723207	0.663234	2.17344	1.49959	0.543495	-1.65855		2.578	5.29213	DTYMK	Deoxythymidylate kinase (thymidylate kinase) (DTYMK), mRNA
			-0.032584	NaN	2.18582	2.43839	2.45519	2.42141	1.69785	1.70243	1.71821	NaN	0.004677	2.35156	2.14314	0.686279	1.18433	2.05383	0.289071	1.77388	1.86932	NaN	0.027907	1.40643	0.505706	2.08769	1.63259	0.956011	-0.765166		3.24932	5.48387	CKS1B	CDC28 protein kinase regulatory subunit 1B (CKS1B), mRNA
			-0.737501	1.94575	1.89559	2.01064	2.18973	2.11149	1.71504	1.11129	1.45286	NaN	0.584414	2.22751	2.09204	1.03645	1.17819	1.91986	0.528224	1.60731	1.57655	NaN	0.153087	1.32643	0.255455	1.96274	1.58482	1.09079	-1.17129		2.98255	4.68326	SMC2L1	SMC2 structural maintenance of chromosomes 2-like 1 (yeast) (SMC2L1), mRNA
			-0.251187	2.1054	2.29832	2.4177	2.45355	2.00981	1.07006	1.27868	1.49344	NaN	0.218417	2.10857	2.05717	0.550723	1.11614	1.61892	NaN	0.430268	0.924112	NaN	0.03277	1.36422	-0.182474	1.76466	1.39824	0.70232	-1.96456		2.49918	5.47761	MAD2L1	MAD2 mitotic arrest deficient-like 1 (yeast) (MAD2L1), mRNA
			0.775815	2.01681	1.4567	1.89152	2.24088	1.83142	1.42705	1.13385	1.32866	NaN	-0.74052	1.31436	0.150982	1.07709	0.449384	0.702568	0.970712	1.1993	0.992897	NaN	-0.035296	1.34101	0.595107	1.31791	1.08024	0.335969	0.509099		2.11439	4.72685	FLJ10707	MRNA; cDNA DKFZp686A20205 (from clone DKFZp686A20205).
			1.26524	1.3986	1.53936	1.62556	1.56078	1.3484	1.03594	1.83713	1.42093	NaN	-0.396708	1.26021	1.51218	0.650828	0.462937	0.881132	-0.39954	0.653197	1.27506	NaN	-0.868532	1.15898	0.370661	1.42121	1.0184	-0.258706	-0.540644		2.233	3.57298	CCNE2	Cyclin E2 (CCNE2), transcript variant 1, mRNA
			0.448185	1.51127	1.7583	1.85904	1.56048	1.76778	1.01366	1.38484	1.06384	NaN	-0.418412	1.58822	1.62076	0.877733	0.745279	1.52146	0.512021	0.950118	0.986095	NaN	-0.029773	0.213328	0.793101	1.34266	1.23898	0.316614	0.200327		2.01903	3.62766	AURKB	Aurora kinase B (AURKB), mRNA
			-0.117856	1.48813	1.37756	1.36348	1.57289	1.43518	0.837767	0.76529	1.00742	NaN	0.363979	1.62473	1.10311	0.173626	0.91018	1.6622	1.31137	1.19341	1.39951	NaN	-0.246123	0.468374	0.677298	1.49584	0.879919	-0.235479	-0.217977		2.01032	3.165	HSPH1	Heat shock 105kDa/110kDa protein 1 (HSPH1), mRNA
			-0.091774	1.34934	1.43492	1.11713	0.790652	1.32695	0.699752	0.652091	0.451543	NaN	-0.25799	1.79456	1.24599	0.5543	1.02807	1.31352	1.40993	1.35911	0.721011	NaN	0.349764	-0.27694	0.089007	1.80253	1.69941	0.854875	-0.105927		1.8086	3.48831	EIF4G1	Human mRNA for eukaryotic initiation factor 4 gamma (eIF-4 gamma).
			-0.347992	1.00745	1.06327	0.805798	0.630684	1.37607	0.854082	0.850476	0.778464	NaN	-0.008609	1.97072	1.21553	0.609725	1.16702	1.56221	0.92275	1.30484	1.21263	NaN	0.1783	0.108963	-0.367549	1.561	1.11448	0.63237	-0.39704		1.80761	3.91965	MESP1	Mesoderm posterior 1 (MESP1), mRNA
			-0.342907	1.33608	1.11696	0.981569	0.870838	0.903648	0.373315	0.461293	0.384719	NaN	0.111083	1.27194	0.50163	0.596549	0.816048	1.37765	1.47952	0.604065	0.622948	NaN	0.231825	-0.188811	-0.131133	1.43928	1.24332	0.468804	0.456279		1.51999	2.78857	STIP1	Stress-induced-phosphoprotein 1 (Hsp70/Hsp90-organizing protein) (STIP1), mRNA
			-0.582534	1.36538	1.31965	1.21219	0.560339	1.10178	0.081429	0.639346	0.342111	NaN	-0.244364	1.70612	NaN	0.923139	0.925174	0.897325	NaN	0.112991	0.286661	NaN	0.826898	-0.218427	1.14235	1.3507	1.22605	0.814886	0.325754		1.77387	3.26282	HRAS	V-Ha-ras Harvey rat sarcoma viral oncogene homolog (HRAS), mRNA
			0.130941	1.54729	1.49516	1.77804	1.36837	1.46501	1.41773	1.49	1.30085	NaN	-0.664642	1.17629	NaN	0.599176	0.940269	0.92036	-0.038065	1.40959	1.3006	NaN	0.533701	1.32552	-0.222001	0.865101	0.603852	0.576115	-0.068154		2.08245	3.42959	C2orf31	MRNA; cDNA DKFZp434E2135 (from clone DKFZp434E2135); complete cds.
			-0.320812	1.28636	1.5102	1.64594	1.66884	1.43038	0.977978	0.630289	0.613452	NaN	-0.343988	2.17195	2.24958	1.21556	1.30134	1.30047	0.044024	1.11297	0.754261	NaN	0.504394	1.56927	-0.016845	1.75581	0.971226	0.707603	0.104177		2.1629	4.75544	LOC200895	Hypothetical protein LOC200895 (LOC200895), mRNA
			0.133627	1.8896	1.58868	1.42712	1.32442	1.40888	1.29898	1.13487	0.603417	NaN	-0.166747	1.76166	1.03566	0.982288	1.06892	1.48135	0.655178	0.481203	0.921907	NaN	0.03312	0.687175	0.044529	0.836158	0.492016	-0.018753	-0.748022		1.89462	3.70532	FLJ21945	Hypothetical protein FLJ21945 (FLJ21945), mRNA
			-0.092981	1.91209	1.90336	1.59554	1.14356	1.42442	0.502878	0.740398	0.737633	NaN	0.125427	1.60491	1.19515	0.699968	0.456219	1.26033	0.363142	0.710242	0.715788	NaN	-0.032446	0.912925	1.20464	0.839044	0.146151	-0.100599	-0.809552		1.66744	3.76354	CTPS	CTP synthase (CTPS), mRNA
			0.215374	2.20554	2.12651	1.61443	1.36606	1.38455	0.931733	0.778162	0.716273	NaN	-0.115124	2.12357	1.39825	0.400124	0.24676	0.813665	0.082112	0.204259	0.572756	NaN	-0.100249	0.252443	0.674212	0.871731	0.155746	-0.502288	-0.539826		1.59572	4.61247	A_23_P33103	Unknown
			-0.169928	1.44651	1.61727	1.58549	1.28524	1.50142	0.918511	0.658218	0.752744	NaN	-0.048305	1.65058	NaN	0.331993	1.08237	0.819717	-0.017949	-0.52032	1.01357	NaN	0.218233	1.19751	0.541666	0.710043	0.60932	0.08879	-0.460071		1.66024	3.13959	LOC201725	Hypothetical protein LOC201725, mRNA (cDNA clone IMAGE
			-0.05601	NaN	1.05094	0.983183	0.906071	1.86178	1.14946	0.579056	0.846643	NaN	-0.157052	1.64078	1.57139	1.44366	1.00482	1.24682	0.100955	0.359859	0.638636	NaN	0.213061	1.62478	0.236799	0.929335	0.492832	0.661005	-0.088056		1.83573	3.63456	RBBP8	Retinoblastoma binding protein 8 (RBBP8), transcript variant 1, mRNA
			-0.159285	1.14681	1.07741	1.18723	1.27479	1.62634	0.935739	0.682367	0.713922	NaN	-0.450644	1.64008	NaN	0.455548	0.883401	0.497486	-0.258193	0.526461	0.437565	NaN	0.609929	1.50582	0.527881	0.845349	0.514347	0.406032	-0.603794		1.56498	3.11683	HPS5	Hermansky-Pudlak syndrome 5 (HPS5), transcript variant 1, mRNA
			0.178548	1.20198	1.41289	1.49946	1.45726	1.09123	0.598257	1.10259	1.11148	NaN	-0.336862	0.582443	1.13298	1.00568	0.455558	1.10628	0.273987	0.001624	-0.266117	NaN	0.158314	0.977024	-0.081876	1.33623	1.12675	0.210543	-0.395928		1.9684	2.82737	A_23_P6514	Unknown
			-0.187988	1.4924	1.59846	1.53979	1.25079	1.37814	0.983305	0.547734	0.639152	NaN	-0.006666	1.46592	1.45134	1.13773	0.669269	1.05632	0.099326	0.149776	0.423632	NaN	0.194654	1.17871	-0.732234	0.652629	0.417488	0.273999	-0.864233		1.57203	3.02819	MRPL50	Mitochondrial ribosomal protein L50 (MRPL50), nuclear gene encoding mitochondrial protein, mRNA
			0.014312	1.0947	1.00884	1.17308	1.12616	1.14487	0.672519	0.731464	0.674263	NaN	-0.470519	0.929219	0.963247	0.588923	0.463244	0.848362	0.44653	0.132798	0.182306	NaN	0.220947	1.01906	-0.889148	0.616243	0.467807	0.167916	-0.766397		1.53288	2.25493	MRPL51	Mitochondrial ribosomal protein L51 (MRPL51), nuclear gene encoding mitochondrial protein, mRNA
			-0.416822	1.14042	1.62982	1.52401	1.12091	1.53331	1.01572	1.0993	0.941617	NaN	-0.274785	1.09391	1.74575	2.03335	2.25809	1.87375	0.550278	0.357259	1.32654	NaN	0.691607	1.57267	0.52743	0.774311	0.275736	NaN	-0.963741		2.13851	4.78359	KLF1	Kruppel-like factor 1 (erythroid) (KLF1), mRNA
			-0.399666	0.924974	0.949669	1.38315	1.53117	1.06083	1.76355	1.19387	1.23575	NaN	0.054748	1.0208	1.26514	1.38689	1.42993	1.74802	0.915286	0.717878	1.39518	NaN	0.344919	NaN	0.730722	0.852198	0.59406	0.32055	-0.923832		1.97964	3.39534	C20orf129	Chromosome 20 open reading frame 129 (C20orf129), mRNA
			0.204952	1.01097	1.2714	1.25064	1.44379	1.74838	1.85612	1.41959	1.46242	NaN	-0.13628	0.939607	1.17893	1.65948	1.5003	1.46032	1.10424	0.572593	1.97115	NaN	-0.068672	0.942741	0.656874	0.525033	0.512282	0.470657	0.01791		2.14985	3.9208	C9orf88	MEG3 (MEG3) mRNA, complete cds.
			-0.050608	1.10288	1.66237	1.38601	1.51903	1.8549	0.958353	1.17734	0.918759	NaN	-0.039589	1.60669	1.48952	1.5433	1.27045	0.804383	0.831637	0.516482	0.218617	NaN	0.090197	1.14555	0.604357	0.820325	0.174373	0.270045	0.126512		1.89049	3.61727	C9orf76	Chromosome 9 open reading frame 76 (C9orf76), mRNA
			0.04799	1.0478	1.32887	1.16657	1.412	1.79277	1.0633	0.842672	0.787124	NaN	-0.07908	1.15593	1.16435	1.54079	1.31996	0.924908	0.654452	0.258471	1.07415	NaN	0.03109	1.44429	0.704397	NaN	0.607011	0.814407	0.981936		2.02072	3.46479	FLJ12484	Hypothetical protein FLJ12484 (FLJ12484), mRNA
			-0.201464	1.19159	1.07732	1.09249	1.10592	1.01527	0.654486	0.73343	0.837615	NaN	0.24131	1.30462	1.11746	0.987392	1.05116	1.42441	0.839221	0.371312	0.886748	NaN	-0.039846	1.63203	1.54218	0.86657	0.388165	0.260675	-0.001466		1.849	3.09949	FLJ10706	Hypothetical protein FLJ10706 (FLJ10706), mRNA
			0.046329	0.949701	1.32203	1.08798	1.15205	1.20114	0.734802	0.774464	0.633196	NaN	-0.143479	1.08273	0.970345	0.886707	1.2203	1.12759	0.725612	0.692551	0.80072	NaN	0.097149	0.861366	1.35809	0.953101	0.517916	0.532621	0.085082		1.81676	2.56345	GALE	Galactose-4-epimerase, UDP- (GALE), mRNA
			-0.280831	1.34808	1.13346	1.17397	1.17527	0.780528	0.577792	0.518712	0.716468	NaN	0.297562	NaN	1.37868	1.24256	1.25972	1.30797	1.24122	0.776916	1.1955	NaN	-0.016732	0.939457	0.891181	1.16282	0.914346	0.450537	0.134453		1.90119	2.6003	Bit1	Bcl-2 inhibitor of transcription (Bit1), mRNA
			0.003781	1.02122	1.05801	1.26925	1.52768	1.15657	0.812289	0.38848	0.606896	NaN	-0.174859	1.45092	1.38054	1.10615	1.65829	1.25153	0.969565	0.850933	1.23014	NaN	0.171078	0.953713	0.892155	1.45548	0.667519	0.385262	-0.313975		1.95825	3.15642	CNAP1	Chromosome condensation-related SMC-associated protein 1 (CNAP1), mRNA
			-0.366449	1.13072	1.03222	0.839915	0.724939	0.81256	NaN	0.383319	0.369026	NaN	0.37036	1.67372	1.19288	1.67186	1.45679	1.46263	1.23199	NaN	1.13765	NaN	-0.003911	0.899858	1.08009	0.69014	0.369656	0.199046	0.500609		1.78994	3.19036	A_23_P253774	Unknown
			-0.15832	0.963386	1.03493	0.959788	0.935138	0.950804	1.11365	0.885981	0.985905	NaN	0.17422	0.560026	0.956714	1.33471	1.13348	1.3786	1.19451	1.14757	1.70759	NaN	-0.0159	1.63884	1.07801	0.81802	0.769708	0.760505	0.813596		1.94502	3.26616	ZNF322B	Zinc finger protein 322B (ZNF322B), mRNA
			-0.021018	1.10757	1.12426	1.25928	0.910983	1.25742	1.0662	0.861998	0.91152	NaN	0.14453	1.0406	1.29021	1.67219	1.57352	1.63172	1.68018	0.805276	1.07238	NaN	-0.123512	1.47204	0.565234	0.536257	0.332946	0.387287	NaN		2.07541	3.20468	MGC24665	Hypothetical protein MGC24665 (MGC24665), mRNA
			-0.166116	1.03379	1.2822	1.16127	1.3908	0.657149	1.08674	0.663391	0.642039	NaN	0.071043	0.4425	1.34123	1.27471	1.49932	1.0644	0.932932	0.221304	0.820299	NaN	0.095073	1.53512	-0.291919	1.1214	0.622063	0.386621	0.059371		1.76577	2.89812	PRIM2A	Primase, polypeptide 2A, 58kDa (PRIM2A), mRNA
			-0.080659	0.935075	0.854133	0.953068	0.819538	1.40153	1.02059	0.777845	0.951935	NaN	0.226881	1.53154	1.11059	1.05075	1.0271	1.53836	0.8557	1.26968	1.22696	NaN	-0.146223	1.22415	0.027936	1.33563	0.931986	0.82489	0.006903		1.93447	2.90465	RNF34	Ring finger protein 34 (RNF34), transcript variant 2, mRNA
			0.118754	0.91817	0.780955	0.953826	0.980781	1.13897	1.22034	0.479316	0.715218	NaN	0.056585	1.2343	1.35374	1.04863	1.17561	1.37702	0.828636	0.86243	0.742276	NaN	-0.175338	1.23052	0.527413	1.39489	0.91508	0.599888	-0.224039		1.88567	2.62968	ATAD2	ATPase family, AAA domain containing 2 (ATAD2), mRNA
			-0.122384	1.03814	0.818445	1.2051	1.20626	1.29954	1.47492	0.916604	1.08746	NaN	0.207788	0.778126	1.19174	1.11588	0.993742	1.36345	1.01661	0.663839	1.01432	NaN	-0.085404	0.830761	0.146875	1.04329	0.807279	NaN	-0.402771		2.0056	2.77968	KIAA1279	KIAA1279 (KIAA1279), mRNA
			0.075409	0.859642	1.11947	1.1921	1.00181	0.848676	1.05616	0.759778	0.671483	NaN	-0.182778	0.578987	1.36307	0.937453	1.17235	1.20382	1.14003	0.970891	1.09496	NaN	0.107369	0.777354	0.204802	1.12193	0.965876	1.07876	0.362483		1.95325	2.57232	SPA17	Sperm autoantigenic protein 17 (SPA17), mRNA
			0.127409	0.768716	0.882955	1.04356	1.01338	1.38457	1.42562	0.883607	1.06568	NaN	-0.127497	0.662216	0.74348	0.769799	1.11845	1.03501	0.835789	1.16875	0.711417	NaN	8.9e-05	1.32189	0.260513	0.953422	1.0386	0.987076	0.261073		1.84498	2.6863	LOC317671	LOC317671 (LOC317671), mRNA
			0.027113	0.936253	1.31361	1.00182	1.01592	1.55432	1.07976	0.480675	0.764859	NaN	-0.122766	1.04638	0.936018	0.89859	0.812227	1.2847	0.729622	0.731007	0.593156	NaN	0.095653	1.19798	-0.028927	1.13933	1.09797	0.958311	NaN		1.9134	2.93695	DLAT	Dihydrolipoamide S-acetyltransferase (E2 component of pyruvate dehydrogenase complex) (DLAT), mRNA
			-0.437008	1.12599	1.01922	1.09489	0.787795	1.37741	0.880021	0.655638	0.99689	NaN	-0.009029	1.33849	NaN	1.01892	0.836291	1.32834	0.768988	0.969303	0.548701	NaN	0.227533	1.05	0.116861	0.970165	0.80681	0.621846	0.827414		1.81272	2.59802	PSMD1	Proteasome (prosome, macropain) 26S subunit, non-ATPase, 1 (PSMD1), mRNA
			0.054402	0.845232	0.870095	0.917333	0.748315	1.25431	NaN	0.449123	0.906848	NaN	0.032077	0.838665	1.07863	1.14424	0.81734	1.46977	0.973006	1.07274	0.555259	NaN	-0.086479	1.60627	-0.383867	1.15711	1.1011	0.67535	0.421915		1.8121	3.04464	LSM3	LSM3 homolog, U6 small nuclear RNA associated (S. cerevisiae) (LSM3), mRNA
			-0.155298	0.585537	0.926134	0.973226	0.731698	1.34391	1.11179	0.940288	0.984819	NaN	-0.016659	1.01286	1.0286	1.17756	1.15986	1.06162	0.944523	0.322046	0.912451	NaN	0.171957	1.13046	0.356093	0.660607	0.438647	0.488732	0.476144		1.90018	2.53838	UBADC1	Ubiquitin associated domain containing 1 (UBADC1), mRNA
			0.137788	0.682917	0.900652	0.674045	0.712101	1.07581	1.29619	1.21995	1.14023	NaN	-0.194824	0.737441	1.02699	1.00314	0.783598	1.42387	1.30993	0.68855	1.04644	NaN	0.057037	1.08535	0.216992	0.74421	0.859469	0.775221	0.308131		1.72142	2.68304	GALNT2	UDP-N-acetyl-alpha-D-galactosamine
			-0.098926	0.551499	0.882925	0.978256	0.933956	0.869374	1.42245	0.887527	1.19998	NaN	-0.31597	0.707655	0.727803	0.955903	1.52136	0.960584	0.425504	0.924298	1.66581	NaN	0.414895	1.45695	0.068611	0.962748	0.824218	0.886371	0.494422		1.84852	3.17292	CASP3	Caspase 3, apoptosis-related cysteine protease (CASP3), transcript variant alpha, mRNA
			0.809325	1.41643	1.17443	1.1394	1.29086	1.2485	1.80426	1.14522	1.01433	NaN	-0.011306	0.96009	1.22389	1.45076	1.29006	1.53964	1.4124	0.840084	0.805126	NaN	-0.798018	1.78946	1.08229	1.064	0.60139	0.482034	0.606767		2.20289	3.49251	BRCA2	Breast cancer 2, early onset (BRCA2), mRNA
			-0.695433	1.06606	1.2895	1.27062	1.44161	2.70266	1.16107	0.973591	1.16182	NaN	0.189868	1.75605	1.62472	1.01487	1.34714	1.44348	0.598887	1.71918	1.69059	NaN	0.505565	1.19892	0.143148	1.29646	1.37415	1.74053	1.09634		2.41266	6.51	PLA2G4A	Phospholipase A2, group IVA (cytosolic, calcium-dependent) (PLA2G4A), mRNA
			-1.18068	1.2582	1.32598	1.69445	1.4601	1.95217	1.7379	1.7111	1.80496	NaN	0.552843	1.96755	NaN	0.26532	0.800813	1.75895	0.863758	2.20107	2.11047	NaN	0.627839	0.892079	0.508463	1.96541	1.99674	1.5206	0.516667		2.80958	4.59821	ATP6V1C1	ATPase, H+ transporting, lysosomal 42kDa, V1 subunit C, isoform 1 (ATP6V1C1), mRNA
			-0.790821	2.03025	2.1529	2.112	1.39599	2.50823	1.19893	1.10013	1.40721	NaN	0.398476	2.05626	2.00389	1.60625	1.49274	2.06183	1.23224	1.60803	1.36262	NaN	0.392345	1.3366	1.07345	2.0425	1.51243	1.19967	0.307669		2.65223	5.68923	ARHGAP11A	Similar to human GTPase-activating protein (ARHGAP11A), mRNA
			-0.266798	2.27515	2.16719	2.23561	1.76675	1.48344	0.982255	1.12408	1.26326	NaN	-0.036771	2.2748	1.90603	0.970486	1.33031	2.25928	1.38477	1.67952	1.32872	NaN	0.30357	0.00948	0.3406	1.87127	1.87883	1.51821	0.440631		2.6113	4.84047	TUBB2	Tubulin, beta, 2 (TUBB2), mRNA
			0.643386	1.13744	1.36184	NaN	1.17889	1.71581	0.914146	NaN	1.17105	NaN	-0.760336	1.88003	NaN	-0.383721	0.522628	NaN	NaN	1.17882	1.49632	NaN	0.058475	1.30576	1.46846	2.46314	2.07697	0.897669	0.323781		2.25782	5.51415	SHCBP1	Likely ortholog of mouse Shc SH2-domain binding protein 1 (SHCBP1), mRNA
			0.62307	1.64721	1.90364	1.90185	1.74854	1.75483	1.70313	1.60424	1.61972	NaN	-0.681272	1.76286	1.40953	0.247732	1.02815	2.02224	1.48395	1.25162	2.25274	NaN	0.058202	0.216638	1.17778	2.1814	1.72636	1.02374	NaN		3.05671	4.76586	THC2001521	Unknown
			-1.0014	2.14088	1.87196	1.96001	1.57314	1.71777	1.11059	1.52736	1.75056	NaN	0.232307	1.61092	1.3697	0.934649	0.739679	1.57804	0.158003	0.567823	1.35151	NaN	0.769094	1.80277	0.65354	1.79079	1.6222	1.64059	0.302302		2.88258	4.4103	MGC40214	Hypothetical protein MGC40214 (MGC40214), mRNA
			-0.624087	1.88265	1.99831	2.05996	1.56476	1.54938	0.781639	1.55019	1.20275	NaN	-0.102225	2.17468	0.84003	0.674732	0.571412	1.33278	0.249884	1.15267	0.838026	NaN	0.726312	1.06059	0.541598	1.60116	1.4033	1.55238	0.541608		2.22324	4.51484	FLJ31713	CDNA FLJ31713 fis, clone NT2RI2006487.
			-0.117956	1.56903	1.71528	1.615	0.649262	1.48606	-0.02468	1.47427	1.10514	NaN	-0.86688	1.13889	0.733837	0.687394	0.362535	1.35474	0.304428	0.544673	NaN	NaN	0.984835	0.383627	0.644938	2.07457	2.18366	1.23383	0.39486		1.8142	4.54305	SUV39H1	Suppressor of variegation 3-9 homolog 1 (Drosophila) (SUV39H1), mRNA
			-0.07742	0.812836	0.875415	1.27923	1.29798	1.198	1.51378	2.30279	2.00387	NaN	-0.179154	0.611084	0.917955	0.702196	0.68897	0.722179	0.710185	1.14965	2.02969	NaN	0.256574	0.59275	-0.919887	1.46922	1.4826	1.28548	0.228516		1.83454	4.93411	TOP1	Topoisomerase (DNA) I (TOP1), mRNA
			0.238238	1.48326	1.15578	1.4309	1.59593	1.42688	1.531	1.83098	1.6848	NaN	-0.216019	1.01836	0.568813	0.372942	0.308834	0.758851	0.635192	1.37808	1.643	NaN	-0.02222	0.291726	0.057885	1.61815	1.61116	0.823324	0.288611		2.02561	3.55779	SC4MOL	Sterol-C4-methyl oxidase-like (SC4MOL), mRNA
			0.060739	1.10445	1.22461	1.08273	0.919133	1.45803	0.94116	1.29933	1.0322	NaN	-0.121782	0.959234	0.967925	0.312205	0.725813	1.42343	0.893599	1.43506	1.09723	NaN	0.061043	0.327713	0.345171	1.89841	1.69467	1.03932	0.583117		1.95603	3.72802	MGC11102	Hypothetical protein MGC11102 (MGC11102), mRNA
			0.290931	1.22057	1.30294	1.3827	1.2269	1.64333	1.25232	1.55035	1.47278	NaN	-0.191253	0.903878	0.500061	0.441442	0.240442	1.3772	1.25777	1.39458	1.24679	NaN	-0.099678	-0.451344	0.368169	1.6442	1.67635	1.00894	0.087756		2.34063	3.19619	FASN	Fatty acid synthase (FASN), mRNA
			0.082549	0.991043	0.977303	1.76704	1.18176	1.54686	0.975972	1.2253	1.2276	NaN	-0.370835	0.570918	0.866797	0.195772	0.56147	1.55208	0.940258	1.49223	1.04673	NaN	0.288286	-0.474433	0.627205	1.88469	1.89406	1.11973	0.275085		1.96878	3.7168	UBE2S	Ubiquitin-conjugating enzyme E2S (UBE2S), mRNA
			-0.070235	1.21391	1.21917	1.40799	1.06477	1.87386	1.47479	1.97503	1.84181	NaN	-0.03606	1.61729	NaN	-0.01376	0.483394	1.84362	0.984986	2.34437	1.71669	NaN	0.106295	0.192499	-0.646547	1.8911	1.83751	1.78826	0.319472		2.48558	5.0784	C6orf79	Chromosome 6 open reading frame 79 (C6orf79), mRNA
			0.044734	1.70999	1.84365	1.83958	1.67197	2.40294	1.81407	2.12338	2.07886	NaN	-0.346491	1.45985	1.09159	0.035306	0.563251	1.57219	0.918559	1.62403	1.98082	NaN	0.301758	-0.173694	-0.104495	1.92492	1.65059	1.05181	-0.179908		2.97355	5.28879	NQO2	NAD(P)H dehydrogenase, quinone 2 (NQO2), mRNA
			0.142071	1.47175	1.54298	1.53353	2.09667	1.77799	1.42973	1.7017	1.77891	NaN	-0.274357	1.61078	1.61264	0.801462	1.25513	1.53369	0.904594	1.64345	1.51559	NaN	0.132286	1.13806	-0.373318	1.92545	1.51634	1.56442	-0.417372		2.86064	4.27721	C1GALT2	Core 1 UDP-galactose
			0.187597	1.56515	1.14302	1.76616	1.62691	1.72428	1.7914	2.12596	1.99144	NaN	-0.050316	1.30981	1.16969	1.08254	0.594529	1.34937	1.34671	1.55956	1.77217	NaN	-0.137281	1.23852	0.388566	1.69338	1.57957	1.19491	0.799879		2.54331	4.36495	A_23_P147404	Unknown
			0.205535	1.39908	1.10392	1.37413	1.46434	1.93948	1.79828	1.7195	1.78302	NaN	-0.504773	1.28388	1.11871	0.408694	0.886548	1.5746	1.29108	1.6996	1.8306	NaN	0.299238	0.898799	0.721634	2.05378	1.94309	1.57853	1.18546		2.59211	4.15192	CYP51A1	Cytochrome P450, family 51, subfamily A, polypeptide 1 (CYP51A1), mRNA
			-0.18448	1.35505	0.902086	1.28618	1.30773	1.71006	2.10442	2.00598	1.9153	NaN	-0.019795	1.33655	1.11443	0.623196	0.802068	1.45203	1.26836	1.35554	2.23535	NaN	0.204275	0.895463	-0.28822	1.1613	1.39188	1.53335	0.909225		2.43881	4.70877	TIMP3	Tissue inhibitor of metalloproteinase 3 (Sorsby fundus dystrophy, pseudoinflammatory) (TIMP3), mRNA
			-0.41825	1.24871	1.42244	1.51689	1.37044	1.79932	1.88383	1.61352	1.7762	NaN	0.240033	1.64501	NaN	1.0552	1.27274	1.51063	1.24184	1.84441	1.36398	NaN	-0.030908	0.567735	-0.237357	1.44577	1.49729	1.32576	0.531387		2.57971	3.69054	MTHFD2	Methylene tetrahydrofolate dehydrogenase (NAD+ dependent), methenyltetrahydrofolate cyclohydrolase (MTHFD2), nuclear gene encoding mitochondrial protein, mRNA
			-0.21485	1.66608	1.53916	NaN	1.09107	2.21183	1.5301	1.42317	1.54258	NaN	0.051475	1.51794	1.00228	0.375663	NaN	1.47654	0.793495	1.57733	NaN	NaN	0.163375	0.689988	0.26585	1.6071	1.40114	0.780629	0.204115		2.372	4.63263	FDFT1	Farnesyl-diphosphate farnesyltransferase 1 (FDFT1), mRNA
			-0.160377	1.13559	1.65821	1.73612	1.53722	2.38985	1.86098	2.60031	2.58854	NaN	-0.024337	0.377748	1.02544	0.284712	0.475567	1.99945	1.47404	2.08414	2.65423	NaN	0.172545	0.257163	-0.171037	2.23168	2.15989	1.73683	-0.166326		2.90236	6.29512	RAB38	RAB38, member RAS oncogene family (RAB38), mRNA
			0.093966	1.35494	1.20261	1.33572	1.67474	2.29266	2.45888	2.52354	2.66526	NaN	-0.101118	1.11364	0.982144	0.464809	0.432793	1.4945	0.871938	2.26474	2.83148	NaN	0.007152	0.454176	-0.575931	1.87359	2.11538	1.52373	0.011565		2.52402	7.11804	SC5DL	Sterol-C5-desaturase (ERG3 delta-5-desaturase homolog, fungal)-like (SC5DL), mRNA
			0.036797	1.53832	1.59855	1.7391	1.72909	2.7668	2.58795	2.99186	2.86535	NaN	-0.297576	1.0311	1.13535	0.401487	0.28181	1.21052	0.99166	2.21764	2.705	NaN	0.111991	0.488734	-0.115051	2.10198	2.20604	NaN	0.356483		2.59263	7.95498	SC5DL	Sterol-C5-desaturase (ERG3 delta-5-desaturase homolog, fungal)-like, mRNA (cDNA clone MGC
			0.253885	0.788636	0.7481	0.787647	-0.129382	1.93935	1.46276	0.743664	0.998506	NaN	-0.727712	1.6069	0.724841	0.807109	0.735525	1.52123	0.725899	1.80947	NaN	NaN	0.473828	0.954263	0.144946	2.18871	1.99807	1.5346	-0.557898		1.72685	4.55899	ARL2L1	Hypothetical protein DKFZp761H079 (DKFZp761H079), transcript variant 2, mRNA
			0.396693	0.688612	0.275315	0.459581	0.110872	1.42033	0.943017	0.954963	1.06832	NaN	-0.752319	0.640509	0.382734	0.823302	0.512297	2.0939	1.47253	1.50109	1.03699	NaN	0.355626	0.613155	1.22207	2.50116	2.30801	1.7149	0.25703		1.76945	5.66142	TEAD4	TEA domain family member 4 (TEAD4), transcript variant 1, mRNA
			-0.217507	0.748121	0.926121	1.3766	0.653797	1.42584	0.822205	0.934963	1.12981	NaN	-0.000938	1.54805	1.92488	0.893844	1.45999	2.60791	1.5357	1.83258	1.29151	NaN	0.218445	0.963515	1.15103	2.22276	2.00449	1.56376	0.446275		2.22073	6.09619	FLJ40629	Hypothetical protein FLJ40629 (FLJ40629), mRNA
			0.124089	0.694857	1.31001	1.17101	0.966207	1.72176	1.37172	1.22821	1.23378	NaN	0.052712	1.05502	1.43089	1.06545	1.34596	1.60352	1.31407	2.07439	1.77651	NaN	-0.176801	0.529251	0.610752	1.97511	1.97545	1.62028	0.564078		2.35182	4.21165	SNX8	Sorting nexin 8 (SNX8), mRNA
			-0.359552	1.35056	1.22731	1.61449	1.59226	1.40234	1.14407	1.01367	1.12817	NaN	0.228767	1.30139	1.64258	1.64221	1.72426	1.93641	1.56666	1.57804	1.7084	NaN	0.130785	NaN	0.447424	1.57785	1.2245	NaN	-0.04461		2.55012	3.82751	HN1	Hematological and neurological expressed 1 (HN1), mRNA
			-0.345821	1.16188	1.26658	1.50686	1.20578	1.50517	1.18501	0.987694	1.30605	NaN	0.367003	1.32855	0.925177	0.914451	1.16703	1.82419	1.32114	1.84605	1.86883	NaN	-0.021182	1.37345	0.249796	1.64251	1.43973	0.83607	0.268352		2.30661	3.65236	NSDHL	NAD(P) dependent steroid dehydrogenase-like (H105E3), mRNA
			-0.098918	1.40306	1.5758	1.4945	1.18659	1.60112	0.938587	0.642312	0.844729	NaN	0.099147	1.20907	1.4447	1.43724	1.63719	2.07868	1.24805	1.2397	1.13251	NaN	-0.000229	1.35577	-0.3605	1.388	0.757792	0.746596	0.28327		2.31189	4.22421	PPIL1	Peptidylprolyl isomerase (cyclophilin)-like 1 (PPIL1), mRNA
			-0.330531	1.25528	1.47936	1.5281	1.47036	1.20732	0.576189	0.76068	0.782085	NaN	0.189794	1.61368	1.45541	1.3977	1.45777	1.59017	0.996658	0.994393	0.833409	NaN	0.140737	1.74012	0.064557	1.08936	0.667976	0.724453	0.544208		1.99537	3.34062	EXOSC3	Exosome component 3 (EXOSC3), mRNA
			-0.239133	1.67712	1.80248	1.48418	1.23621	1.34747	0.723756	0.491531	0.643496	NaN	0.082917	1.73344	1.80945	1.00928	1.42138	1.32819	0.760819	0.819436	NaN	NaN	0.312433	1.48487	0.366835	1.02547	0.719976	0.35818	-0.030642		1.88473	3.50509	GEMIN6	Gem (nuclear organelle) associated protein 6 (GEMIN6), mRNA
			-0.196895	1.61115	1.55944	1.48394	1.33029	1.32972	1.05893	0.889902	1.0317	NaN	-0.023489	1.76968	1.52399	1.21121	1.24721	1.68541	0.94505	1.26745	1.12007	NaN	0.220384	1.11067	0.141449	1.85114	1.32996	0.711121	-0.074657		2.31531	3.60786	POLR3K	Polymerase (RNA) III (DNA directed) polypeptide K, 12.3 kDa (POLR3K), mRNA
			-0.258937	1.58589	1.50372	1.45877	1.08189	1.5362	0.901386	0.758628	1.1632	NaN	0.039025	1.5794	1.41183	0.989212	0.981585	1.68562	0.796392	0.770874	1.00212	NaN	0.219912	1.27652	0.508114	1.47028	0.979099	0.533426	-0.161514		1.9851	3.21678	UMPS	Uridine monophosphate synthetase (orotate phosphoribosyl transferase and orotidine-5'-decarboxylase) (UMPS), mRNA
			0.242206	1.30281	1.57622	1.47472	1.46151	1.07718	0.849294	0.819916	0.81517	NaN	-0.446413	1.49422	1.38955	0.542284	1.09613	1.40956	1.21871	1.65486	1.26196	NaN	0.204208	0.778171	0.716309	1.91377	1.51874	1.41281	0.420383		2.32738	3.76793	TMEM33	Hypothetical protein FLJ10525 (FLJ10525), mRNA
			0.202269	1.57778	1.67854	1.80313	1.80116	1.39218	1.29204	0.972431	1.05114	NaN	-0.060609	1.67507	1.89604	0.853665	1.07994	1.76648	1.26735	1.27178	1.17071	NaN	-0.14166	1.0898	0.482993	1.97939	1.90341	1.26046	-0.225148		2.40718	3.94326	CCNA2	Cyclin A2 (CCNA2), mRNA
			0.369241	1.35455	1.56998	1.512	1.6958	1.71646	1.11012	1.05835	0.990956	NaN	-0.508605	1.59805	1.85186	1.17589	1.68839	1.84759	1.56772	1.32681	0.760879	NaN	0.139363	0.844227	0.802664	1.94785	1.39506	1.01704	0.543084		2.50847	3.85799	TPX2	TPX2, microtubule-associated protein homolog (Xenopus laevis) (TPX2), mRNA
			0.244832	1.10408	0.788752	1.05932	0.668698	1.91799	1.07722	0.577382	0.828193	NaN	-0.303476	0.807044	1.38851	0.999461	0.818022	1.65147	1.50354	0.414375	NaN	NaN	0.058644	1.73897	0.604831	1.63476	1.00541	NaN	0.110833		1.77546	3.77898	NUCKS	Nuclear ubiquitous casein kinase and cyclin-dependent kinase substrate (NUCKS), mRNA
			0.164115	0.883966	0.593863	1.01925	1.06662	1.73166	1.0817	0.713225	0.793019	NaN	-0.253969	0.955427	1.1264	0.971411	0.948676	1.56647	1.55856	1.41772	0.618739	NaN	0.089854	1.2288	1.19477	1.86681	1.25277	1.13868	0.888891		2.02686	3.64725	DEPDC1	DEP domain containing 1 (DEPDC1), mRNA
			-0.088782	1.15279	1.1276	1.29522	1.10378	1.26958	0.908598	0.625871	0.834763	NaN	0.080074	0.559816	1.61905	1.34148	1.2247	1.93136	1.52164	1.48379	1.34084	NaN	0.008708	1.8585	0.785893	1.62393	1.59608	1.32923	0.332298		2.33707	3.81416	KPNA2	Karyopherin alpha 2 (RAG cohort 1, importin alpha 1) (KPNA2), mRNA
			0.038975	0.953227	0.788765	0.883944	0.956592	1.38439	1.31962	0.823736	1.0072	NaN	-0.12571	1.10734	1.16751	1.27749	1.55507	1.64883	1.18557	1.16132	1.16863	NaN	0.086736	2.19562	0.719133	1.3288	1.26647	1.20298	0.290595		2.23663	4.58087	CASP8AP2	CASP8 associated protein 2 (CASP8AP2), mRNA
			-0.178855	0.624868	1.13523	0.928004	0.441366	1.61463	0.482244	0.949227	0.953988	NaN	-0.262551	1.38001	1.17129	1.26943	1.08063	1.21068	0.585887	1.35062	0.985584	NaN	0.441406	1.39602	0.469777	1.84306	1.40136	1.04304	-0.097671		1.98011	3.5877	CRSP2	Cofactor required for Sp1 transcriptional activation, subunit 2, 150kDa (CRSP2), mRNA
			-0.116932	1.34886	1.24899	1.42098	1.4447	1.15433	1.12664	0.858131	0.76586	NaN	-0.147462	1.58746	1.43776	0.983647	1.04835	0.988285	0.520857	0.41015	1.06687	NaN	0.264394	1.95036	0.544605	2.00056	1.56459	1.27774	0.081116		2.09489	4.00155	C6orf139	Chromosome 6 open reading frame 139 (C6orf139), mRNA
			-0.399512	1.17707	1.53012	1.41857	1.30524	1.43122	NaN	0.732501	0.719776	NaN	-0.248016	1.19478	1.27179	0.094941	0.998506	1.07938	0.910869	0.949185	0.892609	NaN	0.647528	1.0363	0.439407	1.54422	1.30374	1.03645	0.665392		2.02427	2.91646	SKD3	Suppressor of potassium transport defect 3 (SKD3), mRNA
			-0.1569	1.14088	1.26103	1.43157	1.3454	1.47209	0.991332	0.964439	1.32613	NaN	-0.261683	1.08454	1.27398	0.927199	0.930229	1.16127	1.32879	1.09963	1.35809	NaN	0.418583	1.57957	0.025649	1.54913	1.56979	1.29873	0.36046		2.23654	2.9888	KIF5B	Kinesin family member 5B (KIF5B), mRNA
			-0.156389	0.846392	0.926669	0.943579	0.721276	0.870949	0.029166	0.637838	0.90463	NaN	-0.052608	0.939984	0.96592	0.319867	0.702608	1.42353	0.872513	1.49393	0.819857	NaN	0.208997	0.734172	-0.342266	2.24829	2.06498	2.00091	0.008069		1.798	4.75118	ENST00000289373	NB thymosin beta. [Source
[truncated: 1,436 more rows]
