# Supplementary material for: A systems-biology analysis of isogenic megakaryocytic and granulocytic cultures identifies new molecular components of megakaryocytic apoptosis
Source: BMC Genomics. 2007 Oct 22;8:384. doi: 10.1186/1471-2164-8-384 (PMC2204013; doi:10.1186/1471-2164-8-384)
Supplement: Additional file 3 — Listing of Mk-related genes based on literature review. The complete Mk-associated gene list is presented with common gene name, description, and appropriate references from the review literature. [file 1471-2164-8-384-S3.xls]

## Sheet: Sheet1
References
1	Li J, Kuter DJ. The end is just the beginning: megakaryocyte apoptosis and platelet release. Int J Hematol. 2001;74:365-374.
2	Shivdasani RA. Molecular and transcriptional regulation of megakaryocyte differentiation. Stem Cells. 2001;19:397-407.
3	Cramer EM, Vainchenker W. Platelet Production : cellular and molecular regulation. In: Coleman R, Marder V, George J, eds. Hemostasis and Thrombosis: Basic Principles and Clinical Practice. Philadelphia: Lippincott Williams & Wilkins; 2006:443-461.
4	Pang L, Weiss MJ, Poncz M. Megakaryocyte biology and related disorders. J Clin Invest. 2005;115:3332-3338.
5	Schulze H, Shivdasani RA. Molecular mechanisms of megakaryocyte differentiation. Semin Thromb Hemost. 2004;30:389-398.
6	Ravid K, Lu J, Zimmet JM, Jones MR. Roads to polyploidy: the megakaryocyte example. J Cell Physiol. 2002;190:7-20.
7	Schulze H, Shivdasani RA. Mechanisms of thrombopoiesis. J Thromb Haemost. 2005;3:1717-1724.
8	Kaushansky K. The molecular mechanisms that control thrombopoiesis. J Clin Invest. 2005;115:3339-3347.
9	Nurden AT. Qualitative disorders of platelets and megakaryocytes. Journal of Thrombosis and Haemostasis. 2005;3:1773-1782.
Gene	Description	References
AURKB	Aurora kinase B (AURKB), mRNA	6
BCL2	B-cell CLL/lymphoma 2 (BCL2), nuclear gene encoding mitochondrial protein, transcript variant beta, mRNA	1,5
BCL2	B-cell CLL/lymphoma 2 (BCL2), nuclear gene encoding mitochondrial protein, transcript variant alpha, mRNA	1,6
BCL2L1	BCL2-like 1 (BCL2L1), nuclear gene encoding mitochondrial protein, transcript variant 2, mRNA	1,5
BCL2L11	BCL2-like 11 (apoptosis facilitator) (BCL2L11), transcript variant 2, mRNA	1,5
BCL2L11	BCL2-like 11 (apoptosis facilitator) (BCL2L11), transcript variant 1, mRNA	1,5
CBFB	Core-binding factor, beta subunit (CBFB), transcript variant 2, mRNA	5
CBFB	Core-binding factor, beta subunit (CBFB), transcript variant 2, mRNA	5
CCL5	Chemokine (C-C motif) ligand 5 (CCL5), mRNA	4
CCND1	Cyclin D1 (PRAD1	6
CCND3	Cyclin D3 (CCND3), mRNA	3,5,6
CCNE1	Cyclin E1 (CCNE1), transcript variant 1, mRNA	3,4,5,6
CCNE2	Cyclin E2 (CCNE2), transcript variant 1, mRNA	3,4,5,6
CD36	CD36 antigen (collagen type I receptor, thrombospondin receptor) (CD36), mRNA	3
CD9	CD9 antigen (p24) (CD9), mRNA	3
CDKN1A	Cyclin-dependent kinase inhibitor 1A (p21, Cip1) (CDKN1A), transcript variant 1, mRNA	6
CXCL12	Chemokine (C-X-C motif) ligand 12 (stromal cell-derived factor 1) (CXCL12), mRNA	1,3
CXCL5	Chemokine (C-X-C motif) ligand 5 (CXCL5), mRNA	4
CXCR4	Chemokine (C-X-C motif) receptor 4 (CXCR4), mRNA	3,4
ETS1	V-ets erythroblastosis virus E26 oncogene homolog 1 (avian) (ETS1), mRNA	3,4,5
ETS1	V-ets erythroblastosis virus E26 oncogene homolog 1 (avian) (ETS1), mRNA	3,4,5
ETV6	Ets variant gene 6 (TEL oncogene) (ETV6), mRNA	4,7
F2R	Coagulation factor II (thrombin) receptor (F2R), mRNA	3
FLI1	Friend leukemia virus integration 1 (FLI1), mRNA	2,3,4,5,8
GATA1	GATA binding protein 1 (globin transcription factor 1) (GATA1), mRNA	2,3,4,5,8
GATA2	GATA binding protein 2 (GATA2), mRNA	2,3,4,5
GP1BA	Glycoprotein Ib (platelet), alpha polypeptide (GP1BA), mRNA	1,4,5,7,9
GP1BB	Glycoprotein Ib (platelet), beta polypeptide (GP1BB), mRNA	4,5,7,9
GP5	Glycoprotein V (platelet) (GP5), mRNA	4,5,7,9
GP6	Glycoprotein VI (platelet) (GP6), mRNA	7
GP9	Glycoprotein IX (platelet) (GP9), mRNA	4,5,9
HSD3B1	Hydroxy-delta-5-steroid dehydrogenase, 3 beta- and steroid delta-isomerase 1 (HSD3B1), mRNA	3,5,7
HSD3B2	Hydroxy-delta-5-steroid dehydrogenase, 3 beta- and steroid delta-isomerase 2 (HSD3B2), mRNA	4,5,7
ITGA2	Integrin, alpha 2 (CD49B, alpha 2 subunit of VLA-2 receptor) (ITGA2), mRNA	7
ITGA2B	Integrin, alpha 2b (platelet glycoprotein IIb of IIb/IIIa complex, antigen CD41B) (ITGA2B), mRNA	1,3,6
ITGA5	Integrin, alpha 5 (fibronectin receptor, alpha polypeptide) (ITGA5), mRNA	1
ITGAV	Integrin, alpha V (vitronectin receptor, alpha polypeptide, antigen CD51) (ITGAV), mRNA	1
ITGB1	Integrin, beta 1 (fibronectin receptor, beta polypeptide, antigen CD29 includes MDF2, MSK12) (ITGB1), transcript variant 1B, mRNA	2,7,9
ITGB3	Integrin, beta 3 (platelet glycoprotein IIIa, antigen CD61) (ITGB3), mRNA	1,2,3,7
MAFG	V-maf musculoaponeurotic fibrosarcoma oncogene homolog G (avian), transcript variant 2, mRNA (cDNA clone MGC	2,3,5
MAFG	V-maf musculoaponeurotic fibrosarcoma oncogene homolog G (avian) (MAFG), mRNA	2,3,5
MAFG	Hypothetical protein MGC13090 (MGC13090), mRNA	2,3,5
MAFK	V-maf musculoaponeurotic fibrosarcoma oncogene homolog K (avian) (MAFK), mRNA	2,3,5
MAFK	CDNA FLJ32205 fis, clone PLACE6003094.	2,3,5
MCL1	Myeloid cell leukemia sequence 1 (BCL2-related) (MCL1), transcript variant 1, mRNA	1
MPL	Myeloproliferative leukemia virus oncogene (MPL), mRNA	1,2,5
MYB	V-myb myeloblastosis viral oncogene homolog (avian) (MYB), mRNA	5,8
MYH9	Myosin, heavy polypeptide 9, non-muscle (MYH9), mRNA	5,9
NFE2	Nuclear factor (erythroid-derived 2), 45kDa (NFE2), mRNA	1,2,3,5,7,8
P2RX1	Purinergic receptor P2X, ligand-gated ion channel, 1 (P2RX1), mRNA	9
P2RY1	Purinergic receptor P2Y, G-protein coupled, 1 (P2RY1), mRNA	9
P2RY12	Purinergic receptor P2Y, G-protein coupled, 12 (P2RY12), transcript variant 1, mRNA	9
PF4	Platelet factor 4 (chemokine (C-X-C motif) ligand 4) (PF4), mRNA	4,6,7
PPBP	Pro-platelet basic protein (chemokine (C-X-C motif) ligand 7) (PPBP), mRNA	4,7
RAB27B	RAB27B, member RAS oncogene family (RAB27B), mRNA	3,5
RABGGTA	Rab geranylgeranyltransferase, alpha subunit (RABGGTA), transcript variant 2, mRNA	2,5
RUNX1	Runt-related transcription factor 1 (acute myeloid leukemia 1; aml1 oncogene) (RUNX1), mRNA	3,4,5,8
SELP	Selectin P (granule membrane protein 140kDa, antigen CD62) (SELP), mRNA	1,3
TAL1	T-cell acute lymphocytic leukemia 1 (TAL1), mRNA	3,4,5
TBXAS1	Thromboxane A synthase 1 (platelet, cytochrome P450, family 5, subfamily A) (TBXAS1), transcript variant TXS-II, mRNA	3,7
TNFRSF1A	Tumor necrosis factor receptor superfamily, member 1A (TNFRSF1A), mRNA	1
TUBB1	Tubulin, beta 1 (TUBB1), mRNA	1,3,5
VWF	Von Willebrand factor (VWF), mRNA	4,7
ZFPM1	Zinc finger protein, multitype 1 (ZFPM1), mRNA	2,3,4,5,8
