# Supplementary material for: A systems-biology analysis of isogenic megakaryocytic and granulocytic cultures identifies new molecular components of megakaryocytic apoptosis
Source: BMC Genomics. 2007 Oct 22;8:384. doi: 10.1186/1471-2164-8-384 (PMC2204013; doi:10.1186/1471-2164-8-384)
Supplement: Additional file 4 — Expression profiles of the differentially expressed members of the Mk-core gene set (as reported by Balduini). These genes were differentially expressed in our cultures as described in the text. Color denotes degree of differential expression (saturated red = 4-fold up-regulation, saturated green = 4-fold down-regulation). The first block shows average expression ratios across the biological replicates (n = 3) for the designated samples with respect to day 0 CD34+ cells; the second block shows expression ratios, averaged across the biological replicates (n = 3), with respect to the average expression from days 1 – 4.; the third block shows average expression profiles with respect to equivalent-day G cells (day 12 Mk vs. day 11 for G cells) (n = 2); and the last block shows expression profiles of G cells with respect to average expression of G cells on days 1–4 (n = 2). [file 1471-2164-8-384-S4.xls]

## Sheet: Balduini
			vs Mk Day 0									vs Mk D1-4										vs G D1-4
			Mk Day 1	Mk Day 2	Mk Day 3	Mk Day 4	Mk Day 5	Mk Day 7	Mk Day 9	Mk Day 12		Mk Day 5	Mk Day 7	Mk Day 9	Mk Day 12		Mk/G Day 5	Mk/G Day 7	Mk/G Day 9	Mk/G Day 12		G Day 5	G Day 7	G Day 9	G Day 11	Median	Max/Min	GeneName	Description
			0.363162	0.545808	0.52633	1.13454	2.40159	2.85599	2.87667	2.74674	NaN	1.67715	2.13155	2.15222	2.02229	NaN	0.916454	0.830231	0.597255	-0.067062	NaN	0.393583	0.816742	1.40382	1.50262	2.41024	7.34452	ACTN1	Actinin, alpha 1 (ACTN1), mRNA
			-0.126364	0.055275	0.227944	0.964913	1.76936	2.35731	2.76682	3.09818	NaN	1.25711	1.84507	2.25458	2.58594	NaN	0.332854	0.125407	0.192825	-0.179093	NaN	0.811547	1.65011	1.98754	2.08063	2.73893	8.5634	FYB	FYN binding protein (FYB-120/130) (FYB), mRNA
			1.63583	1.40051	2.19251	1.7396	2.98613	3.56028	3.98028	4.21291	NaN	0.921892	1.49604	1.91604	2.14866	NaN	-0.270396	-0.277892	-0.343902	-0.458157	NaN	-0.2647	0.322612	0.456222	0.543783	2.72882	18.5443	VDR	Vitamin D (1,25- dihydroxyvitamin D3) receptor (VDR), mRNA
			-0.118337	0.131567	0.017628	0.346523	2.1923	2.23881	2.58847	2.29007	NaN	2.23654	2.28305	2.6327	2.05714	NaN	-0.140403	-1.28885	-2.2569	-1.99822	NaN	1.29109	2.35093	3.73698	3.91531	4.36119	15.0878	ANXA3	Annexin A3 (ANXA3), mRNA
			0.0493987	-0.0384363	-0.452423	-0.327738	-0.271182	-0.328327	-0.644118	-0.807512	NaN	0.0197447	-0.0374003	-0.353191	-0.516585	NaN	-0.296592	-0.632212	-0.713149	0.107435	NaN	-0.204724	-0.00524962	0.0339774	-0.823771	-1.24157	-1.77003	FLJ13491	Hypothetical protein FLJ13491 (FLJ13491), mRNA
			0.121525	0.310218	-0.0186063	0.925228	0.462508	1.23637	1.31733	1.28997	NaN	0.204673	0.825026	0.905987	0.878625	NaN	0.376606	0.276623	0.719255	-0.575801	NaN	0.0216656	0.494539	0.195227	0.754946	1.39332	2.49205	EMILIN1	Elastin microfibril interfacer 1 (EMILIN1), mRNA
			-0.0921457	-0.0628357	0.253054	0.333619	0.362122	0.761926	0.984004	1.67604	NaN	0.19096	0.590764	0.812842	1.50487	NaN	0.160691	0.529336	0.188149	0.770506	NaN	-0.216762	NaN	0.270674	-0.0260578	1.26017	3.19549	GCKR	Glucokinase (hexokinase 4) regulatory protein (GCKR), mRNA
			0.0969517	0.0139367	0.198382	0.393067	-0.250302	0.568751	0.84467	1.12403	NaN	-0.502964	0.316089	0.592007	0.871367	NaN	-0.516077	0.140264	0.405958	0.394376	NaN	-0.133886	0.120146	0.166858	-0.0657471	1.13494	2.17955	GNAZ	Guanine nucleotide binding protein (G protein), alpha z polypeptide (GNAZ), mRNA
			-0.272619	0.0485403	0.11201	-0.0119183	0.371318	0.736871	0.558088	0.660009	NaN	0.402315	0.767868	0.589085	0.691006	NaN	-0.406226	-0.352799	0.141702	-0.20544	NaN	0.361069	0.482394	0.533734	0.526222	1.3075	1.70275	GJA4	Gap junction protein, alpha 4, 37kDa (connexin 37) (GJA4), mRNA
			0.204292	-0.103635	0.0313893	0.121439	0.625672	0.408362	0.419001	0.498823	NaN	0.581402	0.364092	0.336529	0.454553	NaN	0.311862	0.076745	0.109048	0.228122	NaN	0.131239	-0.129774	0.355565	0.208367	1.2058	1.54293	DOK1	Docking protein 1, 62kDa (downstream of tyrosine kinase 1) (DOK1), mRNA
			-0.0683097	-0.113215	-0.242268	-0.144192	-0.292467	0.0322947	-0.0542473	0.000755333	NaN	-0.0993936	0.225368	0.138826	0.193828	NaN	-0.247757	0.31664	0.188798	0.245026	NaN	-0.016183	-0.100417	-0.0982525	-0.284139	-1.04339	1.24543	ADCY6	Adenylate cyclase 6 (ADCY6), transcript variant 1, mRNA
			0.0635847	0.272567	-0.178438	0.0840767	NaN	0.312692	0.269566	0.0626477	NaN	NaN	0.28124	0.238115	0.0311964	NaN	-0.156905	-0.080085	0.208906	-0.240099	NaN	-0.237175	-0.23173	-0.278074	-0.0439274	1.03306	1.24202	CD151	CD151 antigen (CD151), transcript variant 1, mRNA
			-0.275363	-0.270628	-0.272565	-0.124242	-0.025354	0.161772	0.277057	0.273974	NaN	0.182314	0.36944	0.484726	0.481642	NaN	0.193235	0.121455	0.33722	0.309779	NaN	-0.101615	0.0290905	-0.0403765	-0.08	1.10314	1.39932	A_23_P101595	Unknown
			0.002891	-0.131589	0.180363	0.051695	0.089552	0.303341	0.196821	0.391031	NaN	0.0321607	0.24595	0.202533	0.33364	NaN	-0.0615585	-0.146575	0.112038	0.133769	NaN	-0.175275	0.155328	0.0485246	-0.0942684	1.07236	1.31133	DDEF2	Development and differentiation enhancing factor 2 (DDEF2), mRNA
			-0.00581733	0.0541617	0.089669	-0.0176667	0.207734	0.0170487	0.188736	0.0995043	NaN	0.155333	-0.0353523	0.136335	0.0471034	NaN	-0.250473	0.186788	-0.129124	-0.166616	NaN	0.526717	-0.12581	0.312974	0.318046	1.05111	1.44065	WASF3	WAS protein family, member 3 (WASF3), mRNA
			-0.0597613	-0.012213	-0.10004	0.126399	0.081158	0.289755	0.0993977	0.288019	NaN	0.11292	0.321517	0.13116	0.319781	NaN	-0.256761	0.063321	-0.158614	-0.192332	NaN	0.0825422	0.139201	0.371355	0.328751	1.07636	1.29357	FCER1G	Fc fragment of IgE, high affinity I, receptor for; gamma polypeptide (FCER1G), mRNA
			0.0322053	0.137957	-0.0831147	0.03194	0.13024	0.18408	0.473226	0.396906	NaN	0.111346	0.165186	0.454333	0.378012	NaN	0.250196	0.0670795	0.173112	-0.346683	NaN	-0.11817	NaN	0.347188	0.544215	1.12131	1.45823	HTCD37	TcD37 homolog (HTCD37), mRNA
			-0.170079	0.110509	0.203239	0.228836	0.137029	0.344852	NaN	0.243385	NaN	0.0600297	0.268879	NaN	0.166386	NaN	0.172776	NaN	0.098458	-0.0294315	NaN	0.0800375	0.342639	0.0403605	0.441779	1.12224	1.35828	PDLIM1	PDZ and LIM domain 1 (elfin) (PDLIM1), mRNA
			0.00493067	0.0721407	0.113986	0.461024	0.563097	0.765161	0.947458	0.877175	NaN	0.346804	0.548868	0.731165	0.660882	NaN	-0.306758	-0.380929	-0.40871	-0.957284	NaN	0.626064	0.994842	1.22449	1.5476	1.47017	2.92331	PRKCD	Protein kinase C, delta (PRKCD), mRNA
			-0.121389	0.00255433	NaN	-0.007368	0.820265	0.47451	1.68614	0.822691	NaN	1.2165	0.953689	2.08238	0.740582	NaN	-0.045704	NaN	0.435852	-0.318723	NaN	0.929334	1.45523	1.4776	1.58223	1.76722	4.23506	CLU	Clusterin (complement lysis inhibitor, SP-40,40, sulfated glycoprotein 2, testosterone-repressed prostate message 2, apolipoprotein J) (CLU), transcript variant 2, mRNA
			-0.160883	-0.714186	-0.153422	-0.0632247	0.567446	2.4433	3.28125	2.9438	NaN	0.713297	2.58915	3.4271	3.08965	NaN	-0.191878	1.94466	2.80321	1.05437	NaN	-0.265443	-0.117372	-0.226451	0.480767	1.55873	10.7562	BDNF	Brain-derived neurotrophic factor (BDNF), transcript variant 1, mRNA
			-0.33024	-0.6866	-0.897874	-0.662231	0.293829	0.949641	1.76284	1.44237	NaN	1.00793	1.66374	2.47694	2.15646	NaN	1.31143	2.34378	3.68525	3.2157	NaN	-0.243516	-0.650444	-0.838107	-0.910421	1.9708	12.8638	SALL2	Human mRNA for KIAA0360 gene, partial cds.
			0.484217	0.539685	0.467135	0.588045	1.36143	1.36603	1.92844	1.60733	NaN	0.793637	0.798236	1.36064	1.03954	NaN	0.805213	1.05049	1.91331	2.55758	NaN	-0.163494	-0.548625	-0.470219	-1.37222	1.74318	5.88719	KIF2	Kinesin heavy chain member 2 (KIF2), mRNA
			-0.0890017	-0.204688	-0.034559	-0.499992	1.22623	1.46992	2.03293	1.04754	NaN	1.37914	1.62283	2.18584	1.19225	NaN	1.31585	1.40912	2.74674	NaN	NaN	-0.117197	0.0360492	-0.701066	-0.180199	2.28509	6.71196	GNB5	Guanine nucleotide binding protein (G protein), beta 5 (GNB5), transcript variant 2, mRNA
			0.149114	0.480088	0.111167	0.674339	1.3512	1.95398	2.22885	2.60537	NaN	0.964866	1.56765	1.84252	2.21904	NaN	1.44572	1.69343	2.4102	2.08269	NaN	-0.170328	-0.0582	-0.278089	-0.062042	2.6362	6.08549	NRGN	Neurogranin (protein kinase C substrate, RC3) (NRGN), mRNA
			-0.0930827	-0.116469	-0.011973	0.179646	1.51186	1.96447	2.31518	2.01816	NaN	1.49495	1.94756	2.29827	2.00124	NaN	1.40248	1.3584	1.92877	1.30122	NaN	0.0716185	0.48264	0.432566	0.515561	2.60348	4.97668	GP9	Glycoprotein IX (platelet) (GP9), mRNA
			-0.0595423	-0.0933467	-0.734968	0.0451217	1.08807	1.15675	1.62782	1.07914	NaN	1.42108	1.48977	1.96083	1.41216	NaN	1.07302	0.481266	1.52144	1.20181	NaN	0.14171	0.50416	0.359988	0.131387	2.1083	3.89287	ILK	Integrin-linked kinase (ILK), mRNA
			-0.518836	-0.485577	-0.337004	-0.288167	1.08485	1.47005	1.51354	1.62862	NaN	1.48002	1.86521	1.90871	2.02378	NaN	0.971228	0.725603	1.1877	1.18427	NaN	0.433327	0.945537	0.738982	1.03006	2.08126	4.06648	SLC2A3	Solute carrier family 2 (facilitated glucose transporter), member 3 (SLC2A3), mRNA
			-0.801292	-0.488888	-0.092542	0.158869	0.472532	1.43735	0.848519	1.14661	NaN	0.667462	1.63228	1.04345	1.34154	NaN	0.651138	1.09025	0.75814	0.493794	NaN	-0.0269986	0.706552	0.525494	0.345567	1.57932	3.10003	PLEK	Pleckstrin (PLEK), mRNA
			-0.132124	-0.00530067	-0.126085	-7.3e-05	0.663401	0.743653	0.696614	0.739218	NaN	0.714098	0.79435	0.747311	0.789914	NaN	0.473894	0.669369	0.64688	0.744879	NaN	0.421586	0.229724	0.250682	0.119095	1.57477	1.7343	DIAPH1	Diaphanous homolog 1 (Drosophila) (DIAPH1), mRNA
			-0.336412	-0.357486	-0.483012	-0.206078	0.692441	1.22296	0.76074	1.48719	NaN	1.00443	1.53495	1.14025	1.79918	NaN	1.11625	1.58241	1.40284	1.63081	NaN	0.0659688	0.125962	0.312654	0.136455	1.84367	3.48022	EIF4G3	Eukaryotic translation initiation factor 4 gamma, 3 (EIF4G3), mRNA
			-0.0576483	-0.166475	0.075411	0.268309	0.72495	1.21434	1.59794	1.75483	NaN	0.641534	1.13092	1.51452	1.67141	NaN	0.684786	0.931988	1.28216	1.14569	NaN	-0.150518	0.210472	0.284446	0.124771	1.63	3.37486	DAB2	Disabled homolog 2, mitogen-responsive phosphoprotein (Drosophila) (DAB2), mRNA
			-0.251591	-0.280295	-0.26585	0.045024	0.244557	0.882796	1.63274	1.68435	NaN	0.351043	0.989282	1.73923	1.79083	NaN	0.30758	0.844233	1.7455	1.01829	NaN	0.003656	-0.012598	-0.0142065	0.185853	1.25641	3.46015	MYOM1	Myomesin 1 (skelemin) 185kDa (MYOM1), mRNA
			-0.330615	-0.343826	-0.215492	0.137677	0.127913	0.965811	1.43571	1.3275	NaN	0.204438	1.04234	1.51224	1.23157	NaN	0.0066255	0.729011	1.19116	NaN	NaN	0.0202752	0.0492017	0.0613647	0.0625747	1.10013	2.85252	MYOM1	MRNA for skeletal muscle 190kD protein.
			-0.0489723	-0.44232	0.543833	0.0433927	0.4803	1.85272	2.22629	1.74748	NaN	0.440174	1.81259	2.18616	1.70735	NaN	0.378436	1.54243	0.930782	0.606726	NaN	-0.650576	NaN	0.572139	0.00619375	1.48673	4.67929	CALD1	Caldesmon 1 (CALD1), transcript variant 4, mRNA
			-1.32719	-1.27084	-1.05712	-0.474885	1.61671	0.863523	1.39296	1.20047	NaN	2.61968	1.92557	2.45501	2.26252	NaN	2.38115	1.06729	2.29778	0.937743	NaN	0.572138	NaN	0.891862	2.55241	2.29815	6.14614	CDKN2D	Cyclin-dependent kinase inhibitor 2D (p19, inhibits CDK4) (CDKN2D), transcript variant 1, mRNA
			-1.0643	-0.93147	-1.1319	-0.343126	1.68673	2.67101	1.95771	1.72889	NaN	2.59741	3.58168	2.78244	2.55362	NaN	2.52103	2.14798	2.07567	2.35983	NaN	0.538072	2.11589	1.92933	1.30194	4.04654	11.9727	PPBP	Pro-platelet basic protein (chemokine (C-X-C motif) ligand 7) (PPBP), mRNA
			-1.26963	-1.24077	-0.814454	0.430388	1.22608	2.00569	NaN	1.79909	NaN	2.14773	2.92734	NaN	2.32467	NaN	2.29918	2.85637	1.663	4.05028	NaN	1.44831	2.06054	1.38933	0.154405	3.31968	16.5675	PF4	Platelet factor 4 (chemokine (C-X-C motif) ligand 4) (PF4), mRNA
			1.05648	1.32682	1.58012	2.34664	2.54226	2.95801	2.39378	2.52289	NaN	0.707202	1.12295	0.558718	0.687834	NaN	0.82199	1.51353	1.69056	2.19677	NaN	0.612808	0.511998	-0.343199	-1.41775	2.33736	7.77051	ITGA2B	Integrin, alpha 2b (platelet glycoprotein IIb of IIb/IIIa complex, antigen CD41B) (ITGA2B), mRNA
			1.051	1.03744	2.52281	2.07896	3.26387	3.76398	3.75343	3.7168	NaN	1.14186	1.64198	1.63143	1.5948	NaN	2.96637	2.77778	3.26491	2.5666	NaN	0.408244	1.02785	NaN	0.67973	4.22502	13.5853	INSIG1	Insulin induced gene 1 (INSIG1), transcript variant 1, mRNA
			1.35384	0.686379	1.91038	1.77168	3.33415	3.00161	3.19634	3.11875	NaN	1.47648	1.14393	1.33867	1.26108	NaN	3.3508	2.54324	2.98112	3.15419	NaN	-0.645267	-0.289773	-0.236684	-0.613477	3.08245	10.2021	SQLE	Squalene epoxidase (SQLE), mRNA
			1.00583	1.00046	1.16448	1.87259	1.4589	3.07642	3.59756	3.2916	NaN	0.338015	1.39573	1.91687	1.61091	NaN	1.78785	2.47624	3.32251	3.29089	NaN	0.52008	0.311325	0.298683	0.0189565	2.8977	12.1052	INSIG1	Insulin induced gene 1 (INSIG1), transcript variant 2, mRNA
			0.534994	0.332195	0.0230423	0.199853	2.25221	2.46028	2.44568	1.97113	NaN	2.03812	2.24619	2.23158	1.75704	NaN	2.47619	3.31975	3.49122	3.33982	NaN	-0.448111	-1.02095	-1.0177	-1.29949	4.01284	11.2451	CTDSPL	CTD (carboxy-terminal domain, RNA polymerase II, polypeptide A) small phosphatase-like (CTDSPL), mRNA
			0.0135617	-0.299517	-0.15112	0.554343	2.29202	2.56144	2.48841	2.65996	NaN	2.13131	2.40074	2.3277	2.49925	NaN	2.43975	1.5609	2.89883	2.6208	NaN	-1.14566	-0.194638	-1.55845	-1.69094	4.63209	7.45819	PTGIR	Prostaglandin I2 (prostacyclin) receptor (IP) (PTGIR), mRNA
			0.67315	0.740086	0.820994	1.39232	2.93801	3.47097	3.29179	3.28875	NaN	1.82586	2.35881	2.17963	2.17659	NaN	1.22565	2.22243	2.45271	2.82148	NaN	0.144505	-0.382124	-0.704215	-1.20582	4.00339	11.0883	LAT	Linker for activation of T cells (LAT), mRNA
			0.421003	0.667659	1.208	1.30814	3.20093	3.27963	2.31559	3.79567	NaN	2.0657	2.1444	1.64842	2.66044	NaN	2.77444	2.88179	3.24017	2.88599	NaN	-0.102417	-0.00759371	-0.264464	0.12928	4.30213	13.8871	NFIB	Nuclear factor I/B (NFIB), mRNA
			-0.280621	-0.366369	0.0772073	0.369988	2.42013	2.69444	3.01645	2.70014	NaN	2.29774	2.57205	2.89407	2.57776	NaN	2.16393	2.72383	3.69824	3.14854	NaN	0.488291	0.107342	-0.315187	-0.0686541	5.12992	12.9802	RAB27B	RAB27B, member RAS oncogene family (RAB27B), mRNA
			0.474255	0.383026	0.192998	0.674758	2.74853	3.22617	3.3115	3.42475	NaN	2.16704	2.64468	2.73002	2.84326	NaN	2.93095	3.34695	3.98165	3.94346	NaN	-0.426736	-0.379253	-0.64336	-1.09066	6.4413	15.7978	VWF	Von Willebrand factor (VWF), mRNA
			0.236988	0.425877	0.526222	1.17351	3.53562	3.63778	4.00549	4.10902	NaN	2.74014	2.8423	3.21001	3.31354	NaN	3.15972	3.25522	3.77557	3.41265	NaN	0.111795	-0.0833202	0.00644625	0.042119	8.00561	17.2559	THBS1	Thrombospondin 1 (THBS1), mRNA
			0.185148	0.0680133	0.718943	1.14964	2.95408	3.92049	4.08917	4.23406	NaN	2.19359	3.16	3.32869	3.47357	NaN	3.04464	3.17425	3.84691	3.50106	NaN	-0.730131	0.238489	-0.067028	-0.0802395	7.99644	18.8182	HGD	Homogentisate 1,2-dioxygenase (homogentisate oxidase) (HGD), mRNA
			0.269755	0.170886	0.424235	0.65257	3.13409	3.34656	3.95549	3.8455	NaN	2.6859	2.89837	3.5073	3.39731	NaN	3.01752	3.35905	3.32615	3.43036	NaN	-0.463862	-0.92873	0.0910154	-0.480189	7.77016	15.5139	ITGB3	Integrin, beta 3 (platelet glycoprotein IIIa, antigen CD61) (ITGB3), mRNA
			0.14838	-0.408812	0.472943	1.26268	1.31434	4.07354	NaN	NaN	NaN	1.36304	3.28725	NaN	NaN	NaN	2.62788	4.11434	2.92116	2.6317	NaN	-0.507579	-0.834519	-0.250304	-0.740134	2.44276	17.3197	GNAZ	Guanine nucleotide binding protein (G protein), alpha z polypeptide (GNAZ), mRNA
			0.561381	0.528304	1.63952	2.7306	4.98618	5.86073	6.67686	6.40112	NaN	3.29969	4.17424	4.99037	4.71463	NaN	3.09825	3.84654	6.03289	6.19423	NaN	1.19705	1.37073	0.284925	-0.616483	11.9019	102.314	LTBP1	Latent transforming growth factor beta binding protein 1 (LTBP1), transcript variant 2, mRNA
			0.269139	0.034705	0.523812	1.42644	3.91559	4.81568	5.35403	3.56101	NaN	3.01533	3.91542	4.45376	3.33423	NaN	3.45376	3.96774	4.48551	4.75748	NaN	-0.862927	-0.522645	-0.410788	-0.975235	10.5122	40.8999	ABCC3	ATP-binding cassette, sub-family C (CFTR/MRP), member 3 (ABCC3), transcript variant MRP3, mRNA
			-0.210039	-0.740758	-1.30026	-0.938882	1.85021	2.75562	3.71609	3.15207	NaN	2.8605	3.76591	4.72638	4.16236	NaN	3.14946	3.40968	5.23414	5.89735	NaN	-0.905389	-0.250294	-0.635489	-1.45646	7.00342	59.6047	CD9	CD9 antigen (p24) (CD9), mRNA
			-0.692117	-1.07521	-1.60987	-0.63085	2.18401	2.40356	3.06116	3.34898	NaN	3.47126	3.69081	4.34841	4.63623	NaN	4.15345	3.28647	4.49505	4.48729	NaN	0.108943	0.895975	0.424457	0.332864	6.64542	24.8681	CXCL3	Chemokine (C-X-C motif) ligand 3 (CXCL3), mRNA
			-0.261358	-0.124168	-0.375713	-0.0700337	2.28324	2.45183	3.38653	3.65892	NaN	2.52096	2.68955	3.62425	3.89664	NaN	3.03982	2.98498	4.0454	4.51643	NaN	-0.0201346	-0.118971	0.0193169	-0.386571	5.60377	22.8866	DNM3	Dynamin 3 (DNM3), mRNA
			NaN	-0.314247	NaN	0.143979	1.73017	2.35911	NaN	4.51374	NaN	1.82647	2.45542	NaN	4.61004	NaN	2.6742	3.13565	2.53058	5.10719	NaN	0.152533	0.634495	0.457949	-0.327248	4.26573	34.4682	ITGB5	Integrin, beta 5 (ITGB5), mRNA
